# Supplementary material for: Comparison and contrast of genes and biological pathways responding to Marek’s disease virus infection using allele-specific expression and differential expression in broiler and layer chickens
Source: BMC Genomics. 2013 Jan 30;14:64. doi: 10.1186/1471-2164-14-64 (PMC3599046; doi:10.1186/1471-2164-14-64)
Supplement: Additional file 1 — Table S1.Broiler raw reads, alignment, and raw SNPs. Table S2. Layer raw reads, alignment, and raw SNPs. Table S3. List of ASE SNPs in broiler samples (p<0.05) in response to MDV infection. Table S4. List of ASE SNPs in layer samples (p<0.05) in response to MDV infection. Table S5. Common SNPs between broilers and layer ASE samples in response to MDV infection. Table S6. ANNOVAR classification of broiler SNPs based on function. Table S7. ANNOVAR classification of layer SNPs based on function. Table S8. Genes differentially expressed (P<0.05) following MDV infection in broilers. Table S9. Genes differentially expressed (P<0.05) following MDV infection in layers. Table S10. Functional annotatiion clustering of ASE genes in response to MDV in broilers using DAVID. Table S11. Functional annotatiion clustering of ASE genes in response to MDV infection in layers using DAVID. Table S12. Functional annotatiion clustering of nonsynonymous genes in response to MDV infection in broilers using DAVID. Table S13. Functional annotatiion clustering of nonsynonymous genes in response to MDV infection in layers using DAVID. Table S14. Common nonsynonymous genes between broilers and layers. Table S15. Functional annotation of 14 common nonsynonymous genes between broilers and layers. Table S16. Functional annotatiion clustering of DE genes in response to MDV infection in broilers using DAVID. Table S17. Functional annotatiion clustering of DE genes in response to MDV infection in layers using DAVID. [file 1471-2164-14-64-S1.xlsx]

## Sheet: Sup. Table 1
Supplemental Table 1. Broiler raw reads, alignment, and raw SNPs.
Sample	Raw reads	Type	No. of reads after trimming	% Trimmed	Basepair (bp) range after trim	Tophat Aligned (Millions)	Quality of read (MAPQ>=30)	Alignment (%)	Raw SNPs Called
Infected_1	30926105	Single	28076343	9.21	50-75	21.8	21504205	77.86	278249
Infected_2	26554630	Single	24661081	7.13	50-75	18.8	18495660	76.42	253991
Infected_3	25899470	Single	14891640	42.5	50-75	11.8	11625669	79.73	281647
Infected_4	27082248	Single	24559599	9.31	50-75	18.1	17765332	73.88	206273
Infected_5	30093060	Single	26711334	11.24	50-75	21	20638967	78.65	232929
Infected_6	30821911	Single	25848716	16.14	50-75	20.1	19790813	77.91	309158
Infected_7	30546999	Single	21260153	30.4	50-75	16.6	16367604	78.3	262281
Uninfected_1	29330497	Single	26580386	9.38	50-75	20.8	20494675	78.49	306630
Uninfected_2	30528735	Single	27391552	10.28	50-75	20.7	20348061	75.82	307686
Uninfected_3	31009394	Single	28021353	9.64	50-75	22.8	22426835	81.43	297333
Uninfected_4	29959780	Single	29104446	2.85	50-75	22.6	22163762	77.66	256987
Uninfected_5	30582012	Single	22767354	25.55	50-75	17.9	17646072	78.85	266309
Uninfected_6	30251669	Single	28875252	4.55	50-75	22.8	22442912	79.17	246437
Uninfected_7	31278099	Single	26539791	15.15	50-75	18.1	20778871	68.3	296958

## Sheet: Sup. Table 2
Supplemental Table 2. Layer raw reads, alignment, and raw SNPs.
Sample	Raw reads	Type	No. of reads after trimming	% Trimmed	Basepair (bp) range after trim	Tophat Aligned (Millions)	Quality of read (MAPQ>=30)	Alignment (%)	Raw SNPs Called
Infected_1	95338276	Paired	95338276	0	20-100	75.5	73504746	77.1	392420
Infected_2	57178406	Paired	57178406	0	100	45.5	44847578	78.43	311229
Infected_3	45349992	Paired	45136342	0.47	100	34	33637925	74.53	272809
Infected_4	55290828	Paired	55032284	0.47	100	41.9	41324733	75.09	295070
Infected_5	50187058	Paired	50187058	0	100	38.5	37986383	75.69	320018
Infected_6	60600906	Paired	60600906	0	100	47	46395250	76.56	341666
Infected_7	90440376	Paired	88455566	2.19	20-100	69.3	68422578	77.35	386257
Uninfected_1	47309602	Paired	47309602	0	100	36.8	36340790	76.81	297929
Uninfected_2	48558384	Paired	48558384	0	100	38.5	37907105	78.07	296152
Uninfected_3	39922104	Paired	39922104	0	100	22.9	22748537	56.98	196560
Uninfected_4	41627682	Paired	41627682	0	100	32.5	32044888	76.98	273855
Uninfected_5	84984774	Paired	84984774	0	20-100	66.9	66055041	77.73	331963
Uninfected_6	81610162	Paired	81610162	0	20-100	61.5	61567482	74.34	368779
Uninfected_7	55519594	Paired	55519594	0	75-100	43.7	43058306	77.56	269078

## Sheet: Sup. Table 3
Supplemental Table 3. List of ASE SNPs in broiler samples (p<0.05) in response to MDV infection.
Chromosome	Position	Reference	Alternative
1	6433	A	G
1	8731	G	A
1	8737	G	T
1	9251	T	C
1	19470	C	A
1	19835	T	C
1	20071	A	G
1	20176	G	A
1	20478	G	A
1	20492	G	A
1	66564	A	C
1	440413	T	G
1	488137	T	C
1	577433	T	C
1	579728	A	G
1	580295	T	G
1	589114	C	T
1	589877	G	T
1	589889	A	G
1	632843	C	T
1	637998	G	A
1	723321	A	G
1	723810	C	T
1	772799	T	C
1	803009	C	T
1	852642	C	T
1	862795	A	G
1	949900	G	A
1	1229723	G	C
1	1230409	T	C
1	1298274	A	C
1	1299130	T	C
1	1479502	A	G
1	1700126	C	T
1	2931732	A	G
1	2935124	C	T
1	2936999	T	C
1	3282388	C	G
1	3410024	T	C
1	3826390	T	C
1	3826788	G	A
1	3829723	C	T
1	4029997	T	A
1	4053745	C	G
1	4157414	T	C
1	4180991	G	A
1	5741898	T	C
1	6147328	T	A
1	6507813	G	A
1	6533830	C	T
1	6824100	A	G
1	6826953	C	T
1	6829319	C	T
1	6996825	G	A
1	7334983	C	G
1	7335581	C	T
1	7863985	G	A
1	7873957	C	T
1	7922154	A	G
1	12306578	G	C
1	13476538	G	A
1	13689576	G	T
1	13747081	T	C
1	13747676	T	C
1	13800665	A	G
1	13800667	C	T
1	13800705	C	T
1	13946680	A	G
1	13946914	T	C
1	13974951	G	C
1	14107728	G	A
1	14319836	G	A
1	14320206	G	A
1	14997915	A	G
1	15397053	C	T
1	15524876	A	G
1	15751738	C	T
1	15806694	G	A
1	15969699	C	T
1	15978131	T	G
1	15991943	C	T
1	16011319	C	T
1	16048859	A	G
1	16256698	C	A
1	16300682	G	A
1	16304312	G	T
1	16306099	T	A
1	16306418	C	T
1	16404728	C	T
1	16407328	G	A
1	16553400	A	C
1	16880110	C	G
1	16901727	A	C
1	17160633	C	T
1	20136027	G	C
1	20465578	T	C
1	21704206	G	C
1	21704784	A	T
1	21705932	T	C
1	21706174	G	A
1	21707173	G	C
1	21759348	C	T
1	21807290	C	T
1	21807410	C	T
1	21914292	A	T
1	21994624	G	A
1	24083780	G	A
1	24501363	A	G
1	24682821	A	G
1	24683421	G	A
1	24683981	A	C
1	25022842	T	C
1	26663978	G	A
1	26664247	C	T
1	26852021	A	G
1	26852189	C	T
1	26853150	A	G
1	26874472	A	G
1	26968817	C	G
1	27147576	C	T
1	27565748	C	T
1	27565923	C	T
1	27565943	G	T
1	27566313	A	G
1	28459393	T	C
1	28461006	T	C
1	28725535	A	G
1	29075712	A	G
1	30215496	A	G
1	31247979	A	G
1	31248786	T	C
1	31288217	G	A
1	31292522	C	T
1	31352608	C	T
1	31430128	C	A
1	31433881	G	A
1	31855359	G	A
1	32617336	A	G
1	32664593	A	T
1	32665575	T	C
1	32724203	A	T
1	32725309	G	C
1	33933522	T	C
1	34421135	A	G
1	34444048	C	T
1	34444238	C	T
1	34444241	G	T
1	34873613	A	G
1	35454951	T	C
1	35467242	A	C
1	35475640	T	C
1	35489787	C	A
1	35525779	A	G
1	35629409	G	A
1	35643607	T	C
1	35706831	A	G
1	36781714	C	T
1	37180814	C	T
1	37182957	A	G
1	37183594	C	T
1	37298724	T	G
1	37389175	G	A
1	37389178	T	C
1	37683486	C	T
1	37722402	C	A
1	37723657	C	G
1	37744495	G	A
1	37746283	G	C
1	38231371	C	T
1	38293807	G	A
1	38295230	G	C
1	38295253	T	C
1	38360274	G	A
1	38371163	C	A
1	39362320	A	G
1	39634735	A	G
1	39670249	C	T
1	39805195	C	T
1	39809749	G	A
1	39814410	G	A
1	39907548	T	G
1	39907597	G	A
1	39907765	G	T
1	39910352	T	C
1	40163576	A	C
1	40785714	A	G
1	41362584	G	A
1	41362841	A	T
1	42579160	A	G
1	42946871	A	T
1	44652254	C	T
1	44675085	G	A
1	44676073	A	T
1	44678704	A	G
1	44694417	C	A
1	44719401	T	C
1	45276015	T	G
1	45867882	A	C
1	45899135	C	T
1	45900306	T	G
1	45900642	T	C
1	45902277	A	T
1	45903186	C	G
1	46523308	T	C
1	46533010	A	G
1	46725099	C	T
1	46764552	T	G
1	46772386	T	C
1	46785232	T	C
1	47025948	A	G
1	47028612	C	T
1	47028914	T	C
1	47234126	C	T
1	47299058	C	T
1	47450722	C	T
1	47606756	G	A
1	47701068	A	G
1	47944546	C	T
1	47949845	T	G
1	48546358	A	G
1	48563848	G	A
1	48564402	A	G
1	48564970	A	T
1	48594739	G	A
1	48604851	C	T
1	48605139	G	C
1	49047840	C	T
1	49062959	C	G
1	49079738	A	G
1	49256641	G	A
1	49793635	A	G
1	49797856	G	A
1	49940667	C	T
1	49940670	G	A
1	49971715	C	T
1	50028541	G	C
1	50028582	A	C
1	50079370	C	T
1	50121779	A	G
1	50161584	C	T
1	50218004	T	C
1	50787310	C	T
1	50817022	A	T
1	50915643	T	C
1	50998185	G	A
1	51084776	C	T
1	51087167	G	C
1	51137489	T	C
1	51147809	C	T
1	51149356	C	T
1	51231112	A	G
1	51236437	C	T
1	51274576	A	C
1	51300063	G	A
1	51300453	C	T
1	51300489	G	T
1	51309561	G	T
1	51318295	G	A
1	51354017	T	C
1	51366729	C	T
1	51370021	C	A
1	51379045	C	T
1	51382391	G	A
1	51433937	A	G
1	51433945	T	C
1	51434343	C	G
1	51434485	C	G
1	51473901	A	G
1	51499267	A	G
1	51529002	G	A
1	51546032	G	A
1	51572519	G	A
1	51574076	G	T
1	51587771	A	G
1	51587774	T	G
1	51645291	A	G
1	51995238	G	A
1	51995801	C	A
1	51997946	C	T
1	52002053	C	T
1	52584712	C	T
1	52600644	A	C
1	52700430	C	T
1	52700521	C	T
1	52704167	A	C
1	52719536	C	A
1	52743136	A	C
1	52766497	A	C
1	52777829	G	A
1	52840010	C	T
1	52840233	T	A
1	52892181	A	G
1	52892482	C	T
1	52906114	T	G
1	52917780	G	A
1	52919033	G	A
1	52920111	C	T
1	52941823	T	C
1	52962684	G	A
1	52963074	C	T
1	52963093	T	G
1	53121129	T	C
1	53185007	T	C
1	53188407	T	C
1	53232650	G	A
1	53430061	C	G
1	53434271	A	G
1	53491649	G	C
1	53529123	C	T
1	53534807	T	G
1	53715512	T	C
1	53730848	C	T
1	53824165	C	T
1	54022377	G	A
1	55128525	C	G
1	55380521	A	G
1	55381950	G	A
1	55472798	T	C
1	55716727	C	T
1	55879132	C	T
1	56225893	A	G
1	56289888	C	A
1	56293673	G	A
1	56430563	G	C
1	56431537	T	C
1	56702716	C	T
1	56703104	G	T
1	56818859	A	G
1	56824164	A	G
1	57618716	T	C
1	57623011	G	A
1	57753821	G	A
1	57787841	C	G
1	57789196	T	C
1	57801541	A	G
1	57808988	C	T
1	58163549	T	C
1	58198805	C	T
1	58199936	T	A
1	58200130	T	C
1	58200509	A	G
1	58201535	C	T
1	58204682	C	T
1	58364989	A	G
1	58365693	A	T
1	58736447	C	A
1	58739159	G	C
1	58739536	A	G
1	58816591	A	T
1	58846250	C	T
1	58846800	C	A
1	58984564	A	C
1	59382155	T	C
1	59382233	C	G
1	59382709	A	G
1	59383665	A	G
1	59499576	A	G
1	59499760	T	G
1	59499996	A	C
1	59500002	A	C
1	59500265	C	A
1	59502917	G	A
1	59503726	C	A
1	59814058	A	G
1	59815615	G	A
1	59815883	T	C
1	61039469	C	T
1	61047109	T	C
1	61048302	A	G
1	61093721	C	T
1	61095856	A	G
1	61443182	T	C
1	61443979	A	G
1	61530428	C	G
1	61657869	A	G
1	61689940	G	A
1	61733692	C	T
1	61789769	T	C
1	61958340	G	A
1	61980018	T	A
1	61980031	A	T
1	62049926	G	A
1	62052933	C	G
1	62072104	T	C
1	62359493	G	A
1	62805396	G	A
1	62969528	T	C
1	63018432	C	T
1	63102871	G	A
1	63772243	C	T
1	63772899	G	A
1	63800450	G	T
1	63925405	G	A
1	63941655	C	T
1	63984725	C	A
1	63984871	C	T
1	63985692	G	A
1	63987000	A	G
1	63990913	A	G
1	64276280	G	A
1	64279032	A	G
1	64279997	A	T
1	64310752	A	G
1	64336780	G	A
1	64607989	G	A
1	64609449	C	A
1	65076715	G	T
1	65165415	A	G
1	65165497	A	G
1	65312562	G	A
1	67484984	G	A
1	67580404	A	C
1	68724414	C	T
1	68874246	C	T
1	68874380	A	G
1	68874386	C	T
1	68883487	A	C
1	68883720	C	A
1	68884386	C	T
1	69015583	G	A
1	69093730	A	T
1	69117719	A	G
1	69118096	A	G
1	69118190	T	C
1	69132296	C	T
1	69132832	G	A
1	69133868	A	T
1	69329541	C	A
1	69351896	T	G
1	69351898	A	G
1	69356263	C	A
1	69357390	T	C
1	69731735	T	C
1	69790297	C	T
1	69791718	C	T
1	69791719	A	G
1	69818377	T	G
1	69845451	T	C
1	69892329	G	A
1	69993234	G	C
1	70126900	A	G
1	70472708	G	A
1	70504579	G	A
1	70507544	C	G
1	70574123	G	A
1	70575306	C	T
1	70701775	T	C
1	71056506	C	T
1	71274773	G	A
1	71354243	G	C
1	71453473	C	T
1	71456022	T	C
1	72395205	C	T
1	72408047	C	T
1	72410877	A	G
1	73886257	T	C
1	73978190	A	G
1	74141224	A	C
1	74144786	C	T
1	74144795	A	G
1	75500528	T	C
1	76762215	C	A
1	78773137	A	G
1	79057532	G	C
1	79864132	C	T
1	79864141	C	G
1	79868136	G	C
1	80091301	A	G
1	80094148	A	G
1	80130963	G	A
1	80321605	G	T
1	80430002	A	G
1	80498157	C	A
1	81503744	T	C
1	81503921	G	T
1	81611320	A	G
1	82302297	T	C
1	82346767	G	T
1	82376746	G	T
1	82376747	C	G
1	82399089	A	C
1	82457037	A	T
1	82458074	T	C
1	82459895	C	T
1	82603545	A	G
1	82663398	C	T
1	82705769	T	G
1	83427405	G	A
1	83429374	T	C
1	83490881	G	A
1	83881797	C	T
1	83903888	T	C
1	84092336	A	T
1	84099699	A	G
1	84100469	C	A
1	84100473	G	A
1	86283428	C	T
1	86358186	A	G
1	86360783	A	G
1	86376183	C	G
1	86376187	A	G
1	86376205	T	C
1	86727914	C	T
1	86732077	G	A
1	86893365	G	A
1	86915922	G	A
1	87438186	T	C
1	87439813	T	C
1	87448451	C	T
1	87448605	C	G
1	87449408	A	T
1	87467506	G	A
1	87468035	T	C
1	87468431	T	C
1	87469103	G	A
1	87469722	A	G
1	87480920	C	T
1	87596719	G	A
1	87913055	C	A
1	88194533	A	T
1	88194536	T	A
1	88200885	T	C
1	88202539	A	C
1	88204629	T	A
1	88204708	T	C
1	88610980	C	T
1	88610986	T	C
1	88732777	A	G
1	89990425	A	C
1	89991535	T	C
1	90681048	C	T
1	90687024	A	T
1	90687033	A	G
1	90712303	C	T
1	90723156	G	A
1	90723803	T	C
1	90844892	T	C
1	90878934	A	G
1	90949101	T	C
1	90949418	C	T
1	90949590	A	G
1	90956199	T	C
1	90956574	G	T
1	90958166	G	C
1	91784355	T	G
1	91983066	C	G
1	91998202	G	A
1	92017788	G	A
1	92061277	A	C
1	92061319	T	C
1	92063026	C	T
1	92066133	G	T
1	92102280	A	G
1	92104534	T	C
1	92111833	G	A
1	92899604	T	C
1	92980058	C	T
1	92982839	G	A
1	93322566	C	T
1	94519929	G	A
1	94522863	G	T
1	94561064	T	C
1	94813360	A	G
1	94813795	T	C
1	94860450	G	A
1	94861806	C	T
1	94907014	G	C
1	94935308	G	T
1	94995598	G	A
1	95201438	G	A
1	95213977	C	T
1	95214230	T	C
1	95222914	T	G
1	95222922	G	T
1	95225281	C	T
1	95239797	A	G
1	95399649	A	G
1	95399703	T	G
1	95402195	G	A
1	95416945	G	A
1	95585232	G	A
1	95586997	T	C
1	95588695	G	A
1	95598194	C	A
1	95638380	A	G
1	95649010	C	T
1	95649500	T	C
1	95664679	A	G
1	95750861	G	A
1	95759090	A	G
1	95782180	G	A
1	96230323	C	G
1	101714559	T	C
1	104461670	A	G
1	104461919	C	T
1	104480650	C	G
1	104483506	C	G
1	104483554	G	C
1	105993132	G	C
1	106022134	C	T
1	107088761	G	A
1	107402122	A	C
1	107408565	A	G
1	107427511	A	T
1	107459890	A	G
1	107465004	G	A
1	108247904	T	C
1	108338015	A	G
1	108363499	C	T
1	108363631	G	A
1	108473697	T	A
1	108740142	C	T
1	108759310	T	C
1	108853805	A	G
1	108855620	A	G
1	108856052	T	C
1	108856926	G	A
1	108888012	T	C
1	108888321	C	T
1	109008666	G	A
1	109034564	G	A
1	109150662	C	T
1	109152752	T	C
1	109152800	G	T
1	110029060	G	T
1	110033789	G	C
1	110115702	C	T
1	110116832	T	C
1	110136536	G	A
1	110136537	G	A
1	110138455	C	T
1	110312223	G	C
1	110514818	C	T
1	110516852	A	G
1	111024704	A	T
1	111025354	A	G
1	111382762	C	T
1	111419865	C	T
1	111448416	G	T
1	111448872	C	A
1	112520125	G	A
1	112555163	A	T
1	112555164	C	T
1	112599729	T	A
1	112602910	T	A
1	112784569	G	A
1	112930400	A	G
1	113006204	G	A
1	113089126	C	G
1	113514821	A	G
1	113514885	C	T
1	113515197	G	A
1	113570019	A	G
1	113579419	A	G
1	113749856	G	A
1	113749885	T	C
1	113752697	A	G
1	113753787	A	C
1	113826240	A	T
1	113833972	G	C
1	113841415	A	T
1	113897071	G	A
1	113897100	A	T
1	113897380	G	A
1	114603379	A	G
1	114887200	G	A
1	115481913	A	G
1	115570146	G	T
1	115614286	G	A
1	115656572	G	C
1	115657044	T	C
1	115684639	C	T
1	115955666	T	C
1	116346819	A	G
1	116709136	G	C
1	116776446	G	A
1	116776707	T	A
1	116847641	T	C
1	119195555	A	G
1	119286309	A	C
1	119286433	C	T
1	119286478	T	C
1	119286632	T	A
1	121538324	C	T
1	121539208	C	T
1	121773373	G	T
1	121773615	C	T
1	121798463	G	A
1	121798762	A	G
1	121799299	A	C
1	121800213	G	A
1	121804072	A	T
1	123275482	G	A
1	123735342	T	C
1	123863870	C	T
1	123863995	T	C
1	123904334	G	C
1	124850243	G	A
1	124882921	G	A
1	125305440	G	A
1	125312858	T	C
1	125560707	A	C
1	125736214	T	C
1	125745143	C	T
1	126235268	G	A
1	126360853	C	T
1	126375848	T	G
1	126393659	G	A
1	126396295	C	T
1	126774017	T	C
1	126774681	T	C
1	126819420	C	A
1	128427526	G	A
1	128429146	G	A
1	128620753	C	A
1	128620757	G	C
1	129006051	A	T
1	130520271	T	C
1	132790494	T	G
1	133174201	G	A
1	133197908	A	G
1	133198137	C	G
1	133214681	G	C
1	133215242	T	A
1	133215283	T	G
1	133247079	G	A
1	133305610	A	T
1	134173673	T	C
1	134177649	G	A
1	134251694	C	T
1	134316061	A	G
1	134316068	C	G
1	134428642	G	T
1	134428976	C	A
1	134429608	C	A
1	134431431	C	T
1	134476738	G	A
1	134480758	G	A
1	134482490	G	A
1	134573635	A	T
1	136291052	C	T
1	136439038	A	T
1	136439046	T	C
1	136439099	G	C
1	136439101	C	T
1	136512677	C	T
1	136726188	A	G
1	137509226	G	A
1	138122157	G	A
1	138132995	G	C
1	138139494	G	A
1	138270195	T	C
1	139364730	A	G
1	139364731	A	G
1	139365209	C	T
1	139365275	G	T
1	139413806	G	A
1	139414342	G	T
1	139414360	T	C
1	139414433	C	T
1	139479838	G	A
1	139482565	C	T
1	139484198	T	C
1	139484485	C	T
1	139486703	G	A
1	140465465	G	A
1	140467274	G	A
1	140473261	G	A
1	140481042	C	T
1	140485465	G	T
1	140487134	C	A
1	141538390	C	A
1	141725611	T	A
1	141792680	T	C
1	142009449	T	C
1	143053438	C	A
1	143063182	G	A
1	143075403	T	C
1	143284135	T	C
1	143307264	C	T
1	143351022	G	A
1	143449808	A	G
1	143500158	C	G
1	143507383	T	C
1	143512513	A	T
1	143672013	G	A
1	143672644	T	C
1	144364512	A	G
1	144384771	T	A
1	144396766	G	A
1	145296852	T	A
1	147010752	A	G
1	147061839	C	A
1	148160399	G	A
1	148317599	G	A
1	148677253	T	G
1	149146550	A	G
1	149328188	G	A
1	149328889	G	C
1	150153208	T	A
1	150161350	T	A
1	150484794	T	A
1	150485833	A	G
1	150487843	C	T
1	150668470	T	C
1	156881256	A	G
1	156881511	G	A
1	157098070	A	C
1	157099536	T	C
1	157227348	T	C
1	157227759	G	A
1	157605717	A	G
1	158008024	T	C
1	158012261	A	G
1	158014919	G	T
1	158015200	A	T
1	158455651	G	A
1	158550586	C	T
1	158551564	A	G
1	158565159	T	C
1	159089323	G	A
1	159156276	G	A
1	159156342	A	G
1	159952836	T	C
1	160366295	C	T
1	169992576	C	T
1	170130881	G	T
1	170266844	C	T
1	170651549	T	C
1	170689960	G	A
1	170692052	C	T
1	170705411	C	T
1	170705889	A	G
1	170706243	G	A
1	170805920	A	G
1	171775151	G	A
1	171894488	C	G
1	172040874	C	T
1	172044505	T	C
1	172069716	T	C
1	172092575	A	G
1	172397918	A	G
1	172401102	C	T
1	172609244	G	C
1	172935273	T	C
1	172968085	G	T
1	173086750	C	T
1	173088022	G	A
1	173088940	T	C
1	173119808	G	A
1	173119849	C	T
1	173119868	C	A
1	173135027	T	C
1	173374488	C	T
1	173407529	C	T
1	173518274	T	C
1	173523758	G	A
1	174210145	G	A
1	174213956	G	A
1	174376774	A	T
1	174683939	C	T
1	174744937	G	A
1	174747137	T	C
1	174807547	T	C
1	174828819	T	G
1	174828869	G	A
1	174917768	G	A
1	174917934	T	C
1	175181199	T	C
1	175522903	A	G
1	176198822	T	C
1	176600399	T	A
1	176610569	C	T
1	176610571	C	T
1	176933151	C	A
1	178509910	C	T
1	178667688	G	T
1	178668202	G	A
1	178838055	T	C
1	179255540	T	C
1	179372325	C	T
1	179437105	C	T
1	179439949	T	A
1	179441124	G	A
1	179753696	C	G
1	180216999	A	G
1	180223464	A	G
1	180519474	A	G
1	180519933	A	G
1	180612889	T	G
1	180616240	A	T
1	180815803	C	A
1	180816124	T	G
1	180816404	C	A
1	180855385	A	G
1	181340626	G	C
1	181362990	A	G
1	181364964	T	A
1	181364966	A	C
1	181395146	C	T
1	181410774	A	C
1	181680530	T	C
1	181936791	T	C
1	181940903	C	T
1	181946657	A	T
1	182909317	C	T
1	182912579	A	G
1	182988708	C	T
1	182993428	A	T
1	183085827	C	A
1	183089255	T	A
1	183103818	C	G
1	183169515	G	A
1	183209544	C	T
1	183384092	C	A
1	183504549	G	C
1	183505257	A	T
1	183881371	G	A
1	183881760	G	A
1	183951786	T	C
1	183962783	G	A
1	184549754	C	T
1	184552183	T	G
1	184554166	C	T
1	184598721	T	C
1	184643846	A	G
1	184673936	A	T
1	184674207	G	A
1	185145173	G	A
1	185249453	C	T
1	185254306	T	C
1	185254654	G	A
1	186375087	G	A
1	186376186	C	T
1	186376630	T	G
1	186689205	T	C
1	186896640	A	G
1	186919950	C	T
1	186927847	A	G
1	186966264	T	C
1	186967962	A	C
1	187506685	C	T
1	187509239	C	T
1	189432047	G	T
1	189433002	G	A
1	189512355	T	A
1	189711484	G	A
1	189731790	C	T
1	189770865	C	A
1	189890683	T	C
1	189931611	G	A
1	189952538	C	A
1	190078978	A	G
1	190085087	C	G
1	190108659	C	A
1	190111419	C	T
1	190124293	T	C
1	190329024	A	G
1	190329939	G	A
1	191862093	G	A
1	191872728	G	T
1	191904016	A	G
1	192550172	A	T
1	192550538	T	C
1	192550609	A	C
1	192550613	C	G
1	192550618	C	A
1	192550619	T	A
1	193010158	C	T
1	193093688	G	A
1	193363005	G	A
1	193408996	A	G
1	194811574	A	G
1	197584841	G	A
1	197697583	T	G
1	197876905	T	C
1	198056193	A	G
1	198056903	A	G
1	198206903	A	C
1	198207030	G	A
1	198270722	C	T
1	198272620	A	G
1	198273664	C	G
1	198275502	C	A
1	198275651	C	G
1	198370698	G	A
1	198371034	G	A
1	198996644	C	T
1	199091929	A	G
1	199095209	A	G
1	199095478	A	G
1	199095531	T	C
1	199097389	G	A
1	199100761	A	G
1	199120405	G	A
1	199135427	T	C
1	199262523	C	G
1	199433691	G	T
1	199617702	T	C
1	199640442	T	C
1	200044051	G	A
1	200053793	T	C
1	200081061	G	A
1	200213806	A	G
1	200214258	T	C
1	200244762	G	A
1	200273193	T	A
1	200275734	T	A
1	200348692	A	G
1	200441699	C	A
1	200443792	A	T
1	200514254	T	C
1	200522456	T	C
1	200637956	G	A
1	200641796	G	T
1	200642340	T	C
1	200758168	A	G
1	200758556	C	T
1	200772754	C	T
1	200847687	T	C
1	200855143	T	C
10	218087	A	T
10	219712	C	G
10	315205	T	C
10	316077	T	A
10	463469	G	A
10	577539	T	C
10	585985	G	A
10	672728	C	T
10	673834	A	G
10	673835	C	T
10	702222	T	C
10	736909	C	T
10	943676	C	T
10	965462	G	A
10	977696	G	A
10	1099050	G	A
10	1720175	C	T
10	1720369	C	T
10	1794020	T	C
10	1795142	C	A
10	1851398	T	A
10	1854335	C	T
10	1864487	A	G
10	1864488	C	T
10	1899374	G	A
10	1939140	C	G
10	3468641	A	G
10	3469988	T	C
10	3475288	G	T
10	3480229	C	T
10	3504110	A	G
10	3506805	G	T
10	3517879	C	T
10	3521535	G	A
10	3537958	T	C
10	3546297	G	T
10	3550183	C	T
10	3844499	C	A
10	3999599	G	A
10	4026458	C	A
10	4032191	G	A
10	4032193	C	A
10	4065351	C	T
10	4082850	G	A
10	4083593	G	T
10	4134693	G	C
10	4180670	T	C
10	4219077	C	A
10	4326293	G	C
10	4430167	G	C
10	4434339	C	G
10	4602610	G	C
10	4680968	G	A
10	4805962	G	A
10	4806210	A	G
10	4806439	A	G
10	4807035	G	A
10	4807628	A	G
10	5052274	G	T
10	5057773	T	G
10	5111749	G	A
10	5485856	G	T
10	5998767	G	A
10	6015856	G	C
10	6028512	A	T
10	6341307	T	C
10	6347300	C	T
10	6530866	C	A
10	6733023	G	C
10	6749543	A	G
10	7191965	T	C
10	7560721	G	C
10	7560864	A	G
10	7561686	A	G
10	8244710	T	G
10	8841833	C	T
10	8926610	C	T
10	8926647	C	T
10	9101044	A	G
10	10148991	G	A
10	10156702	C	G
10	10649067	G	A
10	11540167	G	A
10	11648165	G	A
10	11652714	A	G
10	11935899	T	C
10	12302775	T	C
10	12389329	C	T
10	12400250	C	T
10	12405474	T	C
10	12445570	C	T
10	12573646	A	G
10	12865598	C	T
10	12881971	G	T
10	13923873	C	T
10	13925957	G	A
10	13935968	G	A
10	14049740	C	T
10	14050059	G	A
10	14359738	C	T
10	14360099	T	G
10	14669128	A	G
10	15668050	C	T
10	15670068	T	C
10	15670470	T	C
10	15670697	C	T
10	15754541	C	T
10	16240706	C	T
10	16371278	T	C
10	16395985	G	A
10	16807655	T	C
10	17661591	C	G
10	18615951	C	T
10	18631204	G	A
10	19147463	G	A
10	19150702	C	T
10	19151312	T	A
10	19650614	C	T
10	19687481	A	C
10	19943310	A	C
10	19950483	G	A
10	19968057	A	G
10	20177913	A	G
10	20646847	C	T
10	21016605	G	T
10	21017660	G	A
10	21020821	T	C
10	21022744	T	C
10	21224129	T	C
10	21298776	T	C
10	21412526	T	C
10	21414565	A	G
10	21434999	T	A
10	21435943	A	G
10	21499410	C	T
10	21521401	C	T
10	21523207	T	C
10	21842565	T	C
10	21924951	C	T
10	21927502	A	G
10	22074892	A	G
10	22104458	C	T
10	22232265	C	T
10	22255293	C	T
10	22255296	G	A
10	22257189	A	G
10	22267661	C	T
11	46742	C	T
11	288180	G	A
11	340386	G	A
11	345045	A	T
11	419888	T	C
11	441180	C	T
11	441182	C	G
11	441184	T	G
11	445396	A	C
11	548104	G	A
11	603873	T	C
11	698665	T	A
11	708420	A	G
11	763451	C	T
11	963129	C	G
11	965476	A	G
11	966070	C	T
11	966095	G	A
11	966158	T	C
11	970688	T	C
11	1011008	G	A
11	1189673	A	G
11	1221174	T	C
11	1384319	G	A
11	1389225	T	C
11	1486161	T	G
11	1488568	C	T
11	1488570	T	C
11	1489630	T	C
11	1687753	A	G
11	1690627	G	A
11	1699744	C	T
11	1744563	T	G
11	1752887	C	A
11	1789345	C	T
11	1951269	A	G
11	1951274	G	A
11	2415341	C	G
11	2443564	G	A
11	3716262	G	T
11	5068510	A	G
11	6496982	A	G
11	7844955	C	T
11	7855332	A	T
11	7926344	T	C
11	7962383	A	G
11	8203191	C	T
11	8375954	T	C
11	8403994	A	T
11	8433938	G	A
11	8434845	T	C
11	8436855	T	C
11	8668741	G	T
11	9023205	G	C
11	9082410	G	A
11	9100704	A	G
11	9905425	C	T
11	10455938	C	T
11	10540124	A	G
11	10584325	G	A
11	10596413	C	T
11	10645312	A	G
11	10666278	G	A
11	10764062	T	A
11	10765639	T	C
11	11690937	C	T
11	11694407	C	T
11	11695410	G	A
11	11799317	C	T
11	11799426	A	G
11	11851698	T	A
11	11853614	A	T
11	12159665	A	T
11	12162076	G	A
11	12162185	C	T
11	12295218	G	A
11	12299589	A	T
11	12300085	A	G
11	12336653	G	T
11	12337538	C	T
11	12342181	T	A
11	12342444	G	A
11	15311242	A	G
11	16149085	C	T
11	16987407	C	T
11	17023395	T	C
11	17024665	A	G
11	17030278	G	T
11	17100651	T	C
11	17337739	C	A
11	17423533	A	C
11	17501887	C	G
11	18048949	G	A
11	18868779	A	G
11	19636061	T	C
11	19651479	T	C
11	19659764	C	T
11	19666092	A	G
11	19723858	C	G
11	19880172	A	C
11	19885197	G	A
11	19927030	T	C
11	19927651	C	G
11	19965418	T	C
11	19967436	T	C
11	19967482	C	T
11	19967744	T	C
11	20398590	C	T
11	20400150	T	C
11	20479401	T	C
11	20493368	C	G
11	20495630	G	A
11	20694740	T	C
11	20806482	C	G
11	20806484	A	G
11	20817117	A	C
11	20991344	G	A
11	20994583	G	A
11	20999363	G	A
11	21039245	G	A
11	21560870	G	A
11	21765266	T	C
11	21838415	G	A
12	203263	C	T
12	617631	C	T
12	635518	G	C
12	635564	G	A
12	638135	C	T
12	638161	G	A
12	731226	T	C
12	738985	G	A
12	741850	T	C
12	743440	A	G
12	755160	T	C
12	845818	C	T
12	1377691	C	G
12	1446066	T	C
12	1476575	T	G
12	2144085	G	A
12	2155460	A	G
12	2268596	T	C
12	2419523	C	T
12	2580565	C	T
12	2631381	G	A
12	2634994	T	C
12	2634997	T	C
12	2651466	G	A
12	2657581	G	A
12	2781574	C	T
12	2791765	G	C
12	2793770	G	A
12	2949416	C	G
12	2954570	A	G
12	2959676	T	A
12	3483950	T	C
12	3548745	G	A
12	3586545	C	A
12	3614360	T	A
12	3614408	A	C
12	3673798	G	A
12	3674626	G	A
12	3798104	C	G
12	3810116	C	T
12	3810970	C	T
12	4684316	T	C
12	5091064	C	T
12	5131493	G	A
12	5152048	A	G
12	5459438	G	A
12	5932110	A	G
12	6539877	A	G
12	6610952	G	A
12	6843826	A	G
12	6848993	C	G
12	6849141	A	G
12	6849889	A	C
12	7171242	C	T
12	8645761	A	G
12	8870824	A	T
12	8953549	A	T
12	8953550	A	T
12	8953618	G	A
12	8971232	C	T
12	8971233	A	G
12	9170088	A	G
12	9223594	C	T
12	9369915	C	T
12	9645803	A	G
12	9795150	C	T
12	9795932	A	T
12	9922326	C	T
12	9928390	T	C
12	9928526	C	A
12	10019300	C	T
12	10245823	C	G
12	11085637	C	T
12	11302756	G	C
12	11304859	A	G
12	11310291	A	G
12	11642859	T	G
12	11842878	C	T
12	11900118	T	C
12	11918672	T	C
12	11974479	G	A
12	11980341	A	G
12	12059439	A	G
12	12435189	A	G
12	13381687	G	A
12	13905937	G	A
12	13933308	G	A
12	13944564	C	A
12	14299951	C	T
12	15049993	T	C
12	15050146	C	A
12	15683245	G	A
12	15683382	C	T
12	15683771	A	T
12	15768282	T	C
12	15786022	T	C
12	17124952	G	A
12	17152819	A	G
12	18733684	C	T
12	18994336	C	G
12	18996624	A	G
12	18997096	A	C
12	18997685	A	G
12	18997734	T	C
12	19236343	C	G
12	19250451	A	T
12	19252289	A	T
12	19265008	A	G
12	19980598	A	G
12	20090102	T	C
12	20099205	C	T
12	20120371	T	C
12	20121795	G	T
12	20196447	G	A
12	20257897	A	G
12	20269344	T	C
12	20380766	A	G
12	20380775	G	A
12	20380899	T	C
13	836773	C	G
13	848370	A	T
13	874315	G	A
13	1079187	C	T
13	1540449	T	G
13	1615274	T	G
13	1634136	G	C
13	2135047	A	G
13	2138370	T	C
13	2140379	G	A
13	2160165	A	C
13	2168687	T	C
13	2168970	A	G
13	2193177	G	C
13	2617645	C	T
13	2638929	C	T
13	2639905	G	A
13	3024209	C	T
13	3032373	C	T
13	3551286	G	T
13	3551513	C	T
13	3730142	G	A
13	4453497	T	A
13	4454718	A	G
13	4454894	A	G
13	4499053	C	T
13	6464913	C	T
13	6465082	G	A
13	7578067	T	A
13	7605662	A	G
13	7630484	A	C
13	8233210	C	G
13	8233859	A	G
13	8234639	C	T
13	8234640	A	G
13	8253317	G	A
13	8337262	C	T
13	8352455	C	T
13	8358430	T	C
13	8511898	G	A
13	8543584	T	C
13	8662460	C	T
13	8662938	A	G
13	8711663	G	A
13	8728858	A	G
13	8806958	A	G
13	8814681	G	A
13	9074756	C	A
13	9115821	G	A
13	9141259	A	G
13	9141478	G	A
13	9141891	A	G
13	9407990	G	C
13	10151968	G	A
13	10163943	A	C
13	10243453	G	A
13	10243501	G	A
13	10249512	A	G
13	10249518	G	T
13	10265354	G	A
13	10274368	C	T
13	10286137	G	T
13	10288313	G	A
13	10289076	G	A
13	10289170	C	T
13	10362214	T	C
13	10363359	C	T
13	10494192	G	A
13	10494959	C	T
13	10671637	C	T
13	10680175	G	C
13	10680413	G	A
13	11432933	T	C
13	11483501	G	T
13	11483917	G	A
13	11534725	G	A
13	11536371	C	T
13	11541089	A	C
13	11541297	C	T
13	11544577	C	T
13	11585659	G	A
13	11588358	C	T
13	12079157	T	C
13	12079326	A	C
13	12079419	T	A
13	12088903	C	G
13	12097319	C	T
13	12099733	A	G
13	12103217	G	A
13	12126023	G	A
13	12127715	C	T
13	12226820	T	C
13	12234400	T	C
13	13073851	G	A
13	13074539	A	G
13	13153733	T	G
13	13154055	G	C
13	13221587	C	A
13	13229429	A	T
13	13234566	G	A
13	13350904	C	T
13	13351410	T	C
13	13374550	T	C
13	13475328	T	C
13	13475775	C	T
13	13649404	C	T
13	13665414	G	A
13	13674513	G	T
13	14087045	A	G
13	14089195	G	A
13	14110631	T	C
13	14480042	C	T
13	14845722	A	G
13	15547496	G	A
13	15547800	C	T
13	15547916	T	A
13	16096619	C	A
13	16097287	T	C
13	16110967	C	T
13	16117971	T	G
13	16124005	T	C
13	16124007	C	T
13	16131553	T	C
13	16136789	T	C
13	16161455	G	C
13	16186250	T	C
13	16187410	G	A
13	16299275	A	G
13	16355080	A	T
13	16359681	T	C
13	16365265	A	G
13	16828441	A	G
13	16935443	G	A
13	16952406	A	T
13	16953804	T	C
13	17083183	G	A
13	17363065	A	G
13	17365983	A	G
13	17442196	C	T
13	17457495	C	A
13	17457564	G	C
13	17572624	A	G
13	17676714	C	T
13	17741062	C	T
13	17755554	A	G
13	17758448	C	T
13	17759287	C	T
13	18751018	T	C
14	55831	T	A
14	97575	A	T
14	830446	A	G
14	883804	G	T
14	895221	G	A
14	905238	C	T
14	905323	G	A
14	1009160	A	G
14	1110300	C	G
14	2037542	C	T
14	2172316	G	A
14	2190814	A	G
14	2192526	C	T
14	2198457	C	T
14	2282437	G	A
14	2282738	G	T
14	2337629	A	C
14	2341582	A	G
14	3099534	G	A
14	3100613	T	C
14	3101878	G	A
14	3250019	A	G
14	3254715	G	C
14	3358039	G	A
14	3385190	C	T
14	3910797	C	T
14	4017756	C	G
14	4018036	G	A
14	4023304	A	G
14	4029640	C	G
14	4030818	G	A
14	4086610	T	G
14	4114137	C	T
14	4163962	A	G
14	4164341	G	A
14	4187324	T	C
14	4278338	A	C
14	4284339	C	T
14	4382465	A	G
14	4407106	A	G
14	4508490	C	T
14	4508572	T	G
14	4508772	G	C
14	4513809	G	A
14	4547544	A	G
14	4739518	T	C
14	4739639	A	G
14	4741389	G	C
14	4742914	T	C
14	4743380	C	A
14	4757517	C	T
14	4780984	T	C
14	4781335	G	A
14	4802110	A	G
14	4812982	A	G
14	4813462	C	T
14	4938573	C	T
14	4942502	C	T
14	5019477	T	G
14	5027838	G	A
14	5055317	C	G
14	5079947	T	C
14	5151898	C	T
14	5249400	G	A
14	5249447	A	C
14	5943748	C	T
14	6018602	C	T
14	6054417	A	G
14	6054423	T	C
14	6067419	G	A
14	6069919	C	T
14	6172008	A	T
14	6201924	A	G
14	6232663	G	A
14	6233665	C	T
14	6233666	G	A
14	6296853	A	G
14	6300607	G	A
14	6333116	T	C
14	6529138	C	T
14	6831016	T	C
14	6942916	C	T
14	6943754	C	T
14	6952554	A	G
14	6971507	G	A
14	7049476	T	G
14	7051808	T	C
14	7370219	C	T
14	7418405	A	G
14	7450627	G	A
14	7480580	A	G
14	7573276	G	T
14	7624470	G	A
14	7690894	G	A
14	8529665	T	C
14	8675124	G	A
14	8675408	T	C
14	8740718	C	T
14	8741203	C	T
14	8750766	G	A
14	8792509	A	G
14	8878209	T	C
14	8885395	T	C
14	8917555	A	G
14	8960993	T	C
14	8963512	G	A
14	8981129	G	A
14	9063352	T	C
14	9127352	C	G
14	9294887	A	G
14	9297652	A	T
14	9340027	G	A
14	9433329	A	G
14	10081413	A	G
14	10284823	G	A
14	10349180	A	T
14	12650162	C	T
14	12727584	G	A
14	12729954	G	T
14	12757853	A	T
14	12874859	A	T
14	13122369	C	A
14	13124421	A	G
14	13142664	G	C
14	13144060	C	T
14	13147057	C	T
14	13184478	C	T
14	13197143	G	T
14	13199351	G	T
14	13293075	G	A
14	13295883	A	G
14	13394741	C	T
14	13440096	A	T
14	13466001	A	G
14	13469829	A	G
14	13472593	G	C
14	13551368	C	T
14	13560267	G	A
14	13773100	C	G
14	13773277	T	G
14	13813752	C	T
14	13820347	T	C
14	13979373	T	C
14	13991892	A	C
14	13992564	T	A
14	14011673	G	A
14	14011763	C	T
14	14122720	A	G
14	14127860	G	A
14	14150820	C	T
14	14154708	C	A
14	14155346	C	A
14	14201563	C	T
14	14211312	C	T
14	14319245	C	T
14	14334379	G	A
14	14460439	T	G
14	14468533	G	A
14	14640892	A	G
14	14673209	C	G
14	14674995	C	G
14	14675134	A	G
14	14764566	G	A
14	14765485	G	A
14	14765880	G	A
14	14995027	G	A
14	15033130	A	G
14	15140765	A	C
14	15504004	C	A
14	15504189	C	T
14	15504808	G	A
14	15570671	T	C
14	15618701	A	T
14	15619577	C	T
14	15657924	G	A
14	15693206	G	C
15	358770	T	A
15	385695	G	T
15	532315	A	C
15	540354	T	C
15	1007805	A	T
15	1130113	C	T
15	1430941	C	T
15	1450088	C	A
15	1451460	A	G
15	1455376	T	C
15	1473578	C	T
15	1566281	A	G
15	2593559	G	A
15	2596095	G	A
15	2596459	T	G
15	2643047	A	T
15	2643558	A	G
15	2644967	T	C
15	2650115	T	C
15	2732784	G	C
15	2733189	T	C
15	2836766	T	G
15	3798655	G	A
15	4521927	C	T
15	4541414	G	A
15	4716559	G	A
15	4762810	G	A
15	4763249	A	G
15	4982259	C	T
15	5024527	T	C
15	5027774	G	C
15	5034768	A	G
15	5114899	C	T
15	5115087	A	G
15	5251793	G	A
15	5261195	G	A
15	5336737	C	A
15	5336835	T	A
15	5348562	T	A
15	5348725	C	A
15	5349012	G	A
15	5482370	G	A
15	5484384	A	G
15	5485239	T	C
15	5664156	A	G
15	5668176	C	T
15	5683112	C	A
15	5730516	G	A
15	5733657	T	C
15	5771615	A	G
15	5828946	G	T
15	5846856	T	C
15	5858816	C	T
15	5865873	G	C
15	5951402	C	T
15	5956686	T	C
15	5982449	T	C
15	5982476	G	A
15	5993206	T	C
15	6005447	C	A
15	6031583	T	C
15	6039279	C	T
15	6039509	A	G
15	6243344	A	G
15	6346110	A	G
15	6366112	T	G
15	6371655	T	C
15	6506550	G	A
15	6578067	A	G
15	6591279	A	C
15	6618681	A	G
15	6649527	C	G
15	6649737	G	A
15	6651907	G	A
15	6652362	C	T
15	6654210	G	A
15	6705339	C	A
15	6715121	G	T
15	6801389	T	A
15	6936527	C	T
15	6965913	G	A
15	6966675	G	A
15	7101393	T	A
15	7177277	T	C
15	7177330	A	G
15	7208879	C	T
15	7242925	A	G
15	7263465	G	A
15	7265067	G	A
15	7726796	A	T
15	7729348	G	A
15	7794686	G	A
15	7796332	C	T
15	8046712	A	G
15	8047850	C	T
15	8049535	C	T
15	8055729	G	A
15	8174418	C	G
15	8176456	T	C
15	8185261	C	T
15	8195699	T	C
15	8214106	C	T
15	8343247	G	A
15	8369464	G	A
15	8369470	T	C
15	8514616	A	G
15	8624135	G	C
15	8626575	A	T
15	8730873	A	C
15	8732691	A	G
15	8733701	G	A
15	8769791	C	T
15	8769828	G	A
15	8831093	G	T
15	8833483	A	C
15	9134442	A	G
15	9137487	C	T
15	9205235	A	G
15	9255982	G	A
15	9259350	C	T
15	9308991	T	A
15	9358892	G	A
15	9384314	T	C
15	9431212	C	T
15	9435572	T	A
15	9435578	A	T
15	9450211	C	T
15	9454189	A	G
15	9454198	C	G
15	9542910	G	A
15	9543423	G	A
15	9554337	T	G
15	9907033	T	C
15	9908024	C	T
15	9988304	C	T
15	10162337	G	C
15	10172368	T	C
15	10172524	T	G
15	10233628	C	T
15	10234730	A	G
15	10259951	C	T
15	10260675	T	C
15	10260676	G	C
15	10279603	C	T
15	10304447	C	T
15	10309054	A	G
15	10364018	G	A
15	11036893	A	G
15	11124886	C	T
15	11136915	C	T
15	11141078	G	A
15	11141653	T	C
15	11146674	A	G
15	11164682	A	G
15	11363160	T	C
15	11363842	A	G
15	11364297	A	G
15	11396465	G	A
15	11396610	G	A
15	11396642	C	A
15	11397389	A	G
15	11477175	C	T
15	11478422	G	C
15	11637740	G	T
15	11681820	C	T
15	11750716	C	T
15	11751478	G	T
15	12022814	C	T
15	12531961	G	T
16	40524	C	T
16	42646	C	T
16	42975	G	A
16	43006	G	A
16	66673	A	G
16	73684	A	G
16	181248	G	A
16	190342	T	C
16	190768	G	A
16	191095	G	C
16	192971	G	T
16	193179	C	T
16	194816	A	T
16	257644	T	C
16	259162	C	T
16	280306	T	G
16	280644	T	C
16	309422	C	T
16	309497	C	T
16	309656	C	T
16	310282	C	T
16	310299	C	T
16	330465	A	G
16	348167	G	T
16	351783	T	A
16	354049	A	C
17	503847	T	C
17	708389	G	C
17	728155	C	A
17	733569	T	C
17	735314	A	C
17	790978	G	A
17	882523	C	T
17	903569	C	T
17	911120	C	T
17	912402	G	C
17	912669	C	G
17	913059	A	G
17	913358	G	A
17	1162128	G	A
17	1209093	G	A
17	1447145	A	C
17	1448464	C	T
17	1759907	T	C
17	1836100	A	T
17	1927866	T	C
17	2181065	C	T
17	2182536	G	T
17	2182953	T	A
17	2182977	A	C
17	2192439	T	C
17	2345934	T	C
17	2388026	C	T
17	2487198	G	C
17	2830633	C	T
17	2831037	G	C
17	2872740	C	T
17	3041542	G	A
17	3074887	A	G
17	3655565	C	T
17	3663806	C	A
17	3663897	T	G
17	3745628	G	A
17	4065747	C	T
17	5210454	A	T
17	5296130	G	A
17	5296595	G	C
17	5423009	T	G
17	5430470	C	G
17	5496773	G	C
17	5497230	G	A
17	5516983	G	A
17	5519559	C	T
17	5524282	T	C
17	5547829	G	T
17	5554763	G	A
17	5579577	A	G
17	5614795	G	A
17	5622348	C	G
17	5636334	G	A
17	5641982	G	A
17	5647550	T	A
17	5743189	A	G
17	5758678	G	A
17	5839688	C	T
17	5856203	A	G
17	5865119	A	C
17	5866572	T	A
17	5875621	T	C
17	5883065	A	G
17	5887754	C	T
17	5903266	G	A
17	5904865	C	T
17	5910334	C	T
17	5911875	G	C
[truncated: 4,135 more rows]

## Sheet: Sup. Table 4
Supplemental Table 4. List of ASE SNPs in layer samples (p<0.05) in response to MDV infection.
Chromosome	Position	Reference	Alternative
1	10070	G	A
1	76107	G	A
1	80616	A	G
1	403236	T	C
1	488839	T	A
1	622699	G	A
1	638300	T	C
1	726301	C	A
1	790179	G	A
1	857860	A	G
1	932683	C	G
1	941255	A	C
1	948951	T	C
1	955788	G	A
1	1011478	G	T
1	1012257	A	C
1	1482210	G	T
1	1482243	A	G
1	1482934	G	A
1	2936392	A	T
1	2961326	T	A
1	3203643	C	T
1	3283347	T	G
1	4006533	C	T
1	4060321	G	T
1	4062099	T	G
1	4063103	G	A
1	4064908	G	A
1	4309221	A	G
1	6073668	T	G
1	6077357	G	A
1	6941399	C	T
1	7068196	T	C
1	7165506	G	T
1	7334116	C	G
1	7661452	G	A
1	7877722	G	A
1	7909416	C	T
1	9050057	G	A
1	12009540	C	T
1	13406354	T	C
1	13407333	G	A
1	13474682	G	A
1	13748621	T	G
1	13947662	G	A
1	13974833	T	C
1	14319624	G	A
1	14715586	A	C
1	14796082	G	T
1	14990429	G	T
1	15110522	C	A
1	15175275	T	C
1	15353739	G	A
1	15523985	A	G
1	15548685	G	T
1	15769528	T	A
1	15796056	C	T
1	15807195	G	A
1	15864988	G	A
1	16016341	A	G
1	16169357	G	A
1	16404297	C	T
1	16404903	C	T
1	16867900	C	A
1	17414337	A	G
1	17421041	A	G
1	20147273	G	T
1	21706134	G	A
1	21707209	A	G
1	21717241	C	T
1	21759276	C	G
1	21816709	A	C
1	21899177	A	G
1	21995063	A	G
1	22214795	G	T
1	22385733	T	C
1	26663507	C	A
1	28461129	T	C
1	28461213	T	C
1	28732764	G	C
1	29077225	A	T
1	29080461	A	G
1	29081356	G	C
1	29081957	C	T
1	29081982	A	G
1	30339847	G	C
1	31286146	C	T
1	31434510	T	C
1	32136206	A	G
1	32175354	G	A
1	32458986	C	T
1	32727454	T	C
1	32752809	T	A
1	32777912	A	T
1	32779550	T	A
1	33931869	T	C
1	34438062	A	G
1	34889424	C	T
1	34889446	C	A
1	34896094	G	T
1	35439750	C	T
1	35527244	A	G
1	35527323	T	A
1	35639196	T	C
1	36236812	G	A
1	36241662	T	C
1	36291607	A	G
1	37117776	A	G
1	37148629	C	A
1	37149054	T	G
1	37149135	G	A
1	37149451	G	A
1	37180294	T	C
1	37283282	T	C
1	37371666	A	G
1	37749699	A	T
1	39805533	G	A
1	39805889	C	T
1	39814211	C	T
1	41443083	C	T
1	41633188	C	A
1	42040759	G	A
1	44658715	A	G
1	44675085	G	A
1	44678121	T	C
1	44678397	A	G
1	44738180	T	C
1	45230684	T	C
1	45233359	A	T
1	45929298	T	G
1	46508840	A	G
1	46729070	T	C
1	46764603	G	A
1	46764700	C	T
1	46770741	G	A
1	46858052	A	G
1	46869936	A	G
1	46983862	T	C
1	47058458	A	G
1	47276864	T	C
1	47365499	A	G
1	47373304	G	T
1	47394925	C	A
1	47434708	T	C
1	47441886	G	A
1	47494891	A	G
1	47590146	C	T
1	47609632	C	T
1	47609704	C	T
1	48604563	C	T
1	49113909	T	C
1	49130377	G	A
1	49149455	G	C
1	49394715	G	T
1	49584703	C	G
1	49598409	C	T
1	49598445	A	C
1	49870818	G	A
1	49919100	T	A
1	49951667	T	C
1	49972813	G	A
1	49994175	A	C
1	49997599	G	A
1	50044364	A	G
1	50991701	C	G
1	50994695	G	T
1	50998829	C	T
1	51077613	C	T
1	51274283	T	C
1	51309712	C	T
1	51319499	T	C
1	51334429	C	T
1	51343224	A	C
1	51364283	G	A
1	51367786	G	A
1	51368188	A	G
1	51379045	C	T
1	51389701	T	G
1	51391548	G	T
1	51436142	C	T
1	51489721	G	C
1	51518443	C	A
1	51520291	C	A
1	51520396	A	G
1	51521448	A	G
1	51528047	A	G
1	51529356	A	T
1	51571592	T	C
1	51748858	C	T
1	51793781	G	A
1	51940509	G	A
1	51947471	G	C
1	51948936	C	T
1	51997438	C	T
1	52489833	G	T
1	52503483	C	T
1	52564458	C	T
1	52585926	G	A
1	52639981	C	T
1	52702599	C	T
1	52711742	C	T
1	52740981	C	T
1	52744247	C	T
1	52778031	T	A
1	52783387	A	G
1	52914191	T	C
1	52941364	T	C
1	53120619	C	T
1	53164780	T	A
1	53350208	C	T
1	53355813	C	G
1	53357020	A	G
1	53413321	A	G
1	53557165	C	T
1	53740686	C	A
1	53762698	T	C
1	54022672	C	G
1	54023998	A	G
1	54024587	T	C
1	54126328	A	G
1	54169960	T	G
1	54170884	C	T
1	55127520	A	T
1	55129465	A	G
1	55405107	G	A
1	55678143	C	T
1	55931327	G	T
1	56221355	A	G
1	56228573	T	C
1	56290666	G	A
1	56292840	C	T
1	56293673	G	A
1	56296943	C	T
1	56430277	G	A
1	56685873	T	C
1	56696242	A	G
1	56820135	C	T
1	56830716	G	A
1	57598857	G	A
1	57796164	G	A
1	57801918	C	T
1	57802444	C	T
1	58073539	C	T
1	58113921	C	T
1	58171696	G	A
1	58294560	C	A
1	58294781	A	G
1	58295531	A	T
1	58446006	C	T
1	58736792	A	G
1	58752302	T	C
1	58815983	G	A
1	58905683	C	T
1	58993230	G	A
1	59026840	G	A
1	59081579	C	T
1	59322137	C	T
1	59378276	G	C
1	59381706	T	G
1	59382569	G	A
1	60331694	G	C
1	61792928	T	C
1	61982951	G	A
1	62383165	G	A
1	62412171	A	G
1	62422711	C	T
1	62422724	G	A
1	62486921	T	C
1	62663618	G	T
1	62969067	T	C
1	63747234	G	A
1	63770746	G	A
1	63775176	G	A
1	63798775	A	G
1	63800683	A	G
1	63927495	G	A
1	64199098	A	G
1	64199208	T	C
1	64254885	G	A
1	64254996	A	C
1	64255000	G	A
1	64276821	A	G
1	64608644	A	T
1	65256884	A	G
1	67581326	C	T
1	67581848	T	G
1	67581849	T	G
1	68873734	C	T
1	68874250	T	C
1	68882699	C	T
1	69020599	G	A
1	69130451	C	A
1	70126185	A	G
1	70449324	A	G
1	70459267	T	A
1	70467679	C	T
1	70470278	A	G
1	70573791	A	G
1	70573905	G	A
1	71261239	A	G
1	71288309	G	A
1	71356412	C	G
1	71368784	C	G
1	71454270	T	C
1	71916118	G	A
1	71922924	T	G
1	72401726	C	T
1	72408798	T	G
1	72786461	A	G
1	73339346	T	C
1	73537965	G	A
1	73562544	T	A
1	73562927	T	C
1	73621194	G	A
1	73852254	G	A
1	74141575	C	T
1	74141645	T	A
1	74185546	G	C
1	74189063	G	A
1	75497482	C	T
1	76465240	A	G
1	78856812	A	G
1	79556815	G	A
1	79908475	G	A
1	79910573	T	C
1	79911629	G	A
1	79912242	G	A
1	79914852	G	A
1	80074523	T	C
1	80092601	C	T
1	80113983	T	C
1	80129657	C	T
1	80134355	C	G
1	80150021	G	A
1	80243262	T	C
1	80314420	C	T
1	80320087	A	G
1	80333305	T	G
1	80387844	T	C
1	80413293	G	A
1	80413760	T	G
1	80421289	A	G
1	80477904	C	T
1	80541036	G	A
1	80825853	C	T
1	80901367	C	T
1	80972187	G	A
1	81200026	G	T
1	81203855	G	C
1	81251315	G	A
1	81280792	G	A
1	81563095	T	C
1	81611790	A	G
1	82296004	T	G
1	82296894	G	A
1	82322579	T	C
1	82379144	G	C
1	82612127	C	G
1	82613935	G	A
1	82661402	A	G
1	82668747	A	G
1	82691788	C	T
1	82768821	A	G
1	83229873	T	C
1	83231144	T	C
1	83428523	G	A
1	83815066	C	A
1	83817104	C	G
1	84092129	C	T
1	84101075	T	A
1	85563035	G	A
1	86322439	C	T
1	86329801	C	T
1	86496202	T	G
1	86499504	T	A
1	86725046	T	C
1	86731721	C	T
1	87110375	C	T
1	87441126	C	T
1	87497617	C	G
1	87891656	T	A
1	88194306	T	G
1	88202476	C	T
1	88330131	G	A
1	88702624	G	C
1	88734789	A	G
1	88735012	G	A
1	88760016	A	G
1	90000518	G	A
1	90594365	A	G
1	90595231	C	G
1	90689906	A	C
1	90715836	T	A
1	90719646	G	A
1	91577249	G	A
1	94564668	T	C
1	94565377	G	A
1	94758494	T	A
1	94809632	C	T
1	94812475	T	G
1	94834533	T	C
1	94990031	G	A
1	95002828	A	G
1	95210849	T	C
1	95222296	A	G
1	95271050	G	A
1	95642278	T	C
1	95642284	G	A
1	95642352	G	T
1	95644732	A	G
1	95649651	C	G
1	95649968	G	A
1	95740855	G	A
1	95751438	G	A
1	95930511	A	G
1	97813088	A	C
1	97813089	A	C
1	98472721	G	A
1	98481878	G	A
1	100209937	T	C
1	100290047	A	T
1	101477944	T	C
1	102798025	G	A
1	105102726	A	T
1	105102729	A	G
1	105940834	C	T
1	105987399	G	A
1	105989524	A	T
1	105990968	A	G
1	106023181	G	A
1	106133093	C	T
1	108337685	C	T
1	108337686	T	C
1	108340737	G	A
1	108364542	A	C
1	108478293	C	T
1	108514838	T	C
1	108537851	T	C
1	108551050	A	G
1	108698629	C	T
1	108713607	A	G
1	108713612	A	G
1	108767536	G	A
1	108807622	C	T
1	108825912	G	A
1	108843240	T	C
1	108860251	T	C
1	109014190	C	T
1	109036138	G	A
1	109125010	G	A
1	109152673	G	A
1	109474061	C	T
1	109491247	C	T
1	110116167	G	A
1	110137743	A	T
1	110138325	A	G
1	110316823	C	A
1	110452520	C	T
1	110454963	A	G
1	112326532	G	A
1	112344453	T	C
1	112347664	C	T
1	112516746	T	G
1	112540449	A	G
1	112869618	C	T
1	112869664	C	G
1	112870792	C	T
1	113053517	C	T
1	113177756	T	C
1	113497159	T	C
1	113577552	G	T
1	113754845	C	T
1	113894295	T	A
1	113895960	G	A
1	114392174	C	T
1	114402933	G	A
1	114403954	T	C
1	114448600	A	G
1	114604895	A	G
1	115624059	A	T
1	115861821	A	G
1	115866277	A	G
1	115955519	C	T
1	116599903	C	T
1	117499581	C	A
1	119286304	T	C
1	119291265	A	C
1	121457823	C	T
1	121538732	G	A
1	121640105	G	A
1	121713866	A	G
1	121718200	T	C
1	121718210	G	A
1	121757410	A	G
1	121773592	C	T
1	121793942	A	C
1	121885014	C	T
1	121887962	G	A
1	122008451	A	G
1	123274755	A	G
1	123276021	A	T
1	123417645	A	G
1	123418819	C	G
1	123420439	C	T
1	123447393	T	C
1	123863446	T	G
1	123881315	G	A
1	123894470	G	T
1	123904334	G	C
1	123905130	G	T
1	124186646	T	C
1	124187495	T	A
1	124199531	A	G
1	124199870	A	G
1	124959570	G	A
1	124960393	T	C
1	125521568	T	C
1	125771288	G	A
1	125780506	G	A
1	126354047	C	T
1	126377272	C	T
1	126394595	T	A
1	126417883	C	A
1	127453032	C	A
1	128428778	C	T
1	128606302	C	G
1	129006186	T	A
1	129006457	C	T
1	132548374	G	A
1	132659682	A	C
1	133138989	A	G
1	133140308	A	G
1	133173354	C	T
1	133174529	C	T
1	133199018	C	T
1	133214233	C	T
1	133245907	A	G
1	133252085	A	G
1	134184888	G	A
1	134185412	C	T
1	134425142	G	A
1	134427014	T	C
1	134430464	C	G
1	134431362	G	A
1	134465538	G	A
1	134477222	G	A
1	134569067	T	G
1	136313040	A	G
1	136440044	G	T
1	136684991	G	A
1	136710131	T	C
1	137509910	G	T
1	139363788	C	T
1	139365010	G	A
1	139366814	A	G
1	139484928	T	A
1	139486703	G	A
1	139490611	T	C
1	139693540	T	G
1	140555697	T	C
1	140575415	G	A
1	140576071	C	T
1	140576585	C	T
1	140578894	C	T
1	140613367	A	G
1	140627507	C	G
1	140654832	G	A
1	141126840	A	G
1	141588554	T	C
1	141588555	G	T
1	141819517	T	C
1	141819698	G	T
1	141829710	T	G
1	141840547	T	C
1	141847815	G	T
1	141847819	A	T
1	141847942	T	C
1	141848201	T	C
1	142198244	A	T
1	143079406	T	C
1	143465974	T	C
1	143501906	A	T
1	144213155	C	G
1	144363139	C	T
1	145646165	G	A
1	145648184	G	A
1	147017044	A	T
1	148676752	A	G
1	148697976	A	G
1	148757160	A	G
1	148828466	C	T
1	148987487	T	C
1	150158663	C	T
1	150486587	G	A
1	150486740	C	T
1	151830268	A	G
1	157222361	A	C
1	157222365	A	G
1	157589969	T	C
1	157604916	G	T
1	158012087	C	T
1	158014936	C	T
1	158470218	A	G
1	158495699	C	A
1	158567691	T	C
1	159120737	G	A
1	160239480	A	G
1	161054578	T	C
1	170131590	G	T
1	171026566	G	A
1	171058375	T	A
1	171694277	G	T
1	171696510	C	G
1	171922373	G	A
1	172070559	A	G
1	172396267	C	T
1	172937356	T	G
1	173031193	A	G
1	173031217	T	A
1	173085282	T	C
1	173120421	G	A
1	173292893	T	C
1	173510736	C	T
1	173518274	T	C
1	173551282	C	T
1	173560557	A	G
1	173680201	C	T
1	174209388	T	C
1	174209834	T	C
1	174379831	C	T
1	174496290	A	T
1	174496571	C	T
1	174506527	T	G
1	174506537	A	G
1	174641413	G	A
1	174681391	T	C
1	174684670	A	T
1	174924173	A	G
1	175389962	G	A
1	175550483	T	C
1	175873884	T	C
1	176319497	C	A
1	176321436	T	C
1	176594213	A	G
1	176702603	G	A
1	176703092	T	C
1	178172965	A	C
1	178661471	A	C
1	178668835	A	G
1	178796206	C	T
1	178814225	G	A
1	179438190	G	A
1	179755445	G	A
1	180224441	C	T
1	180442339	G	A
1	180519474	A	G
1	180519863	A	G
1	180611129	G	A
1	180612651	T	C
1	180614462	G	A
1	180616227	G	C
1	181004756	A	G
1	181324480	G	A
1	181324493	T	C
1	181325236	A	G
1	181412573	G	A
1	181699175	C	G
1	181702248	T	G
1	182896753	T	C
1	183052370	G	A
1	183509116	T	C
1	183526692	C	T
1	183536155	T	C
1	183566487	G	A
1	183574613	C	T
1	183860064	C	T
1	183860769	T	C
1	183951955	A	G
1	184304239	T	C
1	184304272	A	C
1	184553553	C	T
1	184652412	C	G
1	184690850	A	G
1	184714116	C	A
1	184964948	T	C
1	184965111	A	T
1	185252220	G	A
1	185315180	G	A
1	185315186	G	A
1	185323143	C	G
1	185324784	C	T
1	185324785	C	T
1	185463362	C	A
1	185463409	T	C
1	185466450	T	C
1	185467085	C	A
1	186590212	G	A
1	186596348	C	T
1	186734803	A	T
1	186739365	G	A
1	186920545	G	T
1	186924419	A	G
1	186924423	A	G
1	186932712	A	G
1	189359301	T	C
1	189722866	G	A
1	189810824	C	T
1	189954208	C	T
1	190066215	A	G
1	190068408	C	T
1	190084991	A	G
1	190097861	G	A
1	190098862	C	T
1	190101031	C	T
1	190103375	G	A
1	191903985	G	A
1	192122260	T	A
1	192546403	A	C
1	192551107	T	C
1	193007389	G	A
1	193011723	T	C
1	193012038	A	G
1	193501972	T	G
1	193518240	A	G
1	193518375	C	T
1	194826176	A	G
1	194828408	A	G
1	195051362	T	C
1	195054983	T	C
1	195073699	C	T
1	197894550	G	A
1	198205145	G	A
1	198270669	C	T
1	198275651	C	G
1	198371098	G	A
1	199115667	G	T
1	199122691	T	C
1	199135810	C	G
1	199265037	G	A
1	199549641	G	A
1	199613170	G	A
1	199628419	A	G
1	199637178	G	A
1	199649814	C	T
1	199812252	T	C
1	200046588	A	G
1	200071136	T	C
1	200274295	G	A
1	200680431	A	G
1	200683070	C	T
1	200756178	C	T
1	200854923	T	C
10	464024	T	A
10	758507	T	C
10	995757	G	A
10	1723799	A	C
10	1763614	T	C
10	1784275	G	C
10	1865467	C	T
10	1893063	T	A
10	3475394	T	A
10	3511130	A	G
10	3537958	T	C
10	3567789	C	T
10	3569398	G	A
10	3998753	A	G
10	4083762	C	T
10	4283800	G	A
10	4677834	G	C
10	4683376	C	T
10	4684891	C	G
10	4798702	G	A
10	4802963	A	G
10	4985760	A	G
10	5088177	A	G
10	5110436	A	G
10	5120419	T	C
10	5466029	T	C
10	6347117	C	T
10	6347778	G	C
10	6348433	T	A
10	6730278	C	T
10	6758064	A	G
10	7181451	A	G
10	7190430	A	T
10	7216840	T	C
10	7562399	C	T
10	7562874	T	G
10	8136962	C	A
10	8244868	C	T
10	8714739	A	C
10	9061412	G	A
10	9065237	T	C
10	9098876	G	A
10	11934855	C	T
10	12105304	A	G
10	12346391	C	A
10	12389069	A	G
10	12966428	T	A
10	13890598	C	A
10	13902767	G	A
10	13939684	T	G
10	13940736	A	G
10	13940737	C	T
10	13941439	G	A
10	14108110	T	C
10	14280768	T	C
10	14360583	G	A
10	14363854	G	A
10	14534416	C	T
10	14540353	T	C
10	14671878	G	C
10	15684126	C	T
10	16325977	C	T
10	16332778	G	A
10	16366984	T	C
10	18681576	G	A
10	18684602	G	A
10	18921728	C	T
10	18994846	C	A
10	18995976	T	A
10	19149809	A	C
10	19151207	C	T
10	19688103	A	G
10	19764844	C	T
10	19852878	A	G
10	19873125	T	C
10	20175662	C	T
10	20296728	C	T
10	20632190	A	T
10	21018047	G	A
10	21018791	T	C
10	21020798	C	T
10	21300007	C	G
10	21432370	C	T
10	21505323	C	T
10	21749625	A	G
10	21830140	C	A
10	21894736	T	C
10	21903441	A	G
10	21989260	A	G
10	22085612	G	A
10	22156954	T	G
10	22157310	G	A
10	22161131	T	C
10	22161280	A	G
10	22183279	T	G
10	22210567	T	C
10	22223854	C	G
10	22506644	T	G
11	270406	C	T
11	419888	T	C
11	422917	G	A
11	446365	T	C
11	482866	A	G
11	552067	C	T
11	581872	G	T
11	588216	G	A
11	645409	G	A
11	654867	T	G
11	706023	T	A
11	738394	A	G
11	964970	A	C
11	966831	C	T
11	970749	C	T
11	972328	C	T
11	993335	C	T
11	999886	A	G
11	1027394	C	T
11	1333989	G	A
11	1367738	A	G
11	1381290	T	C
11	1451881	A	G
11	1452053	C	T
11	1485571	G	A
11	1637067	C	A
11	1690991	C	G
11	1712005	A	G
11	1746657	A	G
11	1758463	A	G
11	1777378	C	T
11	1840159	G	A
11	1856642	G	A
11	1868637	G	A
11	1951269	A	G
11	1959096	C	G
11	2122632	C	T
11	2165222	G	A
11	2414857	G	C
11	2414858	C	T
11	2443240	T	G
11	2479609	A	G
11	3289031	C	T
11	3289445	G	A
11	4669958	T	C
11	5068510	A	G
11	5089496	G	A
11	5378960	T	C
11	6464903	G	C
11	6493406	G	A
11	6851665	T	A
11	6852712	C	G
11	7014121	T	G
11	7041674	A	C
11	7212419	C	G
11	7229252	C	T
11	7842358	C	G
11	8092037	G	A
11	8094018	T	C
11	8204050	T	C
11	8235428	C	T
11	8669390	A	G
11	8669469	G	A
11	8957271	C	T
11	8988961	C	T
11	9054019	C	T
11	10483335	G	A
11	10540668	C	G
11	10547781	C	T
11	10563651	C	G
11	10596709	A	G
11	11171966	A	C
11	11621173	C	A
11	11629306	G	A
11	11688046	C	T
11	11969309	T	C
11	12159665	A	T
11	12245000	G	C
11	12247038	A	G
11	12293420	C	A
11	12335798	G	T
11	12336556	A	G
11	15942434	A	G
11	16138675	C	T
11	16148643	C	T
11	16950467	T	C
11	17129528	G	A
11	17160254	T	A
11	17458121	G	A
11	17493384	G	A
11	18453246	G	A
11	18648152	A	G
11	18698335	T	C
11	18698759	C	T
11	18811276	G	A
11	18828763	T	C
11	18979685	T	G
11	19616568	G	C
11	19632378	C	T
11	19657150	T	C
11	19723138	A	G
11	19770634	G	A
11	20339948	C	T
11	20398959	T	C
11	20399118	C	T
11	20402816	T	C
11	20506089	T	C
11	20578830	A	G
11	20695294	G	A
11	20741199	G	A
11	20779113	T	C
11	20805624	A	G
11	20805771	T	G
11	20805774	T	G
11	20845879	G	A
11	20875756	C	A
11	20880546	G	A
11	20891833	A	G
11	20922492	G	A
11	20992340	G	C
11	20995771	C	T
11	20995785	C	T
11	21003726	G	A
11	21036772	G	T
11	21036791	G	A
11	21549664	T	C
11	21560183	A	C
11	21866397	T	C
12	68383	C	A
12	1104763	C	T
12	1127166	C	A
12	1376357	T	A
12	1379221	C	G
12	1379222	C	G
12	1389057	C	T
12	1446491	A	G
12	1446885	G	A
12	1447092	G	A
12	1633972	C	T
12	1634082	C	T
12	2086377	A	T
12	2108297	T	C
12	2219906	C	T
12	2257609	G	C
12	2306270	G	C
12	2314868	T	C
12	2315004	G	T
12	2566184	G	C
12	2573923	C	A
12	2593623	A	G
12	2618427	G	A
12	2633361	A	G
12	2635116	T	C
12	2637083	A	G
12	2638825	G	A
12	2639210	T	C
12	2675557	A	G
12	2676176	G	A
12	2676624	A	G
12	2676941	A	G
12	2679890	C	A
12	2788213	A	C
12	2799119	T	C
12	2932738	A	G
12	2942351	C	T
12	3482801	T	C
12	3483672	C	T
12	3549108	A	G
12	3611528	A	G
12	3649687	T	C
12	3651639	G	A
12	3651897	A	G
12	5153014	C	G
12	5293918	T	C
12	5426611	A	G
12	5783796	T	C
12	5829195	C	A
12	5932578	A	G
12	5933722	T	C
12	6872297	C	T
12	6883517	C	T
12	8630891	C	T
12	8872098	T	C
12	9063013	A	G
12	9207142	C	T
12	9220021	T	C
12	9226754	G	A
12	9262483	A	T
12	9262838	C	T
12	9291406	G	A
12	9307467	C	A
12	9340090	G	A
12	9462535	G	A
12	9794856	G	A
12	9928325	C	T
12	9990750	C	T
12	10001948	C	T
12	10023362	A	T
12	10256897	C	T
12	10627647	G	T
12	10694728	T	C
12	10781992	G	C
12	10781995	G	A
12	10782027	C	G
12	10912115	T	A
12	10971464	C	A
12	11091441	A	G
12	11640853	T	C
12	11641126	T	C
12	11642264	T	A
12	11715529	T	C
12	11825272	C	T
12	11841264	C	T
12	11843971	A	G
12	11844778	C	T
12	11844808	G	T
12	11865206	A	G
12	11871623	A	G
12	11897102	A	G
12	11924563	A	G
12	11975949	A	C
12	12056033	T	C
12	13379106	G	C
12	14045655	T	C
12	14096606	G	C
12	14932897	A	T
12	15050086	C	G
12	15565411	C	T
12	15790528	G	A
12	16604614	G	A
12	16869420	A	G
12	17100190	T	C
12	17100228	T	C
12	17104587	A	T
12	17120976	A	G
12	17152268	C	T
12	18710593	G	A
12	18734878	G	T
12	18992731	T	C
12	19263701	C	A
12	19266348	C	A
13	543868	T	C
13	862950	C	T
13	896928	T	A
13	1606791	G	C
13	1612931	G	T
13	1634237	A	G
13	1665352	C	G
13	1693500	T	C
13	1697694	G	A
13	1700270	A	T
13	1706834	A	G
13	1795796	A	G
13	1834370	C	T
13	2135101	A	G
13	2146845	C	T
13	2205946	G	A
13	2215629	A	G
13	2217117	G	A
13	2217382	C	T
13	2217609	A	T
13	2514665	C	T
13	2638080	T	A
13	3024746	C	T
13	4455089	G	A
13	4455386	A	G
13	4503100	T	C
13	6481152	G	T
13	6482665	G	A
13	6483033	G	A
13	7696544	T	C
13	7708780	C	A
13	8246723	C	A
13	8257247	G	T
13	8261158	G	A
13	8261420	G	T
13	8353571	G	A
13	8373760	G	A
13	8378675	T	C
13	8379365	G	A
13	8511476	T	C
13	8514484	T	C
13	8532971	A	T
13	8538665	C	T
13	8814208	T	C
13	8967463	A	G
13	8967692	C	T
13	9067129	T	A
13	9090181	G	A
13	9090751	C	T
13	9112685	T	C
13	9115805	C	T
13	10164628	A	G
13	10169876	C	T
13	10183825	T	C
13	10249353	G	A
13	10268383	G	A
13	10283280	G	C
13	10322209	G	A
13	10377597	T	C
13	10389622	G	A
13	10404748	A	G
13	10508999	T	C
13	10519927	T	G
13	10730490	A	T
13	11353267	T	C
13	11358294	A	C
13	11361688	A	G
13	11362582	A	T
13	11372218	G	A
13	11433186	G	A
13	11533399	C	T
13	11639506	A	G
13	11639524	C	T
13	12088202	C	T
13	12104090	T	C
13	12125483	C	T
13	12226193	T	C
13	12354435	G	T
13	12982427	A	G
13	13099116	C	G
13	13099585	A	G
13	13107603	G	A
13	13109622	C	T
13	13140413	C	A
13	13153556	T	C
13	13164684	G	A
13	13218657	C	T
13	13225425	C	A
13	13229075	C	G
13	13231054	T	A
13	13232706	C	T
13	13242226	C	T
13	13351040	C	G
13	13352624	C	A
13	13395418	G	A
13	13399700	C	T
13	13421795	A	G
13	13547781	A	G
13	13552165	G	A
13	13601287	C	G
13	13630093	T	C
13	13641769	G	A
13	13660144	A	C
13	13673917	C	T
13	13983160	A	G
13	14075392	A	G
13	14637492	G	A
13	15827401	G	A
13	16079509	A	G
13	16096624	A	G
13	16118161	C	T
13	16118711	T	G
13	16196038	A	G
13	16364954	G	T
13	16504914	T	C
13	16505169	T	C
13	17083183	G	A
13	17269306	G	A
13	17425311	G	A
13	17540826	A	G
13	17543616	C	T
13	17662978	T	C
13	17677242	T	C
13	17756176	A	C
13	17758889	T	C
13	17759135	C	G
13	17759143	G	A
13	17795789	G	A
13	17844537	T	C
13	17862913	T	C
13	18394737	C	G
13	18433006	G	A
13	18433552	C	T
13	18818053	G	T
14	58778	C	A
14	117486	C	T
14	214478	G	C
14	250778	G	T
14	930653	T	C
14	930656	G	C
14	958357	A	G
14	1102405	G	A
14	1129250	T	C
14	1395576	G	A
14	1784872	C	T
14	2168187	C	G
14	2191450	G	T
14	2241514	C	T
14	2263529	C	T
14	2281374	C	G
14	2853865	A	G
14	3094363	A	C
14	3096583	G	A
14	3103717	G	A
14	3327352	C	T
14	3386188	T	A
14	3387011	G	A
14	3437237	C	T
14	3455968	C	G
14	4083946	G	A
14	4084014	A	G
14	4085503	C	A
14	4111859	G	T
14	4187311	A	C
14	4207545	C	T
14	4208050	A	G
14	4372667	A	G
14	4382278	A	G
14	4512087	G	A
14	4668286	C	A
14	4742265	G	A
14	4802110	A	G
14	4806155	G	A
14	4809925	C	T
14	4809934	A	T
14	4813601	C	T
14	4926583	G	A
14	4929693	A	G
14	4930190	C	T
14	5068648	G	A
14	5069141	T	C
14	5070058	C	G
14	5082296	A	G
14	5092898	G	A
14	5096567	T	C
14	5120154	C	A
14	5239988	G	A
14	5255642	C	A
14	6019783	G	C
14	6019827	A	G
14	6032045	G	A
14	6149135	T	G
14	6174790	G	T
14	6231883	T	C
14	6236409	T	A
14	6237577	C	A
14	6541425	A	G
14	6542457	G	A
14	6543037	A	G
14	6616224	C	T
14	6742709	T	A
14	6747150	A	G
14	6751964	C	T
14	6768563	A	T
14	6822827	T	C
14	6918922	A	T
14	6944274	T	C
14	6944363	G	A
14	6947245	C	G
14	6998230	G	A
14	7019305	C	T
14	7051353	T	C
14	7467788	G	A
14	8517579	T	C
14	8885371	A	G
14	8918696	G	A
14	10081536	C	T
14	10287402	G	C
14	10287405	T	C
14	10287498	G	A
14	10303269	G	T
14	10303416	T	C
14	10303547	C	T
14	10304551	A	C
14	10304560	A	G
14	10307851	T	C
14	10376364	A	G
14	12880918	T	C
14	12913797	C	A
14	12964925	G	T
14	13013025	G	T
14	13109016	G	A
14	13132718	C	A
14	13137368	C	T
14	13199021	G	A
14	13293109	T	C
14	13293269	G	C
14	13425398	C	G
14	13563862	G	A
14	13747326	A	G
14	13905206	G	A
14	13939213	T	C
14	13942382	G	A
14	14120520	T	C
14	14147418	A	C
14	14165457	C	T
14	15033060	T	C
14	15140746	A	T
14	15166035	C	T
14	15660581	A	G
14	15692792	C	T
15	744105	T	C
15	1130113	C	T
15	1431238	T	C
15	1451754	T	C
15	1452665	G	C
15	2416023	T	C
15	2487358	T	C
15	2643403	A	T
15	2645707	T	C
15	2679950	A	G
15	2680877	G	A
15	2739120	G	A
15	3212753	C	A
15	3235215	A	G
15	4979472	G	A
15	4992628	T	A
15	4998089	C	T
15	5207620	G	A
15	5302716	C	T
15	5313921	T	C
15	5335245	G	A
15	5338064	C	G
15	5352738	A	G
15	5472170	C	T
15	5480306	G	C
15	5483827	C	G
15	5854623	A	C
15	5948342	C	T
15	5975260	G	A
15	6042387	T	C
15	6042409	C	T
15	6660940	T	G
15	6704877	A	G
15	6965698	T	C
15	6971179	A	G
15	6987366	A	G
15	7098928	T	C
15	7209012	A	G
15	7240773	T	A
15	7260003	C	T
15	7260236	G	T
15	7262454	C	T
15	7366011	G	A
15	7366021	G	A
15	7368554	T	C
15	7368578	T	C
15	7369032	G	A
15	7369411	T	C
15	7730124	A	G
15	7771631	G	A
15	7793849	A	G
15	7795108	C	T
15	7795213	A	C
15	7936935	G	A
15	7960581	A	G
15	8092400	C	G
15	8100476	C	T
15	8185360	C	G
15	8187664	A	T
15	8189157	A	T
15	8189169	G	A
15	8196140	T	G
15	8206331	T	C
15	8371452	G	A
15	8379889	T	C
15	8579084	T	C
15	8607593	G	A
15	8607597	C	T
15	8623248	A	G
15	8624596	G	A
15	8696528	T	G
15	8696651	A	G
15	8809681	G	A
15	9104628	G	C
15	9104873	A	T
15	9122279	T	C
15	9134884	C	T
15	9139726	C	T
15	9229988	C	T
15	9232205	G	T
15	9456122	G	A
15	9456368	G	T
15	9763035	T	G
15	9884966	A	G
15	10064011	C	T
15	10085823	T	C
15	10172282	T	C
15	10172300	A	C
15	10197513	T	C
15	10253393	G	A
15	10258445	A	G
15	10258465	G	C
15	10340260	T	C
15	11140090	A	T
15	11244843	G	A
15	11369046	A	T
15	11443381	C	T
15	11455295	G	A
15	11457279	T	C
15	11470908	A	G
15	11489805	C	T
15	11489810	T	G
15	11648379	C	T
15	11715702	C	T
15	11716009	T	C
15	11719999	G	A
15	11764293	T	G
15	12519605	G	A
16	43032	C	T
16	71845	G	T
16	81036	A	G
16	81310	C	T
16	113910	C	G
16	181289	A	G
16	183626	G	T
16	230203	G	C
16	281314	G	A
16	282476	T	C
16	289480	G	A
16	308267	C	A
16	309497	C	T
16	317138	T	A
16	346817	A	G
16	351662	C	A
16	352290	A	T
16	352532	A	C
16	367353	A	C
16	367770	T	C
16	376113	A	G
17	623779	T	G
17	734876	G	A
17	798405	G	T
17	798443	G	A
17	836372	T	C
17	836644	C	T
17	912805	C	G
17	935224	T	A
17	935226	G	A
17	1148902	C	T
17	1306907	A	G
17	1307115	T	C
17	1307629	G	A
17	1323831	G	C
17	1350657	G	C
17	1350782	G	A
17	1445297	C	T
17	1447024	C	T
17	1836100	A	T
17	1847286	A	C
17	1847681	A	G
17	1862255	C	T
17	1907894	G	A
17	1954120	G	A
17	1954175	G	A
17	1958500	G	A
17	1960309	G	C
17	1960337	G	A
17	1964797	A	G
17	1965201	A	T
17	1981967	C	T
17	2149688	G	A
17	2160120	C	A
17	2160121	T	C
17	2163881	A	C
17	2170777	A	G
17	2184133	C	T
17	2186235	G	A
17	2191411	C	T
17	2202772	G	A
17	2276962	G	T
17	2311049	A	G
17	2440372	A	G
17	2462320	T	G
17	2819669	G	C
17	4057508	T	C
17	4066745	G	A
17	4068166	C	T
17	4068197	C	T
17	4556108	G	A
17	5294233	A	G
17	5458322	G	A
17	5504983	G	C
17	5515185	A	G
17	5519483	C	G
17	5605481	C	T
17	5622761	G	A
17	5734194	T	A
17	5812562	A	G
17	5843206	C	T
17	5873211	A	G
17	5945229	G	A
17	5952414	C	T
17	6047428	A	G
17	6052075	A	G
17	6089270	T	C
17	6090235	A	G
17	6254018	C	T
17	6254425	C	T
17	6257005	C	T
17	6726455	T	C
17	6736225	T	C
17	6740131	A	G
17	6759700	C	T
17	6844379	T	G
17	6846069	C	T
17	6858042	G	C
17	6861304	A	T
17	7129343	C	T
17	7151196	T	C
17	7153022	C	A
17	7155508	G	A
17	7455054	A	G
17	7495868	C	T
17	7497094	C	T
17	7663270	C	T
17	7665116	T	C
17	7835548	C	G
17	7835601	G	A
17	7835605	G	A
17	7838301	A	C
17	8038019	T	A
17	8073782	G	A
17	8443696	C	T
17	8540370	C	T
17	8573784	A	G
17	8599585	T	C
17	8645095	C	T
17	8732905	G	T
17	8782882	G	T
17	8865292	A	G
17	8866114	T	G
17	8970599	G	T
17	8970605	G	A
17	9076323	C	T
17	9080219	T	C
17	9080839	C	T
17	9116634	C	A
17	9317477	T	C
17	9444616	G	A
17	9519738	T	C
17	10090197	C	A
17	10090244	C	T
17	10091669	G	T
17	10172231	T	C
17	10281369	G	T
17	10300563	C	T
17	10308746	C	T
17	10315019	G	A
17	10613099	G	A
17	11031168	G	T
17	11103087	A	C
18	176390	C	T
18	618429	A	G
18	618430	C	T
18	647099	A	G
18	749501	G	A
18	999540	G	A
18	1948404	G	A
18	2130672	T	C
18	2165616	C	A
18	2286616	A	G
18	3110457	T	C
18	3202893	C	T
18	3203381	C	G
18	3204480	G	C
18	3327104	C	T
18	3441204	G	A
18	3526420	G	A
18	3679828	C	T
18	3679829	G	T
18	3680692	A	G
18	4039878	G	A
18	4100614	A	G
18	4154398	G	A
18	4169963	G	A
18	4170094	G	A
18	4172007	T	G
18	4208512	A	G
18	4231387	T	G
18	4271550	G	A
18	4308198	A	T
18	4501178	G	A
18	4541748	C	T
18	4609670	G	A
18	4609671	C	T
18	4618610	C	T
18	4625324	C	T
18	4626467	T	C
18	4627784	T	G
18	4635899	T	G
18	4710044	T	C
18	4710888	C	T
18	4722117	A	G
18	4779760	C	T
18	4779773	A	G
18	4782975	G	A
18	4806479	T	A
18	4941121	T	C
18	4957221	G	T
18	4957223	A	G
18	4962932	G	A
18	4978701	T	G
18	4978803	T	A
18	4991756	C	A
18	4991764	A	G
18	5007421	G	C
18	5062623	T	C
18	6278450	T	A
18	6278835	C	T
18	6279013	G	A
18	6283405	G	T
18	6307889	T	A
18	6307891	A	G
18	6312674	C	T
18	6405006	G	A
18	6405056	G	A
18	6617708	C	G
18	6622276	T	C
18	6634197	G	A
18	6651598	A	C
18	6672064	T	C
18	6744088	A	G
18	6755357	A	G
18	6855975	A	T
18	6990204	A	T
18	6990206	G	T
18	7110687	G	A
18	7329043	A	C
18	7853659	A	G
18	7888678	G	A
18	7921240	G	A
18	7921639	C	T
18	7947239	G	A
18	8041725	G	A
18	8214093	A	G
18	9015564	C	T
18	9018038	T	C
18	9165160	T	C
18	9252496	T	G
18	9273651	G	A
18	9274728	T	C
18	9281600	C	T
18	9292495	T	C
18	9295544	G	A
18	9334743	C	G
18	9335846	C	T
18	9345537	A	G
18	9386259	A	G
18	9483395	G	A
18	9492703	A	G
18	9514286	C	T
18	9515403	T	C
18	9615494	T	C
18	9712719	G	A
18	9723221	C	T
18	9732058	T	G
18	9736422	G	A
18	9825614	C	A
18	9825744	G	A
18	9909917	G	A
18	9913075	G	C
18	9992181	A	C
18	9994751	T	A
18	10092119	C	T
18	10267508	G	C
18	10275469	G	A
18	10286898	G	A
18	10298276	G	A
18	10369467	G	A
18	10378301	G	A
18	10406606	A	T
18	10409671	A	G
18	10451668	C	T
18	10474996	C	T
18	10663037	T	C
18	10688562	G	C
18	10698766	A	G
19	79179	T	C
19	154885	T	A
19	254858	G	A
19	304400	T	C
19	304458	G	A
19	472445	G	A
19	474096	T	C
19	474351	A	G
19	509616	A	G
19	651184	T	C
19	739368	C	T
19	794573	A	G
19	869722	C	T
19	2609408	A	T
19	2643550	A	G
19	2736932	G	A
19	2738144	G	C
19	2738145	C	T
19	2817363	C	T
19	2817608	C	T
19	2817898	T	G
19	2817899	C	T
19	2828219	G	A
19	2836700	T	C
19	2841627	G	A
19	3209110	A	G
19	3371580	G	A
19	3374723	T	C
19	3374724	G	A
19	3422722	C	T
19	4306665	C	T
19	4329138	C	G
19	4870350	G	C
19	4893032	C	T
19	4914230	T	C
19	5054511	G	A
19	5100426	T	C
19	5100895	T	C
19	5113579	A	G
19	5115348	T	C
19	5169346	G	A
19	5247557	A	T
19	5258250	T	C
19	5358759	T	C
19	5358822	T	C
19	5365385	A	G
19	5483928	C	T
19	5579085	G	A
19	5703626	C	A
19	5723062	G	A
19	5729830	G	A
19	5743862	T	C
19	5762543	G	A
19	5769641	T	C
19	5818764	T	G
19	5843619	T	C
19	5844175	G	A
19	5844449	C	T
19	5929212	C	G
19	6014442	G	A
19	6026223	G	A
19	6095058	T	C
19	6110305	G	A
19	6137700	A	G
19	6200096	G	A
19	6242772	G	T
19	6400896	C	T
19	6416121	G	A
19	6421723	A	G
19	6516275	G	A
19	6516341	C	A
19	6528215	A	G
19	6575999	A	G
19	6579725	T	C
19	6586550	T	C
19	6586686	C	T
19	6797360	T	A
19	6873302	C	G
19	6934555	T	C
19	7044403	C	T
19	7151737	G	A
19	7229880	T	A
19	7236670	A	T
19	7260384	T	C
19	7318410	G	A
19	7323406	C	A
19	7335069	C	T
19	7920537	T	C
19	8671121	T	A
19	8977784	C	T
2	192703	G	C
2	192736	C	T
2	284829	A	T
2	287162	C	T
2	287543	T	C
2	287561	C	T
2	289745	C	T
2	290156	G	C
2	297379	G	A
2	298424	G	C
2	365393	C	T
2	396153	A	G
2	403305	C	T
2	410718	C	T
2	429707	G	A
2	470875	T	C
2	611132	T	C
2	626343	T	C
2	677645	G	A
2	855947	T	A
2	858916	G	A
2	858930	G	C
2	2200718	C	T
2	2250106	G	C
2	3105878	T	A
2	3125167	G	A
2	3140660	C	T
2	3160652	T	C
2	3779688	C	G
2	3791870	T	A
2	3850467	C	T
2	3850835	C	A
2	3888695	G	A
2	4842080	A	G
2	5169714	G	A
2	5169776	T	C
2	5202094	T	C
2	5549875	A	T
2	6094950	C	T
2	6115317	G	A
2	6152381	C	T
2	6154042	T	C
2	6195825	A	G
2	6198990	T	C
2	6227959	A	G
2	6232649	A	C
2	6232742	C	G
2	7605577	C	A
2	7639928	G	A
2	7777319	T	G
2	7973503	A	G
2	8464283	T	G
2	8586180	G	A
2	8596878	G	A
2	8598771	T	C
2	8599611	G	T
2	8626612	C	T
2	8649970	T	C
2	9377618	C	T
2	9391580	T	C
2	9566532	G	A
2	10209072	G	A
2	10323888	A	G
2	10376784	A	G
2	11385459	A	G
2	11393063	C	G
2	12741105	A	G
2	12901713	C	T
2	13880320	T	C
2	14245224	G	A
2	14633863	G	A
2	15316291	C	T
2	15497154	G	A
2	15498666	C	T
2	15828686	A	G
2	15977248	A	G
2	15997580	G	A
2	16053692	G	T
2	16057989	T	C
2	16061998	C	T
2	16095363	G	A
2	16710586	T	C
2	16864324	A	G
2	17614453	T	C
2	19367445	C	T
2	19397204	A	T
2	19488833	C	A
2	19729456	C	T
2	20065415	C	T
2	20317679	C	T
2	20371831	T	G
2	20411399	C	A
2	20512133	G	A
2	20514020	A	G
2	20555144	A	T
2	20783100	G	T
2	22044816	A	G
2	22430666	A	G
2	22479586	C	G
2	22626525	A	G
2	22627328	T	C
2	22627837	T	A
2	22628768	C	A
2	22657310	T	A
2	22659244	C	T
2	23604615	C	T
2	23609020	G	A
2	23678285	G	A
2	23809866	C	T
2	23822617	A	G
2	24151893	G	A
2	24754350	A	G
2	25994070	T	G
2	25996211	C	A
2	26242700	T	C
2	28477827	A	G
2	28815804	G	T
2	28820648	C	T
2	30048057	G	A
2	30442416	G	A
2	30591807	T	G
2	30906710	G	A
2	30927639	G	A
2	30988568	A	G
2	30999883	C	T
2	31080866	C	T
2	31081452	T	C
2	31081599	A	G
2	31225987	C	T
2	31226975	C	A
2	31506190	A	G
2	31531219	C	T
2	31532804	C	G
2	31611055	C	A
2	31695209	A	G
2	32131428	A	G
2	33897378	G	A
2	34232560	T	C
2	34233786	T	C
2	34271809	G	A
2	34275056	T	G
2	34568756	C	T
2	35169233	C	T
2	37249339	G	A
2	37832120	T	G
2	37832126	C	A
2	39873716	C	T
2	40443010	T	A
2	40453804	G	A
2	40456248	T	G
2	40626213	A	T
2	40865582	A	C
2	41033144	G	T
2	41034718	A	G
2	41035675	G	A
2	41044572	T	C
2	41159573	C	T
2	41379043	G	A
2	42347887	T	C
2	42350196	A	G
2	42609439	T	C
2	42649950	T	G
2	42652223	T	C
2	42653441	C	T
2	42653486	A	G
2	42678754	G	A
2	42681598	A	G
2	42869148	G	A
2	43099363	C	T
2	43124281	C	T
2	44392445	A	C
2	44891607	T	C
2	45947624	C	T
2	46279797	A	G
2	46960913	T	C
2	47687645	G	A
2	47739255	T	C
2	49178702	G	A
2	49216054	C	T
2	50062885	T	A
2	51959688	C	T
2	52267362	C	A
2	54566460	T	C
2	54566473	C	T
2	54568567	A	G
2	54569509	T	G
2	54571597	T	C
2	54571976	T	C
2	54572707	T	G
[truncated: 2,530 more rows]

## Sheet: Sup. Table 5
Supplemental Table 5. Common SNPs between broilers and layer ASE samples in response to MDV infection.
Chromosome	Position	Reference	Alternative
1	44675085	G	A
1	51379045	C	T
1	56293673	G	A
1	123904334	G	C
1	139486703	G	A
1	173518274	T	C
1	180519474	A	G
1	198275651	C	G
10	3537958	T	C
11	419888	T	C
11	1951269	A	G
11	5068510	A	G
11	12159665	A	T
13	17083183	G	A
14	4802110	A	G
15	1130113	C	T
16	309497	C	T
17	1836100	A	T
17	8038019	T	A
17	8732905	G	T
18	9274728	T	C
19	2738145	C	T
2	22657310	T	A
2	41159573	C	T
2	42653441	C	T
2	54569509	T	G
2	54571597	T	C
2	88129740	C	T
2	90231600	G	A
2	109578661	A	G
2	113889521	C	T
2	134863593	A	G
20	5302467	C	T
20	10840930	C	G
21	2664411	G	A
21	6697986	C	T
21	6760865	G	A
23	2525207	G	A
24	4233678	C	G
24	4246991	C	T
25	1445931	G	A
3	3035417	G	A
3	19745038	T	C
3	22804063	C	T
3	35137095	C	T
3	68941288	A	G
3	69558999	G	C
3	74410532	G	T
3	79685669	G	A
3	79687543	G	A
3	99052884	C	T
3	109009479	C	T
3	109988249	G	A
4	2187356	T	C
4	30431810	A	G
5	1613850	C	T
5	14137562	A	G
5	26718948	C	T
5	54456504	A	T
6	3768992	G	T
6	23956918	G	A
7	13004295	G	A
7	13391804	C	T
7	14881132	A	T
7	14881153	G	A
8	14582411	T	C
8	16537932	A	G
8	29411563	T	C
8	30434834	C	T
9	2494819	G	A
9	11334713	G	C
9	16024837	A	G

## Sheet: Sup. Table 6
Supplemental Table 6. ANNOVAR classification of broiler SNPs based on function.
SNP Type	Gene/Transcript/Exon	Chromosome	Position	Reference	Alternate
nonsynonymous SNV	ENSGALG00000009771:ENSGALT00000015891:exon5:c.A274G:p.T92A,	1	20071	A	G
nonsynonymous SNV	ENSGALG00000009771:ENSGALT00000015891:exon5:c.G379A:p.V127I,	1	20176	G	A
stopgain SNV	ENSGALG00000009771:ENSGALT00000015891:exon6:c.G479A:p.W160X,	1	20478	G	A
nonsynonymous SNV	ENSGALG00000009771:ENSGALT00000015891:exon6:c.G493A:p.A165T,	1	20492	G	A
synonymous SNV	ENSGALG00000012438:ENSGALT00000020337:exon5:c.T594G:p.R198R,	1	440413	T	G
synonymous SNV	ENSGALG00000013772:ENSGALT00000022367:exon12:c.A936G:p.P312P,	1	488137	T	C
synonymous SNV	ENSGALG00000007910:ENSGALT00000012839:exon8:c.C1029T:p.I343I,ENSGALG00000007910:ENSGALT00000040362:exon8:c.C1029T:p.I343I,	1	589114	C	T
synonymous SNV	ENSGALG00000007910:ENSGALT00000012839:exon9:c.G1239T:p.L413L,ENSGALG00000007910:ENSGALT00000040362:exon9:c.G1239T:p.L413L,	1	589877	G	T
synonymous SNV	ENSGALG00000007910:ENSGALT00000012839:exon9:c.A1251G:p.P417P,ENSGALG00000007910:ENSGALT00000040362:exon9:c.A1251G:p.P417P,	1	589889	A	G
synonymous SNV	ENSGALG00000007960:ENSGALT00000012929:exon10:c.C855T:p.C285C,	1	632843	C	T
synonymous SNV	ENSGALG00000008003:ENSGALT00000012992:exon5:c.A534G:p.E178E,	1	772799	T	C
synonymous SNV	ENSGALG00000008111:ENSGALT00000013166:exon6:c.C462T:p.D154D,	1	852642	C	T
synonymous SNV	ENSGALG00000008144:ENSGALT00000013228:exon12:c.T972C:p.A324A,	1	862795	A	G
synonymous SNV	ENSGALG00000008477:ENSGALT00000013813:exon2:c.G216A:p.A72A,	1	1700126	C	T
nonsynonymous SNV	ENSGALG00000006905:ENSGALT00000011182:exon1:c.T10A:p.S4T,	1	4029997	T	A
synonymous SNV	ENSGALG00000006905:ENSGALT00000011182:exon5:c.C465G:p.V155V,	1	4053745	C	G
synonymous SNV	ENSGALG00000006731:ENSGALT00000030745:exon5:c.G399A:p.G133G,	1	4180991	G	A
synonymous SNV	ENSGALG00000014038:ENSGALT00000022732:exon5:c.C297T:p.S99S,	1	6533830	C	T
synonymous SNV	ENSGALG00000006628:ENSGALT00000010706:exon12:c.T870C:p.L290L,ENSGALG00000006628:ENSGALT00000030754:exon11:c.T870C:p.L290L,	1	7922154	A	G
synonymous SNV	ENSGALG00000008382:ENSGALT00000013656:exon4:c.C390G:p.L130L,ENSGALG00000008382:ENSGALT00000013655:exon4:c.C390G:p.L130L,	1	12306578	G	C
synonymous SNV	ENSGALG00000008280:ENSGALT00000013473:exon12:c.A1257G:p.R419R,	1	13946680	A	G
nonsynonymous SNV	ENSGALG00000008280:ENSGALT00000013473:exon14:c.T1375C:p.W459R,	1	13946914	T	C
synonymous SNV	ENSGALG00000008193:ENSGALT00000013344:exon16:c.C1965T:p.S655S,	1	14107728	G	A
synonymous SNV	ENSGALG00000008081:ENSGALT00000013116:exon3:c.C2148T:p.F716F,	1	15397053	C	T
synonymous SNV	ENSGALG00000008009:ENSGALT00000013000:exon4:c.C232T:p.L78L,	1	15751738	C	T
synonymous SNV	ENSGALG00000007183:ENSGALT00000011632:exon8:c.C519T:p.H173H,	1	15969699	C	T
synonymous SNV	ENSGALG00000007161:ENSGALT00000011599:exon50:c.G7251A:p.L2417L,ENSGALG00000007161:ENSGALT00000011598:exon52:c.G7245A:p.L2415L,	1	15991943	C	T
synonymous SNV	ENSGALG00000007161:ENSGALT00000011599:exon30:c.G4047A:p.L1349L,ENSGALG00000007161:ENSGALT00000011598:exon32:c.G4041A:p.L1347L,	1	16011319	C	T
synonymous SNV	ENSGALG00000007161:ENSGALT00000011599:exon3:c.T291C:p.S97S,ENSGALG00000007161:ENSGALT00000011598:exon3:c.T291C:p.S97S,	1	16048859	A	G
nonsynonymous SNV	ENSGALG00000013018:ENSGALT00000021255:exon3:c.C373G:p.Q125E,	1	16880110	C	G
synonymous SNV	ENSGALG00000004897:ENSGALT00000007817:exon5:c.A999C:p.S333S,	1	16901727	A	C
synonymous SNV	ENSGALG00000019397:ENSGALT00000030740:exon10:c.G1128A:p.K376K,	1	17160633	C	T
synonymous SNV	ENSGALG00000008551:ENSGALT00000013929:exon1:c.G57C:p.L19L,	1	20136027	G	C
synonymous SNV	ENSGALG00000013146:ENSGALT00000021457:exon1:c.C831T:p.Y277Y,	1	21994624	G	A
synonymous SNV	ENSGALG00000008821:ENSGALT00000014337:exon2:c.G30A:p.G10G,	1	24083780	G	A
synonymous SNV	ENSGALG00000008926:ENSGALT00000014508:exon10:c.A1332G:p.R444R,	1	24501363	A	G
synonymous SNV	ENSGALG00000008975:ENSGALT00000014601:exon8:c.T450C:p.Y150Y,	1	25022842	T	C
synonymous SNV	ENSGALG00000009448:ENSGALT00000015379:exon9:c.T915C:p.D305D,	1	28725535	A	G
synonymous SNV	ENSGALG00000009544:ENSGALT00000015532:exon5:c.G249A:p.A83A,	1	31352608	C	T
nonsynonymous SNV	ENSGALG00000009586:ENSGALT00000015615:exon3:c.G493A:p.V165I,ENSGALG00000009586:ENSGALT00000015616:exon3:c.G367A:p.V123I,	1	31855359	G	A
synonymous SNV	ENSGALG00000009665:ENSGALT00000015735:exon11:c.A1374G:p.G458G,	1	32617336	A	G
nonsynonymous SNV	ENSGALG00000009672:ENSGALT00000015743:exon2:c.T850A:p.S284T,	1	32664593	A	T
nonsynonymous SNV	ENSGALG00000009795:ENSGALT00000015932:exon28:c.A4192G:p.I1398V,ENSGALG00000009795:ENSGALT00000038683:exon29:c.A4213G:p.I1405V,	1	34873613	A	G
nonsynonymous SNV	ENSGALG00000009829:ENSGALT00000015981:exon1:c.T32G:p.L11R,	1	35467242	A	C
synonymous SNV	ENSGALG00000009835:ENSGALT00000015988:exon5:c.T267C:p.A89A,	1	35475640	T	C
nonsynonymous SNV	ENSGALG00000009835:ENSGALT00000015988:exon19:c.C2411A:p.T804K,	1	35489787	C	A
synonymous SNV	ENSGALG00000009856:ENSGALT00000016025:exon11:c.A1284G:p.T428T,	1	35643607	T	C
synonymous SNV	ENSGALG00000009975:ENSGALT00000016215:exon15:c.G1377A:p.A459A,	1	37389175	G	A
synonymous SNV	ENSGALG00000009975:ENSGALT00000016215:exon15:c.T1380C:p.D460D,	1	37389178	T	C
synonymous SNV	ENSGALG00000010042:ENSGALT00000016314:exon13:c.C1389T:p.P463P,	1	37683486	C	T
synonymous SNV	ENSGALG00000010049:ENSGALT00000016330:exon15:c.C3387T:p.S1129S,	1	37744495	G	A
synonymous SNV	ENSGALG00000010049:ENSGALT00000016330:exon13:c.C2946G:p.S982S,	1	37746283	G	C
synonymous SNV	ENSGALG00000010177:ENSGALT00000016545:exon22:c.G3594A:p.T1198T,	1	38231371	C	T
nonsynonymous SNV	ENSGALG00000010190:ENSGALT00000016566:exon8:c.G946A:p.V316I,	1	38360274	G	A
synonymous SNV	ENSGALG00000010246:ENSGALT00000016660:exon18:c.A2172G:p.R724R,	1	39910352	T	C
synonymous SNV	ENSGALG00000010311:ENSGALT00000016778:exon28:c.A5238G:p.E1746E,	1	40785714	A	G
nonsynonymous SNV	ENSGALG00000011177:ENSGALT00000018221:exon56:c.T7350A:p.N2450K,	1	44676073	A	T
nonsynonymous SNV	ENSGALG00000011177:ENSGALT00000018221:exon38:c.G4806T:p.E1602D,	1	44694417	C	A
synonymous SNV	ENSGALG00000011177:ENSGALT00000018221:exon14:c.A957G:p.S319S,	1	44719401	T	C
synonymous SNV	ENSGALG00000011274:ENSGALT00000018395:exon11:c.G876C:p.V292V,ENSGALG00000011274:ENSGALT00000038335:exon11:c.G876C:p.V292V,	1	45903186	C	G
nonsynonymous SNV	ENSGALG00000011280:ENSGALT00000018404:exon21:c.A2938G:p.T980A,	1	46523308	T	C
synonymous SNV	ENSGALG00000011280:ENSGALT00000018404:exon14:c.T1680C:p.T560T,	1	46533010	A	G
synonymous SNV	ENSGALG00000011327:ENSGALT00000030638:exon7:c.G687A:p.V229V,ENSGALG00000011327:ENSGALT00000018481:exon7:c.G456A:p.V152V,	1	47234126	C	T
synonymous SNV	ENSGALG00000011342:ENSGALT00000018508:exon11:c.G2946A:p.E982E,	1	47299058	C	T
synonymous SNV	ENSGALG00000011479:ENSGALT00000018716:exon9:c.C1182T:p.N394N,	1	47944546	C	T
synonymous SNV	ENSGALG00000011504:ENSGALT00000038256:exon7:c.A864G:p.G288G,ENSGALG00000011504:ENSGALT00000018744:exon7:c.A864G:p.G288G,	1	48546358	A	G
synonymous SNV	ENSGALG00000011531:ENSGALT00000018802:exon16:c.G2400A:p.V800V,ENSGALG00000011531:ENSGALT00000038231:exon16:c.G2403A:p.V801V,ENSGALG00000011531:ENSGALT00000038230:exon17:c.G2412A:p.V804V,	1	48594739	G	A
nonsynonymous SNV	ENSGALG00000011557:ENSGALT00000018849:exon14:c.G2677C:p.A893P,	1	49062959	C	G
synonymous SNV	ENSGALG00000011557:ENSGALT00000018849:exon5:c.T351C:p.F117F,	1	49079738	A	G
nonsynonymous SNV	ENSGALG00000011726:ENSGALT00000019159:exon4:c.C196T:p.P66S,	1	49797856	G	A
synonymous SNV	ENSGALG00000011745:ENSGALT00000019185:exon11:c.C1491T:p.R497R,	1	49940667	C	T
synonymous SNV	ENSGALG00000011745:ENSGALT00000019185:exon11:c.G1494A:p.L498L,	1	49940670	G	A
nonsynonymous SNV	ENSGALG00000023226:ENSGALT00000038099:exon2:c.G8A:p.S3N,	1	49971715	C	T
synonymous SNV	ENSGALG00000011794:ENSGALT00000019245:exon7:c.C726T:p.Y242Y,	1	50079370	C	T
synonymous SNV	ENSGALG00000011798:ENSGALT00000019256:exon3:c.T276C:p.G92G,	1	50121779	A	G
synonymous SNV	ENSGALG00000011803:ENSGALT00000030620:exon4:c.T267C:p.F89F,	1	50218004	T	C
synonymous SNV	ENSGALG00000011826:ENSGALT00000019301:exon2:c.T186A:p.A62A,	1	50817022	A	T
synonymous SNV	ENSGALG00000011847:ENSGALT00000019330:exon12:c.T1116C:p.L372L,	1	50915643	T	C
synonymous SNV	ENSGALG00000011866:ENSGALT00000019359:exon5:c.C652T:p.L218L,	1	51084776	C	T
synonymous SNV	ENSGALG00000011872:ENSGALT00000019366:exon4:c.T324C:p.T108T,	1	51137489	T	C
synonymous SNV	ENSGALG00000011878:ENSGALT00000019383:exon1:c.A72G:p.S24S,	1	51231112	A	G
synonymous SNV	ENSGALG00000011878:ENSGALT00000019383:exon1:c.C5397T:p.G1799G,	1	51236437	C	T
synonymous SNV	ENSGALG00000011916:ENSGALT00000019442:exon7:c.G1212A:p.R404R,	1	51379045	C	T
synonymous SNV	ENSGALG00000011916:ENSGALT00000019442:exon4:c.C609T:p.P203P,ENSGALG00000011916:ENSGALT00000037992:exon4:c.C576T:p.P192P,	1	51382391	G	A
synonymous SNV	ENSGALG00000011950:ENSGALT00000019494:exon7:c.T936C:p.T312T,	1	51499267	A	G
synonymous SNV	ENSGALG00000011965:ENSGALT00000019514:exon22:c.T2019C:p.H673H,	1	51587771	A	G
synonymous SNV	ENSGALG00000011965:ENSGALT00000019514:exon22:c.A2016C:p.T672T,	1	51587774	T	G
synonymous SNV	ENSGALG00000012272:ENSGALT00000020049:exon3:c.T285G:p.A95A,	1	52906114	T	G
nonsynonymous SNV	ENSGALG00000023138:ENSGALT00000037851:exon1:c.C395T:p.A132V,	1	52917780	G	A
synonymous SNV	ENSGALG00000012422:ENSGALT00000020305:exon17:c.A1764G:p.P588P,	1	53121129	T	C
synonymous SNV	ENSGALG00000012472:ENSGALT00000020381:exon6:c.A450G:p.T150T,ENSGALG00000012472:ENSGALT00000037794:exon1:c.A27G:p.T9T,	1	53434271	A	G
nonsynonymous SNV	ENSGALG00000023121:ENSGALT00000030585:exon2:c.C223G:p.P75A,	1	53491649	G	C
synonymous SNV	ENSGALG00000012529:ENSGALT00000037782:exon2:c.T121C:p.L41L,ENSGALG00000012529:ENSGALT00000020466:exon3:c.T235C:p.L79L,	1	53715512	T	C
synonymous SNV	ENSGALG00000012635:ENSGALT00000020623:exon2:c.A219G:p.T73T,	1	55472798	T	C
synonymous SNV	ENSGALG00000012655:ENSGALT00000020649:exon21:c.G2355A:p.T785T,	1	55879132	C	T
synonymous SNV	ENSGALG00000012751:ENSGALT00000020806:exon67:c.T7185C:p.S2395S,	1	56824164	A	G
synonymous SNV	ENSGALG00000012786:ENSGALT00000020861:exon4:c.C366T:p.Y122Y,	1	57753821	G	A
nonsynonymous SNV	ENSGALG00000012788:ENSGALT00000020864:exon5:c.C920G:p.T307S,	1	57787841	C	G
synonymous SNV	ENSGALG00000012788:ENSGALT00000020864:exon6:c.T1008C:p.S336S,	1	57789196	T	C
synonymous SNV	ENSGALG00000012791:ENSGALT00000020872:exon6:c.G867A:p.L289L,	1	57808988	C	T
synonymous SNV	ENSGALG00000012792:ENSGALT00000020873:exon3:c.T1149C:p.F383F,	1	58163549	T	C
nonsynonymous SNV	ENSGALG00000012919:ENSGALT00000021073:exon4:c.C1241T:p.T414M,	1	61039469	C	T
synonymous SNV	ENSGALG00000012936:ENSGALT00000021101:exon1:c.A2127G:p.T709T,	1	61443182	T	C
nonsynonymous SNV	ENSGALG00000012936:ENSGALT00000021101:exon1:c.T1330C:p.S444P,	1	61443979	A	G
synonymous SNV	ENSGALG00000012947:ENSGALT00000021117:exon16:c.C2166T:p.V722V,	1	61733692	C	T
synonymous SNV	ENSGALG00000012956:ENSGALT00000021134:exon12:c.G1785A:p.E595E,	1	61958340	G	A
synonymous SNV	ENSGALG00000012994:ENSGALT00000021213:exon10:c.G2256A:p.A752A,	1	62805396	G	A
synonymous SNV	ENSGALG00000013036:ENSGALT00000021281:exon4:c.G246A:p.R82R,	1	63941655	C	T
synonymous SNV	ENSGALG00000019284:ENSGALT00000021334:exon2:c.C147T:p.Y49Y,	1	64276280	G	A
synonymous SNV	ENSGALG00000019283:ENSGALT00000021337:exon3:c.T258C:p.H86H,	1	64310752	A	G
synonymous SNV	ENSGALG00000013174:ENSGALT00000021517:exon5:c.C444T:p.L148L,	1	67484984	G	A
synonymous SNV	ENSGALG00000013210:ENSGALT00000037401:exon18:c.C2275T:p.L759L,ENSGALG00000013210:ENSGALT00000021580:exon18:c.C2260T:p.L754L,	1	68724414	C	T
synonymous SNV	ENSGALG00000013229:ENSGALT00000021607:exon8:c.C1083T:p.C361C,	1	69015583	G	A
synonymous SNV	ENSGALG00000013251:ENSGALT00000021634:exon2:c.C1107T:p.S369S,	1	69132296	C	T
synonymous SNV	ENSGALG00000014011:ENSGALT00000022697:exon14:c.C805A:p.R269R,	1	69329541	C	A
synonymous SNV	ENSGALG00000014071:ENSGALT00000022784:exon55:c.A7686G:p.T2562T,	1	69845451	T	C
synonymous SNV	ENSGALG00000014071:ENSGALT00000022784:exon44:c.C6051T:p.N2017N,	1	69892329	G	A
synonymous SNV	ENSGALG00000014071:ENSGALT00000022784:exon22:c.C2664G:p.L888L,	1	69993234	G	C
synonymous SNV	ENSGALG00000014122:ENSGALT00000022856:exon5:c.C354T:p.H118H,	1	70472708	G	A
synonymous SNV	ENSGALG00000014194:ENSGALT00000022959:exon4:c.G264A:p.E88E,	1	71274773	G	A
nonsynonymous SNV	ENSGALG00000014222:ENSGALT00000022998:exon5:c.C395T:p.A132V,	1	72395205	C	T
synonymous SNV	ENSGALG00000011558:ENSGALT00000018841:exon19:c.T4221C:p.D1407D,	1	73978190	A	G
nonsynonymous SNV	ENSGALG00000013420:ENSGALT00000021889:exon9:c.A1372G:p.M458V,	1	78773137	A	G
synonymous SNV	ENSGALG00000014410:ENSGALT00000023284:exon2:c.C111T:p.T37T,	1	79864132	C	T
synonymous SNV	ENSGALG00000014410:ENSGALT00000023284:exon2:c.C120G:p.V40V,	1	79864141	C	G
synonymous SNV	ENSGALG00000014445:ENSGALT00000037120:exon6:c.C747T:p.D249D,ENSGALG00000014445:ENSGALT00000023326:exon6:c.C525T:p.D175D,	1	80130963	G	A
synonymous SNV	ENSGALG00000014468:ENSGALT00000023361:exon4:c.C195A:p.P65P,	1	80321605	G	T
synonymous SNV	ENSGALG00000014791:ENSGALT00000023879:exon22:c.A2223G:p.A741A,	1	82302297	T	C
nonsynonymous SNV	ENSGALG00000015038:ENSGALT00000024254:exon5:c.G440A:p.R147H,	1	83881797	C	T
synonymous SNV	ENSGALG00000015077:ENSGALT00000024321:exon9:c.A1395T:p.P465P,	1	84092336	A	T
nonsynonymous SNV	ENSGALG00000015127:ENSGALT00000024412:exon10:c.G364C:p.V122L,	1	86376183	C	G
synonymous SNV	ENSGALG00000015127:ENSGALT00000024412:exon10:c.T360C:p.N120N,	1	86376187	A	G
synonymous SNV	ENSGALG00000015127:ENSGALT00000024412:exon10:c.A342G:p.K114K,	1	86376205	T	C
synonymous SNV	ENSGALG00000015204:ENSGALT00000024530:exon5:c.G240A:p.P80P,	1	86915922	G	A
synonymous SNV	ENSGALG00000015247:ENSGALT00000024600:exon7:c.G1467A:p.A489A,	1	87467506	G	A
synonymous SNV	ENSGALG00000015249:ENSGALT00000024603:exon15:c.C2178T:p.H726H,ENSGALG00000015249:ENSGALT00000036922:exon14:c.C2229T:p.H743H,	1	87480920	C	T
synonymous SNV	ENSGALG00000015253:ENSGALT00000024611:exon2:c.C927T:p.G309G,	1	87596719	G	A
synonymous SNV	ENSGALG00000015275:ENSGALT00000024657:exon7:c.T630C:p.Y210Y,	1	88200885	T	C
synonymous SNV	ENSGALG00000015323:ENSGALT00000036905:exon21:c.G2406A:p.T802T,ENSGALG00000015323:ENSGALT00000024733:exon5:c.G156A:p.T52T,ENSGALG00000015323:ENSGALT00000036904:exon14:c.G1086A:p.T362T,	1	88610980	C	T
synonymous SNV	ENSGALG00000015323:ENSGALT00000036905:exon21:c.A2400G:p.R800R,ENSGALG00000015323:ENSGALT00000024733:exon5:c.A150G:p.R50R,ENSGALG00000015323:ENSGALT00000036904:exon14:c.A1080G:p.R360R,	1	88610986	T	C
synonymous SNV	ENSGALG00000015344:ENSGALT00000024762:exon7:c.A1065G:p.G355G,	1	88732777	A	G
synonymous SNV	ENSGALG00000015353:ENSGALT00000024777:exon14:c.C2397T:p.D799D,	1	90681048	C	T
nonsynonymous SNV	ENSGALG00000015360:ENSGALT00000024790:exon1:c.T20C:p.V7A,	1	90878934	A	G
nonsynonymous SNV	ENSGALG00000015363:ENSGALT00000024793:exon8:c.C514G:p.H172D,	1	90958166	G	C
synonymous SNV	ENSGALG00000015377:ENSGALT00000024811:exon1:c.T1308G:p.L436L,	1	91784355	T	G
nonsynonymous SNV	ENSGALG00000015395:ENSGALT00000030421:exon6:c.G803A:p.R268K,ENSGALG00000015395:ENSGALT00000024836:exon6:c.G806A:p.R269K,	1	91998202	G	A
synonymous SNV	ENSGALG00000015409:ENSGALT00000024855:exon12:c.A1404G:p.E468E,	1	92899604	T	C
synonymous SNV	ENSGALG00000015414:ENSGALT00000024864:exon2:c.C273T:p.T91T,	1	92980058	C	T
synonymous SNV	ENSGALG00000015414:ENSGALT00000024864:exon4:c.G681A:p.R227R,	1	92982839	G	A
synonymous SNV	ENSGALG00000015427:ENSGALT00000036866:exon8:c.T732C:p.V244V,ENSGALG00000015427:ENSGALT00000024885:exon22:c.T2757C:p.V919V,	1	94561064	T	C
nonsynonymous SNV	ENSGALG00000015440:ENSGALT00000024904:exon5:c.G1018A:p.A340T,ENSGALG00000015440:ENSGALT00000030408:exon5:c.G1021A:p.A341T,	1	94861806	C	T
nonsynonymous SNV	ENSGALG00000015441:ENSGALT00000024905:exon1:c.G12T:p.K4N,	1	94935308	G	T
synonymous SNV	ENSGALG00000015458:ENSGALT00000024924:exon4:c.G606A:p.P202P,ENSGALG00000015458:ENSGALT00000036851:exon4:c.G543A:p.P181P,	1	95201438	G	A
nonsynonymous SNV	ENSGALG00000015459:ENSGALT00000024926:exon4:c.A150C:p.K50N,	1	95222914	T	G
nonsynonymous SNV	ENSGALG00000015459:ENSGALT00000024926:exon4:c.C142A:p.L48M,	1	95222922	G	T
synonymous SNV	ENSGALG00000015469:ENSGALT00000024944:exon9:c.G2826A:p.T942T,	1	95585232	G	A
nonsynonymous SNV	ENSGALG00000015473:ENSGALT00000030399:exon2:c.G169T:p.A57S,ENSGALG00000015473:ENSGALT00000024956:exon2:c.G169T:p.A57S,	1	95598194	C	A
synonymous SNV	ENSGALG00000015480:ENSGALT00000024967:exon2:c.T108C:p.T36T,ENSGALG00000015480:ENSGALT00000024969:exon2:c.T108C:p.T36T,	1	95664679	A	G
synonymous SNV	ENSGALG00000015484:ENSGALT00000024971:exon7:c.G3849A:p.T1283T,	1	95750861	G	A
synonymous SNV	ENSGALG00000015485:ENSGALT00000024972:exon9:c.T1110C:p.R370R,	1	95759090	A	G
synonymous SNV	ENSGALG00000015487:ENSGALT00000024975:exon2:c.C183T:p.C61C,	1	95782180	G	A
synonymous SNV	ENSGALG00000022847:ENSGALT00000036814:exon2:c.G189A:p.E63E,	1	104461919	C	T
nonsynonymous SNV	ENSGALG00000015802:ENSGALT00000025479:exon1:c.A49C:p.S17R,	1	107402122	A	C
nonsynonymous SNV	ENSGALG00000015804:ENSGALT00000025483:exon9:c.T1234A:p.F412I,	1	107427511	A	T
synonymous SNV	ENSGALG00000015821:ENSGALT00000025510:exon11:c.C1218T:p.T406T,ENSGALG00000015821:ENSGALT00000025507:exon12:c.C1200T:p.T400T,	1	107465004	G	A
synonymous SNV	ENSGALG00000015887:ENSGALT00000025608:exon40:c.G6726A:p.V2242V,	1	108363499	C	T
synonymous SNV	ENSGALG00000015887:ENSGALT00000025608:exon40:c.C6594T:p.I2198I,	1	108363631	G	A
nonsynonymous SNV	ENSGALG00000015907:ENSGALT00000025637:exon31:c.A4078T:p.T1360S,	1	108473697	T	A
nonsynonymous SNV	ENSGALG00000015972:ENSGALT00000025738:exon2:c.T130C:p.C44R,	1	108759310	T	C
synonymous SNV	ENSGALG00000016006:ENSGALT00000025788:exon27:c.G3369A:p.V1123V,	1	109008666	G	A
nonsynonymous SNV	ENSGALG00000016027:ENSGALT00000036747:exon2:c.G122T:p.R41L,ENSGALG00000016027:ENSGALT00000025820:exon1:c.G125T:p.R42L,	1	110029060	G	T
synonymous SNV	ENSGALG00000016058:ENSGALT00000025872:exon9:c.T1221C:p.P407P,ENSGALG00000016058:ENSGALT00000030350:exon10:c.T1302C:p.P434P,	1	111025354	A	G
synonymous SNV	ENSGALG00000016065:ENSGALT00000025882:exon21:c.G2421A:p.P807P,	1	111419865	C	T
synonymous SNV	ENSGALG00000019178:ENSGALT00000026017:exon24:c.C2967T:p.G989G,	1	112520125	G	A
synonymous SNV	ENSGALG00000016164:ENSGALT00000026046:exon6:c.G540A:p.T180T,	1	112784569	G	A
synonymous SNV	ENSGALG00000016187:ENSGALT00000026088:exon9:c.C921T:p.T307T,	1	113006204	G	A
synonymous SNV	ENSGALG00000016205:ENSGALT00000026124:exon9:c.A468G:p.V156V,	1	113570019	A	G
synonymous SNV	ENSGALG00000019171:ENSGALT00000030337:exon7:c.G699C:p.T233T,ENSGALG00000019171:ENSGALT00000026129:exon8:c.G693C:p.T231T,	1	113833972	G	C
synonymous SNV	ENSGALG00000016224:ENSGALT00000026158:exon4:c.C33T:p.F11F,ENSGALG00000016224:ENSGALT00000036667:exon5:c.C330T:p.F110F,	1	114887200	G	A
synonymous SNV	ENSGALG00000016227:ENSGALT00000026167:exon2:c.T63C:p.N21N,	1	115481913	A	G
synonymous SNV	ENSGALG00000016231:ENSGALT00000026171:exon14:c.C1458T:p.N486N,ENSGALG00000016231:ENSGALT00000026172:exon13:c.C1461T:p.N487N,	1	115614286	G	A
nonsynonymous SNV	ENSGALG00000016232:ENSGALT00000026174:exon5:c.T656C:p.V219A,	1	115657044	T	C
synonymous SNV	ENSGALG00000016236:ENSGALT00000036657:exon33:c.G5028A:p.R1676R,ENSGALG00000016236:ENSGALT00000026178:exon32:c.G5016A:p.R1672R,ENSGALG00000016236:ENSGALT00000026179:exon33:c.G5019A:p.R1673R,	1	115684639	C	T
synonymous SNV	ENSGALG00000016245:ENSGALT00000036653:exon5:c.T2607C:p.F869F,	1	115955666	T	C
synonymous SNV	ENSGALG00000016251:ENSGALT00000026207:exon2:c.T141C:p.F47F,	1	116346819	A	G
synonymous SNV	ENSGALG00000019162:ENSGALT00000030310:exon2:c.C153T:p.C51C,	1	119286433	C	T
synonymous SNV	ENSGALG00000016546:ENSGALT00000026698:exon6:c.G747A:p.K249K,	1	124850243	G	A
synonymous SNV	ENSGALG00000016563:ENSGALT00000026730:exon6:c.A558C:p.L186L,	1	125560707	A	C
nonsynonymous SNV	ENSGALG00000016576:ENSGALT00000026755:exon21:c.G2944A:p.V982I,	1	126360853	C	T
nonsynonymous SNV	ENSGALG00000016576:ENSGALT00000026755:exon15:c.A1622C:p.E541A,	1	126375848	T	G
synonymous SNV	ENSGALG00000016611:ENSGALT00000026810:exon13:c.G1824T:p.P608P,	1	128620753	C	A
nonsynonymous SNV	ENSGALG00000016611:ENSGALT00000026810:exon13:c.C1820G:p.T607S,	1	128620757	G	C
nonsynonymous SNV	ENSGALG00000016717:ENSGALT00000026979:exon2:c.G145A:p.A49T,	1	134177649	G	A
synonymous SNV	ENSGALG00000016735:ENSGALT00000027007:exon12:c.G1422A:p.P474P,	1	134476738	G	A
synonymous SNV	ENSGALG00000016735:ENSGALT00000027007:exon16:c.G2229A:p.T743T,	1	134480758	G	A
synonymous SNV	ENSGALG00000016735:ENSGALT00000027007:exon19:c.G2625A:p.Q875Q,	1	134482490	G	A
synonymous SNV	ENSGALG00000016751:ENSGALT00000027046:exon35:c.C4521T:p.G1507G,ENSGALG00000016751:ENSGALT00000036592:exon35:c.C3234T:p.G1078G,	1	136291052	C	T
synonymous SNV	ENSGALG00000016766:ENSGALT00000027069:exon17:c.T2964C:p.N988N,	1	136726188	A	G
synonymous SNV	ENSGALG00000016786:ENSGALT00000027104:exon7:c.G633C:p.R211R,	1	138132995	G	C
nonsynonymous SNV	ENSGALG00000016806:ENSGALT00000027129:exon2:c.G608A:p.R203H,	1	140465465	G	A
nonsynonymous SNV	ENSGALG00000016806:ENSGALT00000027129:exon2:c.G2417A:p.R806K,	1	140467274	G	A
synonymous SNV	ENSGALG00000016806:ENSGALT00000027129:exon9:c.G3288A:p.T1096T,	1	140473261	G	A
synonymous SNV	ENSGALG00000016806:ENSGALT00000027129:exon16:c.C4308T:p.S1436S,	1	140481042	C	T
synonymous SNV	ENSGALG00000016831:ENSGALT00000027172:exon9:c.T690C:p.F230F,ENSGALG00000016831:ENSGALT00000030219:exon11:c.T678C:p.F226F,	1	141792680	T	C
synonymous SNV	ENSGALG00000016841:ENSGALT00000036551:exon21:c.C2379T:p.H793H,ENSGALG00000016841:ENSGALT00000027197:exon48:c.C4449T:p.H1483H,	1	143063182	G	A
synonymous SNV	ENSGALG00000016841:ENSGALT00000036551:exon9:c.A924G:p.P308P,ENSGALG00000016841:ENSGALT00000027197:exon36:c.A2994G:p.P998P,	1	143075403	T	C
synonymous SNV	ENSGALG00000016843:ENSGALT00000027208:exon24:c.T1968C:p.G656G,	1	143284135	T	C
synonymous SNV	ENSGALG00000016847:ENSGALT00000027215:exon5:c.T504C:p.T168T,	1	143449808	A	G
synonymous SNV	ENSGALG00000016854:ENSGALT00000027230:exon1:c.G2652A:p.G884G,	1	144396766	G	A
synonymous SNV	ENSGALG00000016862:ENSGALT00000027240:exon5:c.A675G:p.K225K,	1	147010752	A	G
nonsynonymous SNV	ENSGALG00000016872:ENSGALT00000027260:exon17:c.C1444T:p.R482C,	1	148317599	G	A
nonsynonymous SNV	ENSGALG00000016893:ENSGALT00000036522:exon40:c.T4582A:p.S1528T,	1	150153208	T	A
synonymous SNV	ENSGALG00000016898:ENSGALT00000027315:exon4:c.T306C:p.H102H,	1	150668470	T	C
synonymous SNV	ENSGALG00000016912:ENSGALT00000027338:exon3:c.T459C:p.I153I,ENSGALG00000016912:ENSGALT00000036512:exon3:c.T711C:p.I237I,	1	158008024	T	C
synonymous SNV	ENSGALG00000016915:ENSGALT00000027346:exon54:c.G7800A:p.T2600T,	1	158455651	G	A
synonymous SNV	ENSGALG00000016917:ENSGALT00000027349:exon4:c.T561C:p.N187N,	1	158551564	A	G
synonymous SNV	ENSGALG00000016932:ENSGALT00000027372:exon1:c.C54T:p.L18L,	1	160366295	C	T
synonymous SNV	ENSGALG00000016955:ENSGALT00000027404:exon40:c.G4050A:p.T1350T,	1	170266844	C	T
nonsynonymous SNV	ENSGALG00000022739:ENSGALT00000036494:exon4:c.G697A:p.A233T,	1	170689960	G	A
nonsynonymous SNV	ENSGALG00000022739:ENSGALT00000036494:exon5:c.C2762T:p.A921V,ENSGALG00000022739:ENSGALT00000027411:exon1:c.C791T:p.A264V,	1	170692052	C	T
synonymous SNV	ENSGALG00000016971:ENSGALT00000027423:exon1:c.C633T:p.H211H,ENSGALG00000016971:ENSGALT00000036492:exon1:c.C648T:p.H216H,	1	171775151	G	A
nonsynonymous SNV	ENSGALG00000016972:ENSGALT00000036490:exon6:c.G471C:p.K157N,ENSGALG00000016972:ENSGALT00000036491:exon6:c.G471C:p.K157N,ENSGALG00000016972:ENSGALT00000027424:exon6:c.G528C:p.K176N,	1	171894488	C	G
nonsynonymous SNV	ENSGALG00000016980:ENSGALT00000027434:exon17:c.A1909G:p.I637V,	1	172092575	A	G
synonymous SNV	ENSGALG00000016988:ENSGALT00000027446:exon9:c.T738C:p.G246G,	1	172397918	A	G
synonymous SNV	ENSGALG00000016988:ENSGALT00000027446:exon3:c.G195A:p.E65E,	1	172401102	C	T
synonymous SNV	ENSGALG00000017002:ENSGALT00000027464:exon8:c.C897T:p.T299T,ENSGALG00000017002:ENSGALT00000036480:exon8:c.C894T:p.T298T,	1	173374488	C	T
synonymous SNV	ENSGALG00000017006:ENSGALT00000036477:exon13:c.T1611C:p.S537S,ENSGALG00000017006:ENSGALT00000027470:exon12:c.T1593C:p.S531S,ENSGALG00000017006:ENSGALT00000036476:exon15:c.T1350C:p.S450S,	1	173518274	T	C
synonymous SNV	ENSGALG00000022731:ENSGALT00000036471:exon2:c.C228T:p.P76P,	1	174213956	G	A
nonsynonymous SNV	ENSGALG00000017025:ENSGALT00000027509:exon7:c.G1415A:p.R472H,	1	174683939	C	T
synonymous SNV	ENSGALG00000017027:ENSGALT00000027511:exon4:c.G1740A:p.K580K,	1	174744937	G	A
synonymous SNV	ENSGALG00000017044:ENSGALT00000030118:exon4:c.T1063C:p.L355L,ENSGALG00000017044:ENSGALT00000030119:exon4:c.T1066C:p.L356L,	1	176198822	T	C
synonymous SNV	ENSGALG00000017073:ENSGALT00000036458:exon26:c.A9525G:p.P3175P,ENSGALG00000017073:ENSGALT00000027576:exon26:c.A9534G:p.P3178P,	1	178838055	T	C
synonymous SNV	ENSGALG00000017076:ENSGALT00000027584:exon1:c.A75G:p.K25K,	1	179255540	T	C
nonsynonymous SNV	ENSGALG00000017082:ENSGALT00000027593:exon3:c.C302T:p.A101V,ENSGALG00000017082:ENSGALT00000036454:exon3:c.C302T:p.A101V,	1	179437105	C	T
synonymous SNV	ENSGALG00000017091:ENSGALT00000027608:exon28:c.A3672G:p.E1224E,ENSGALG00000017091:ENSGALT00000036451:exon28:c.A3666G:p.E1222E,ENSGALG00000017091:ENSGALT00000036450:exon28:c.A3627G:p.E1209E,	1	180216999	A	G
synonymous SNV	ENSGALG00000017112:ENSGALT00000027648:exon5:c.C522T:p.I174I,	1	181395146	C	T
synonymous SNV	ENSGALG00000017116:ENSGALT00000027652:exon9:c.T1569C:p.V523V,	1	181680530	T	C
synonymous SNV	ENSGALG00000017120:ENSGALT00000027658:exon8:c.T5257C:p.L1753L,	1	181936791	T	C
synonymous SNV	ENSGALG00000017120:ENSGALT00000027658:exon8:c.C9369T:p.L3123L,	1	181940903	C	T
synonymous SNV	ENSGALG00000017128:ENSGALT00000036444:exon4:c.C555T:p.N185N,ENSGALG00000017128:ENSGALT00000027670:exon4:c.C555T:p.N185N,ENSGALG00000017128:ENSGALT00000036443:exon4:c.C555T:p.N185N,	1	182909317	C	T
synonymous SNV	ENSGALG00000017130:ENSGALT00000027672:exon6:c.C2140T:p.L714L,ENSGALG00000017130:ENSGALT00000027673:exon7:c.C2152T:p.L718L,	1	182988708	C	T
nonsynonymous SNV	ENSGALG00000017135:ENSGALT00000027680:exon3:c.G220A:p.V74I,ENSGALG00000017135:ENSGALT00000030086:exon3:c.G235A:p.V79I,	1	183169515	G	A
nonsynonymous SNV	ENSGALG00000017159:ENSGALT00000027713:exon35:c.A5249G:p.N1750S,	1	184598721	T	C
synonymous SNV	ENSGALG00000017162:ENSGALT00000027716:exon9:c.A807G:p.E269E,	1	184643846	A	G
synonymous SNV	ENSGALG00000017173:ENSGALT00000027738:exon4:c.G825A:p.P275P,	1	185145173	G	A
synonymous SNV	ENSGALG00000017181:ENSGALT00000027757:exon8:c.T687C:p.F229F,	1	186689205	T	C
nonsynonymous SNV	ENSGALG00000017185:ENSGALT00000027771:exon1:c.A10G:p.I4V,ENSGALG00000017185:ENSGALT00000036427:exon1:c.A10G:p.I4V,	1	186896640	A	G
synonymous SNV	ENSGALG00000017204:ENSGALT00000027810:exon6:c.G780A:p.R260R,	1	189711484	G	A
synonymous SNV	ENSGALG00000017218:ENSGALT00000027831:exon4:c.T666C:p.T222T,	1	190078978	A	G
nonsynonymous SNV	ENSGALG00000017221:ENSGALT00000027835:exon6:c.G632T:p.R211M,	1	190108659	C	A
nonsynonymous SNV	ENSGALG00000017221:ENSGALT00000027835:exon3:c.G140A:p.R47Q,	1	190111419	C	T
nonsynonymous SNV	ENSGALG00000022716:ENSGALT00000036410:exon3:c.A385G:p.N129D,ENSGALG00000022716:ENSGALT00000036411:exon1:c.A127G:p.N43D,	1	190124293	T	C
synonymous SNV	ENSGALG00000017239:ENSGALT00000027869:exon7:c.A1113T:p.A371A,	1	192550172	A	T
synonymous SNV	ENSGALG00000017247:ENSGALT00000027881:exon5:c.C739T:p.L247L,ENSGALG00000017247:ENSGALT00000017978:exon6:c.C358T:p.L120L,	1	193363005	G	A
nonsynonymous SNV	ENSGALG00000000071:ENSGALT00000000097:exon4:c.A1159G:p.N387D,	1	193408996	A	G
synonymous SNV	ENSGALG00000000091:ENSGALT00000000128:exon13:c.T1623C:p.D541D,	1	197876905	T	C
nonsynonymous SNV	ENSGALG00000000759:ENSGALT00000001104:exon2:c.G313A:p.V105I,	1	198370698	G	A
nonsynonymous SNV	ENSGALG00000000845:ENSGALT00000036390:exon15:c.G1898A:p.S633N,ENSGALG00000000845:ENSGALT00000001240:exon14:c.G1838A:p.S613N,	1	198996644	C	T
nonsynonymous SNV	ENSGALG00000017345:ENSGALT00000030024:exon1:c.G74T:p.G25V,ENSGALG00000017345:ENSGALT00000028027:exon1:c.G74T:p.G25V,	1	199433691	G	T
synonymous SNV	ENSGALG00000013552:ENSGALT00000022062:exon13:c.T1485C:p.A495A,	1	199617702	T	C
synonymous SNV	ENSGALG00000013552:ENSGALT00000022062:exon30:c.T4674C:p.S1558S,	1	199640442	T	C
synonymous SNV	ENSGALG00000017330:ENSGALT00000028006:exon3:c.A153G:p.E51E,ENSGALG00000017330:ENSGALT00000036364:exon3:c.A183G:p.E61E,	1	200053793	T	C
synonymous SNV	ENSGALG00000017329:ENSGALT00000028004:exon10:c.C1122T:p.P374P,	1	200081061	G	A
nonsynonymous SNV	ENSGALG00000022699:ENSGALT00000002675:exon1:c.A86G:p.N29S,	1	200348692	A	G
stopgain SNV	ENSGALG00000017320:ENSGALT00000027990:exon8:c.T497A:p.L166X,	1	200443792	A	T
synonymous SNV	ENSGALG00000017319:ENSGALT00000027989:exon2:c.T37C:p.L13L,	1	200514254	T	C
synonymous SNV	ENSGALG00000017312:ENSGALT00000027978:exon13:c.G1053A:p.E351E,ENSGALG00000017312:ENSGALT00000036356:exon13:c.G1131A:p.E377E,	1	200637956	G	A
nonsynonymous SNV	ENSGALG00000017307:ENSGALT00000027966:exon10:c.G856A:p.A286T,	1	200772754	C	T
synonymous SNV	ENSGALG00000021491:ENSGALT00000003646:exon7:c.A873G:p.A291A,	10	577539	T	C
synonymous SNV	ENSGALG00000001992:ENSGALT00000003100:exon5:c.C453T:p.C151C,ENSGALG00000001992:ENSGALT00000034751:exon5:c.C459T:p.C153C,	10	965462	G	A
synonymous SNV	ENSGALG00000001981:ENSGALT00000003085:exon6:c.G486A:p.T162T,	10	977696	G	A
nonsynonymous SNV	ENSGALG00000001318:ENSGALT00000002010:exon10:c.G881T:p.R294I,ENSGALG00000001318:ENSGALT00000040029:exon11:c.G878T:p.R293I,	10	1795142	C	A
synonymous SNV	ENSGALG00000001417:ENSGALT00000002159:exon4:c.C684G:p.A228A,	10	1939140	C	G
nonsynonymous SNV	ENSGALG00000021525:ENSGALT00000034796:exon1:c.A331G:p.T111A,	10	3469988	T	C
synonymous SNV	ENSGALG00000001470:ENSGALT00000002226:exon2:c.C207T:p.N69N,	10	3480229	C	T
synonymous SNV	ENSGALG00000001586:ENSGALT00000002409:exon5:c.A648G:p.P216P,	10	3504110	A	G
synonymous SNV	ENSGALG00000001615:ENSGALT00000002460:exon3:c.G216A:p.T72T,ENSGALG00000001615:ENSGALT00000002461:exon3:c.G201A:p.T67T,	10	3517879	C	T
synonymous SNV	ENSGALG00000001644:ENSGALT00000002511:exon7:c.A1023G:p.G341G,	10	3537958	T	C
nonsynonymous SNV	ENSGALG00000001664:ENSGALT00000002550:exon13:c.C1534A:p.L512I,	10	3546297	G	T
synonymous SNV	ENSGALG00000001664:ENSGALT00000002550:exon3:c.G243A:p.P81P,	10	3550183	C	T
synonymous SNV	ENSGALG00000002759:ENSGALT00000004357:exon4:c.C2187A:p.A729A,	10	4026458	C	A
synonymous SNV	ENSGALG00000002774:ENSGALT00000004380:exon5:c.C507T:p.S169S,	10	4065351	C	T
synonymous SNV	ENSGALG00000002883:ENSGALT00000004548:exon11:c.T1587C:p.H529H,	10	4180670	T	C
nonsynonymous SNV	ENSGALG00000002883:ENSGALT00000004548:exon21:c.C2779A:p.H927N,	10	4219077	C	A
synonymous SNV	ENSGALG00000002952:ENSGALT00000004664:exon7:c.G435C:p.L145L,	10	4430167	G	C
synonymous SNV	ENSGALG00000003251:ENSGALT00000005141:exon7:c.C1122T:p.S374S,	10	4680968	G	A
synonymous SNV	ENSGALG00000003322:ENSGALT00000005261:exon13:c.G2796A:p.E932E,	10	4805962	G	A
synonymous SNV	ENSGALG00000003788:ENSGALT00000006011:exon8:c.T618C:p.Y206Y,	10	6341307	T	C
synonymous SNV	ENSGALG00000003897:ENSGALT00000006194:exon4:c.T1092C:p.S364S,	10	6749543	A	G
synonymous SNV	ENSGALG00000003985:ENSGALT00000006347:exon14:c.T1428C:p.F476F,	10	7191965	T	C
synonymous SNV	ENSGALG00000023555:ENSGALT00000039167:exon2:c.C24T:p.D8D,	10	8841833	C	T
synonymous SNV	ENSGALG00000004805:ENSGALT00000007674:exon27:c.C6717T:p.I2239I,	10	10649067	G	A
synonymous SNV	ENSGALG00000004905:ENSGALT00000007847:exon6:c.C414T:p.R138R,ENSGALG00000004905:ENSGALT00000007846:exon6:c.C618T:p.R206R,	10	11540167	G	A
nonsynonymous SNV	ENSGALG00000005682:ENSGALT00000009112:exon7:c.A2000G:p.E667G,	10	12302775	T	C
synonymous SNV	ENSGALG00000023436:ENSGALT00000038746:exon11:c.A1191G:p.V397V,	10	12573646	A	G
synonymous SNV	ENSGALG00000006516:ENSGALT00000010528:exon3:c.C582T:p.D194D,	10	14359738	C	T
synonymous SNV	ENSGALG00000006949:ENSGALT00000011260:exon22:c.T2844C:p.T948T,	10	16371278	T	C
nonsynonymous SNV	ENSGALG00000023367:ENSGALT00000038517:exon2:c.G235C:p.A79P,	10	17661591	C	G
nonsynonymous SNV	ENSGALG00000007016:ENSGALT00000038512:exon5:c.C352T:p.L118F,ENSGALG00000007016:ENSGALT00000011351:exon5:c.C328T:p.L110F,	10	18631204	G	A
synonymous SNV	ENSGALG00000007141:ENSGALT00000011565:exon11:c.C1515T:p.S505S,	10	19650614	C	T
synonymous SNV	ENSGALG00000007358:ENSGALT00000011900:exon4:c.C60T:p.N20N,	10	19950483	G	A
synonymous SNV	ENSGALG00000007687:ENSGALT00000012462:exon2:c.C204T:p.F68F,	10	20646847	C	T
synonymous SNV	ENSGALG00000007970:ENSGALT00000033677:exon13:c.T1611C:p.P537P,ENSGALG00000007970:ENSGALT00000012942:exon13:c.T1641C:p.P547P,	10	21298776	T	C
synonymous SNV	ENSGALG00000008054:ENSGALT00000013068:exon5:c.A621G:p.E207E,	10	21412526	T	C
synonymous SNV	ENSGALG00000008054:ENSGALT00000013068:exon4:c.T525C:p.D175D,	10	21414565	A	G
synonymous SNV	ENSGALG00000008095:ENSGALT00000038236:exon10:c.C1041T:p.G347G,ENSGALG00000008095:ENSGALT00000013141:exon12:c.C1041T:p.G347G,	10	21521401	C	T
synonymous SNV	ENSGALG00000008095:ENSGALT00000038236:exon13:c.T1507C:p.L503L,ENSGALG00000008095:ENSGALT00000013141:exon15:c.T1507C:p.L503L,	10	21523207	T	C
nonsynonymous SNV	ENSGALG00000008180:ENSGALT00000013312:exon27:c.C4736T:p.T1579I,ENSGALG00000008180:ENSGALT00000038202:exon27:c.C4727T:p.T1576I,	10	21924951	C	T
nonsynonymous SNV	ENSGALG00000008180:ENSGALT00000013312:exon30:c.A5711G:p.H1904R,ENSGALG00000008180:ENSGALT00000038202:exon30:c.A5702G:p.H1901R,	10	21927502	A	G
synonymous SNV	ENSGALG00000001562:ENSGALT00000038186:exon9:c.T732C:p.S244S,ENSGALG00000001562:ENSGALT00000002373:exon10:c.T735C:p.S245S,ENSGALG00000001562:ENSGALT00000038187:exon11:c.T744C:p.S248S,	10	22074892	A	G
nonsynonymous SNV	ENSGALG00000008259:ENSGALT00000013440:exon1:c.G7A:p.V3M,	10	22104458	C	T
synonymous SNV	ENSGALG00000012833:ENSGALT00000020930:exon23:c.C1728T:p.A576A,ENSGALG00000012833:ENSGALT00000001110:exon22:c.C1707T:p.A569A,	10	22232265	C	T
synonymous SNV	ENSGALG00000008336:ENSGALT00000013568:exon8:c.G1077A:p.A359A,	10	22255293	C	T
synonymous SNV	ENSGALG00000008336:ENSGALT00000013568:exon8:c.C1074T:p.H358H,	10	22255296	G	A
synonymous SNV	ENSGALG00000008336:ENSGALT00000013568:exon2:c.T66C:p.D22D,	10	22257189	A	G
nonsynonymous SNV	ENSGALG00000000774:ENSGALT00000001120:exon2:c.G1103A:p.R368Q,	11	340386	G	A
synonymous SNV	ENSGALG00000000889:ENSGALT00000001304:exon8:c.T705C:p.H235H,	11	419888	T	C
nonsynonymous SNV	ENSGALG00000001007:ENSGALT00000001489:exon4:c.A681C:p.K227N,	11	441184	T	G
synonymous SNV	ENSGALG00000013563:ENSGALT00000022076:exon3:c.G267A:p.T89T,	11	548104	G	A
synonymous SNV	ENSGALG00000001220:ENSGALT00000001852:exon2:c.T171C:p.I57I,	11	603873	T	C
synonymous SNV	ENSGALG00000001769:ENSGALT00000002714:exon7:c.G435A:p.L145L,	11	1011008	G	A
synonymous SNV	ENSGALG00000002648:ENSGALT00000004174:exon19:c.A2227C:p.R743R,	11	1744563	T	G
synonymous SNV	ENSGALG00000002745:ENSGALT00000039970:exon13:c.G1617A:p.G539G,ENSGALG00000002745:ENSGALT00000004326:exon12:c.G1593A:p.G531G,ENSGALG00000002745:ENSGALT00000039971:exon17:c.G1911A:p.G637G,	11	1789345	C	T
synonymous SNV	ENSGALG00000023724:ENSGALT00000039670:exon3:c.A240G:p.K80K,	11	6496982	A	G
synonymous SNV	ENSGALG00000003942:ENSGALT00000006283:exon6:c.T912C:p.Y304Y,	11	7962383	A	G
synonymous SNV	ENSGALG00000004342:ENSGALT00000006929:exon7:c.A774G:p.P258P,	11	8375954	T	C
synonymous SNV	ENSGALG00000004489:ENSGALT00000007149:exon2:c.C111T:p.I37I,	11	9082410	G	A
synonymous SNV	ENSGALG00000004494:ENSGALT00000007159:exon8:c.A906G:p.E302E,	11	9100704	A	G
synonymous SNV	ENSGALG00000004559:ENSGALT00000007256:exon2:c.C159T:p.V53V,	11	10455938	C	T
synonymous SNV	ENSGALG00000004756:ENSGALT00000007588:exon19:c.T2295C:p.F765F,	11	10645312	A	G
synonymous SNV	ENSGALG00000004764:ENSGALT00000007599:exon2:c.G222A:p.R74R,	11	10666278	G	A
synonymous SNV	ENSGALG00000004949:ENSGALT00000007938:exon13:c.C3024T:p.N1008N,	11	11695410	G	A
nonsynonymous SNV	ENSGALG00000005146:ENSGALT00000008264:exon1:c.C589T:p.P197S,	11	12162076	G	A
synonymous SNV	ENSGALG00000005146:ENSGALT00000008264:exon1:c.G480A:p.L160L,	11	12162185	C	T
synonymous SNV	ENSGALG00000005366:ENSGALT00000008617:exon2:c.A396G:p.S132S,	11	15311242	A	G
nonsynonymous SNV	ENSGALG00000005389:ENSGALT00000033808:exon3:c.C326T:p.P109L,	11	16149085	C	T
synonymous SNV	ENSGALG00000005483:ENSGALT00000039095:exon2:c.G306A:p.S102S,ENSGALG00000005483:ENSGALT00000008808:exon2:c.G306A:p.S102S,	11	18048949	G	A
synonymous SNV	ENSGALG00000005744:ENSGALT00000009226:exon1:c.T81C:p.N27N,	11	19636061	T	C
synonymous SNV	ENSGALG00000014284:ENSGALT00000023100:exon11:c.G2919A:p.E973E,	11	19659764	C	T
synonymous SNV	ENSGALG00000014284:ENSGALT00000023100:exon2:c.T240C:p.R80R,	11	19666092	A	G
synonymous SNV	ENSGALG00000007860:ENSGALT00000012758:exon10:c.C1401T:p.I467I,	11	19885197	G	A
nonsynonymous SNV	ENSGALG00000006282:ENSGALT00000010149:exon4:c.A406G:p.I136V,	11	20479401	T	C
nonsynonymous SNV	ENSGALG00000006179:ENSGALT00000009974:exon4:c.T248C:p.L83P,	11	20694740	T	C
synonymous SNV	ENSGALG00000000540:ENSGALT00000000745:exon8:c.A1200C:p.P400P,	11	20817117	A	C
synonymous SNV	ENSGALG00000023438:ENSGALT00000038753:exon2:c.G87A:p.S29S,	11	20994583	G	A
nonsynonymous SNV	ENSGALG00000000693:ENSGALT00000000977:exon6:c.C593T:p.A198V,	11	20999363	G	A
nonsynonymous SNV	ENSGALG00000000903:ENSGALT00000001325:exon1:c.C469T:p.R157W,	11	21838415	G	A
synonymous SNV	ENSGALG00000001535:ENSGALT00000002333:exon29:c.C2997T:p.A999A,	12	617631	C	T
nonsynonymous SNV	ENSGALG00000001535:ENSGALT00000002333:exon60:c.G6226C:p.V2076L,	12	635518	G	C
nonsynonymous SNV	ENSGALG00000001535:ENSGALT00000002333:exon60:c.G6272A:p.R2091H,	12	635564	G	A
synonymous SNV	ENSGALG00000001535:ENSGALT00000002333:exon61:c.C6438T:p.D2146D,	12	638135	C	T
nonsynonymous SNV	ENSGALG00000001535:ENSGALT00000002333:exon61:c.G6464A:p.R2155H,	12	638161	G	A
synonymous SNV	ENSGALG00000001590:ENSGALT00000002415:exon1:c.A81G:p.T27T,	12	731226	T	C
nonsynonymous SNV	ENSGALG00000001613:ENSGALT00000002455:exon9:c.G1028A:p.S343N,	12	738985	G	A
nonsynonymous SNV	ENSGALG00000001672:ENSGALT00000036297:exon14:c.A2114G:p.K705R,ENSGALG00000001672:ENSGALT00000002560:exon16:c.A2270G:p.K757R,	12	755160	T	C
synonymous SNV	ENSGALG00000002016:ENSGALT00000003137:exon2:c.A231C:p.A77A,ENSGALG00000002016:ENSGALT00000036292:exon2:c.A231C:p.A77A,	12	1476575	T	G
nonsynonymous SNV	ENSGALG00000002423:ENSGALT00000003812:exon6:c.C1078T:p.R360W,	12	2144085	G	A
synonymous SNV	ENSGALG00000022657:ENSGALT00000036287:exon2:c.A99G:p.P33P,	12	2155460	A	G
synonymous SNV	ENSGALG00000002521:ENSGALT00000003973:exon11:c.A1323G:p.K441K,	12	2268596	T	C
nonsynonymous SNV	ENSGALG00000002919:ENSGALT00000004607:exon3:c.G607A:p.V203M,ENSGALG00000002919:ENSGALT00000004608:exon3:c.G598A:p.V200M,	12	2419523	C	T
synonymous SNV	ENSGALG00000003738:ENSGALT00000005931:exon3:c.G273A:p.T91T,	12	2631381	G	A
synonymous SNV	ENSGALG00000003799:ENSGALT00000006026:exon12:c.C1650T:p.S550S,ENSGALG00000003799:ENSGALT00000006024:exon12:c.C1659T:p.S553S,	12	2651466	G	A
synonymous SNV	ENSGALG00000003799:ENSGALT00000006026:exon7:c.C894T:p.S298S,ENSGALG00000003799:ENSGALT00000006024:exon7:c.C903T:p.S301S,	12	2657581	G	A
synonymous SNV	ENSGALG00000003977:ENSGALT00000006336:exon2:c.G99A:p.A33A,ENSGALG00000003977:ENSGALT00000006337:exon9:c.G930A:p.A310A,	12	2781574	C	T
synonymous SNV	ENSGALG00000003997:ENSGALT00000006367:exon2:c.G96C:p.S32S,	12	2791765	G	C
nonsynonymous SNV	ENSGALG00000003997:ENSGALT00000006367:exon5:c.G553A:p.V185I,	12	2793770	G	A
synonymous SNV	ENSGALG00000004476:ENSGALT00000007127:exon3:c.G228C:p.G76G,	12	2949416	C	G
synonymous SNV	ENSGALG00000004517:ENSGALT00000007193:exon3:c.T327C:p.G109G,	12	2954570	A	G
synonymous SNV	ENSGALG00000004750:ENSGALT00000007571:exon7:c.G1212A:p.A404A,	12	3673798	G	A
synonymous SNV	ENSGALG00000004750:ENSGALT00000007571:exon7:c.G2040A:p.K680K,	12	3674626	G	A
nonsynonymous SNV	ENSGALG00000004813:ENSGALT00000007684:exon31:c.C3251G:p.S1084C,	12	3798104	C	G
synonymous SNV	ENSGALG00000004981:ENSGALT00000007983:exon5:c.G516A:p.A172A,	12	5131493	G	A
synonymous SNV	ENSGALG00000005092:ENSGALT00000008165:exon10:c.A897G:p.T299T,	12	5932110	A	G
synonymous SNV	ENSGALG00000005161:ENSGALT00000008287:exon3:c.T366C:p.Y122Y,	12	6539877	A	G
synonymous SNV	ENSGALG00000005459:ENSGALT00000008760:exon13:c.T1213C:p.L405L,	12	8645761	A	G
synonymous SNV	ENSGALG00000006047:ENSGALT00000009740:exon9:c.C711T:p.S237S,	12	10019300	C	T
synonymous SNV	ENSGALG00000006097:ENSGALT00000036246:exon30:c.C4869G:p.L1623L,ENSGALG00000006097:ENSGALT00000009839:exon30:c.C4860G:p.L1620L,	12	10245823	C	G
nonsynonymous SNV	ENSGALG00000006357:ENSGALT00000010275:exon12:c.G1432A:p.V478I,ENSGALG00000006357:ENSGALT00000036242:exon10:c.G1102A:p.V368I,	12	11085637	C	T
synonymous SNV	ENSGALG00000006802:ENSGALT00000011001:exon23:c.C3387T:p.D1129D,ENSGALG00000006802:ENSGALT00000036239:exon25:c.C3450T:p.D1150D,	12	11842878	C	T
synonymous SNV	ENSGALG00000006928:ENSGALT00000011224:exon5:c.T603C:p.H201H,	12	11918672	T	C
nonsynonymous SNV	ENSGALG00000006977:ENSGALT00000011304:exon6:c.A586G:p.I196V,	12	11980341	A	G
synonymous SNV	ENSGALG00000007332:ENSGALT00000011865:exon7:c.G1530T:p.P510P,	12	13944564	C	A
synonymous SNV	ENSGALG00000008314:ENSGALT00000013532:exon1:c.C69G:p.L23L,	12	19236343	C	G
synonymous SNV	ENSGALG00000008407:ENSGALT00000036214:exon12:c.T1518C:p.D506D,	12	20090102	T	C
synonymous SNV	ENSGALG00000008473:ENSGALT00000013808:exon21:c.C4002T:p.I1334I,	12	20196447	G	A
synonymous SNV	ENSGALG00000008487:ENSGALT00000013831:exon2:c.A804G:p.Q268Q,	12	20269344	T	C
nonsynonymous SNV	ENSGALG00000008500:ENSGALT00000013847:exon13:c.A1835G:p.N612S,	12	20380766	A	G
nonsynonymous SNV	ENSGALG00000008500:ENSGALT00000013847:exon13:c.G1844A:p.R615H,	12	20380775	G	A
synonymous SNV	ENSGALG00000008500:ENSGALT00000013847:exon13:c.T1968C:p.F656F,	12	20380899	T	C
synonymous SNV	ENSGALG00000000833:ENSGALT00000001221:exon13:c.T1185A:p.G395G,	13	848370	A	T
nonsynonymous SNV	ENSGALG00000024394:ENSGALT00000041272:exon2:c.C452T:p.T151M,	13	874315	G	A
nonsynonymous SNV	ENSGALG00000001099:ENSGALT00000001647:exon30:c.T6994G:p.S2332A,	13	1540449	T	G
synonymous SNV	ENSGALG00000002544:ENSGALT00000004015:exon3:c.A2910G:p.E970E,	13	2138370	T	C
nonsynonymous SNV	ENSGALG00000002544:ENSGALT00000004015:exon1:c.C2287T:p.R763W,	13	2140379	G	A
synonymous SNV	ENSGALG00000024379:ENSGALT00000041239:exon2:c.A66C:p.T22T,	13	2160165	A	C
synonymous SNV	ENSGALG00000002229:ENSGALT00000003489:exon4:c.C339T:p.D113D,ENSGALG00000002229:ENSGALT00000041199:exon7:c.C360T:p.D120D,	13	2617645	C	T
synonymous SNV	ENSGALG00000002197:ENSGALT00000003436:exon4:c.G390A:p.Q130Q,ENSGALG00000002197:ENSGALT00000034730:exon5:c.G411A:p.Q137Q,	13	3032373	C	T
synonymous SNV	ENSGALG00000002080:ENSGALT00000003239:exon50:c.C5118T:p.S1706S,	13	3730142	G	A
nonsynonymous SNV	ENSGALG00000001506:ENSGALT00000002291:exon6:c.A569T:p.N190I,	13	7578067	T	A
synonymous SNV	ENSGALG00000002704:ENSGALT00000004262:exon11:c.C1491T:p.Y497Y,ENSGALG00000002704:ENSGALT00000041035:exon13:c.C1683T:p.Y561Y,	13	8337262	C	T
synonymous SNV	ENSGALG00000002665:ENSGALT00000004198:exon8:c.T1113C:p.I371I,	13	8358430	T	C
nonsynonymous SNV	ENSGALG00000001210:ENSGALT00000001837:exon1:c.G605A:p.S202N,	13	8511898	G	A
synonymous SNV	ENSGALG00000002816:ENSGALT00000004451:exon6:c.G648A:p.P216P,	13	8711663	G	A
nonsynonymous SNV	ENSGALG00000002831:ENSGALT00000004469:exon12:c.A1925G:p.N642S,	13	8806958	A	G
synonymous SNV	ENSGALG00000002886:ENSGALT00000004551:exon2:c.T714C:p.P238P,	13	9141891	A	G
synonymous SNV	ENSGALG00000003231:ENSGALT00000005114:exon3:c.C217T:p.L73L,	13	10151968	G	A
synonymous SNV	ENSGALG00000003177:ENSGALT00000005039:exon14:c.A1431C:p.G477G,ENSGALG00000003177:ENSGALT00000005040:exon13:c.A1422C:p.G474G,	13	10163943	A	C
synonymous SNV	ENSGALG00000003030:ENSGALT00000004794:exon7:c.C765T:p.Y255Y,	13	10265354	G	A
synonymous SNV	ENSGALG00000002984:ENSGALT00000004722:exon5:c.G354T:p.T118T,	13	10286137	G	T
synonymous SNV	ENSGALG00000003672:ENSGALT00000005818:exon5:c.C399G:p.P133P,	13	10680175	G	C
synonymous SNV	ENSGALG00000003672:ENSGALT00000005818:exon4:c.C252T:p.D84D,	13	10680413	G	A
nonsynonymous SNV	ENSGALG00000003876:ENSGALT00000006165:exon2:c.A175C:p.N59H,	13	11541089	A	C
nonsynonymous SNV	ENSGALG00000003876:ENSGALT00000006165:exon2:c.C383T:p.A128V,	13	11541297	C	T
nonsynonymous SNV	ENSGALG00000003937:ENSGALT00000006272:exon6:c.C843G:p.H281Q,	13	12088903	C	G
synonymous SNV	ENSGALG00000003937:ENSGALT00000006272:exon20:c.C2793T:p.L931L,	13	12097319	C	T
nonsynonymous SNV	ENSGALG00000003937:ENSGALT00000006272:exon24:c.A3551G:p.H1184R,	13	12099733	A	G
synonymous SNV	ENSGALG00000004033:ENSGALT00000006422:exon9:c.A1263G:p.K421K,	13	12234400	T	C
synonymous SNV	ENSGALG00000005535:ENSGALT00000040516:exon11:c.C1323T:p.D441D,ENSGALG00000005535:ENSGALT00000008880:exon12:c.C1977T:p.D659D,ENSGALG00000005535:ENSGALT00000040514:exon16:c.C1869T:p.D623D,	13	13234566	G	A
synonymous SNV	ENSGALG00000011450:ENSGALT00000009570:exon5:c.C330T:p.F110F,	13	13649404	C	T
synonymous SNV	ENSGALG00000005961:ENSGALT00000009585:exon2:c.C120T:p.L40L,	13	13665414	G	A
synonymous SNV	ENSGALG00000013760:ENSGALT00000022352:exon16:c.A1737G:p.P579P,	13	14087045	A	G
synonymous SNV	ENSGALG00000006323:ENSGALT00000010224:exon7:c.C900T:p.H300H,ENSGALG00000006323:ENSGALT00000040158:exon7:c.C900T:p.H300H,	13	15547800	C	T
synonymous SNV	ENSGALG00000006404:ENSGALT00000010339:exon6:c.G660A:p.E220E,	13	16110967	C	T
synonymous SNV	ENSGALG00000006417:ENSGALT00000010356:exon12:c.A1749G:p.V583V,	13	16131553	T	C
synonymous SNV	ENSGALG00000006417:ENSGALT00000010356:exon6:c.A1050G:p.L350L,	13	16136789	T	C
synonymous SNV	ENSGALG00000006474:ENSGALT00000010461:exon3:c.T138C:p.P46P,	13	16359681	T	C
synonymous SNV	ENSGALG00000006514:ENSGALT00000040043:exon7:c.A831G:p.P277P,ENSGALG00000006514:ENSGALT00000010526:exon6:c.A759G:p.P253P,	13	16828441	A	G
synonymous SNV	ENSGALG00000006569:ENSGALT00000040030:exon23:c.A3618G:p.T1206T,ENSGALG00000006569:ENSGALT00000010611:exon24:c.A3642G:p.T1214T,	13	16953804	T	C
synonymous SNV	ENSGALG00000017462:ENSGALT00000040020:exon13:c.C1371T:p.L457L,ENSGALG00000017462:ENSGALT00000010610:exon10:c.C1113T:p.L371L,	13	17083183	G	A
nonsynonymous SNV	ENSGALG00000023823:ENSGALT00000039935:exon2:c.G248A:p.R83Q,	13	17442196	C	T
synonymous SNV	ENSGALG00000006785:ENSGALT00000002244:exon5:c.G237T:p.A79A,ENSGALG00000006785:ENSGALT00000010975:exon4:c.G237T:p.A79A,	13	17457495	C	A
synonymous SNV	ENSGALG00000007126:ENSGALT00000011543:exon10:c.G1401A:p.P467P,	13	17676714	C	T
nonsynonymous SNV	ENSGALG00000002873:ENSGALT00000004530:exon7:c.T953A:p.M318K,	14	97575	A	T
synonymous SNV	ENSGALG00000003154:ENSGALT00000004992:exon6:c.G699A:p.L233L,	14	895221	G	A
synonymous SNV	ENSGALG00000003154:ENSGALT00000004992:exon12:c.C2445T:p.L815L,	14	905238	C	T
nonsynonymous SNV	ENSGALG00000003154:ENSGALT00000004992:exon12:c.G2530A:p.A844T,	14	905323	G	A
synonymous SNV	ENSGALG00000003458:ENSGALT00000005479:exon10:c.T900C:p.D300D,	14	1009160	A	G
synonymous SNV	ENSGALG00000003781:ENSGALT00000006001:exon11:c.G1254A:p.Q418Q,	14	2172316	G	A
synonymous SNV	ENSGALG00000003819:ENSGALT00000034244:exon6:c.G621A:p.T207T,	14	2198457	C	T
nonsynonymous SNV	ENSGALG00000004058:ENSGALT00000006456:exon1:c.A37C:p.S13R,	14	2337629	A	C
nonsynonymous SNV	ENSGALG00000004348:ENSGALT00000006938:exon13:c.G2257A:p.V753I,	14	3358039	G	A
nonsynonymous SNV	ENSGALG00000004436:ENSGALT00000007060:exon10:c.C979T:p.H327Y,	14	3910797	C	T
synonymous SNV	ENSGALG00000004471:ENSGALT00000007119:exon4:c.A429G:p.R143R,	14	4023304	A	G
nonsynonymous SNV	ENSGALG00000004471:ENSGALT00000007119:exon17:c.C2222G:p.S741C,	14	4029640	C	G
synonymous SNV	ENSGALG00000004561:ENSGALT00000007259:exon25:c.G3456A:p.G1152G,	14	4114137	C	T
synonymous SNV	ENSGALG00000004655:ENSGALT00000007417:exon13:c.G1449A:p.T483T,	14	4284339	C	T
synonymous SNV	ENSGALG00000004735:ENSGALT00000007540:exon8:c.C294T:p.I98I,ENSGALG00000004735:ENSGALT00000040763:exon8:c.C558T:p.I186I,	14	4513809	G	A
synonymous SNV	ENSGALG00000004749:ENSGALT00000007570:exon1:c.A18G:p.S6S,	14	4547544	A	G
synonymous SNV	ENSGALG00000004816:ENSGALT00000007690:exon2:c.G99A:p.A33A,	14	4757517	C	T
synonymous SNV	ENSGALG00000004902:ENSGALT00000007838:exon15:c.G1413A:p.A471A,	14	4942502	C	T
synonymous SNV	ENSGALG00000004953:ENSGALT00000007942:exon13:c.G1014A:p.T338T,	14	5027838	G	A
synonymous SNV	ENSGALG00000014408:ENSGALT00000023282:exon5:c.T594C:p.D198D,	14	5079947	T	C
synonymous SNV	ENSGALG00000005315:ENSGALT00000008518:exon6:c.C735T:p.D245D,ENSGALG00000024058:ENSGALT00000040598:exon2:c.G429A:p.S143S,	14	6018602	C	T
synonymous SNV	ENSGALG00000005365:ENSGALT00000008614:exon3:c.A294G:p.L98L,	14	6054417	A	G
synonymous SNV	ENSGALG00000005365:ENSGALT00000008614:exon3:c.T300C:p.F100F,	14	6054423	T	C
synonymous SNV	ENSGALG00000021040:ENSGALT00000008668:exon5:c.C372T:p.S124S,	14	6067419	G	A
nonsynonymous SNV	ENSGALG00000005617:ENSGALT00000009013:exon4:c.C484T:p.H162Y,	14	6300607	G	A
synonymous SNV	ENSGALG00000006043:ENSGALT00000009734:exon10:c.T1233C:p.S411S,	14	6831016	T	C
synonymous SNV	ENSGALG00000006140:ENSGALT00000009913:exon5:c.G336A:p.V112V,	14	6971507	G	A
synonymous SNV	ENSGALG00000006318:ENSGALT00000010214:exon9:c.C1506T:p.Y502Y,	14	7370219	C	T
nonsynonymous SNV	ENSGALG00000006532:ENSGALT00000010556:exon4:c.C335T:p.S112L,	14	7690894	G	A
synonymous SNV	ENSGALG00000006925:ENSGALT00000011221:exon3:c.G1407A:p.T469T,	14	8750766	G	A
synonymous SNV	ENSGALG00000006982:ENSGALT00000011312:exon10:c.T1158C:p.S386S,	14	8878209	T	C
nonsynonymous SNV	ENSGALG00000007059:ENSGALT00000011436:exon2:c.C278T:p.A93V,ENSGALG00000007059:ENSGALT00000033527:exon2:c.C278T:p.A93V,	14	8963512	G	A
synonymous SNV	ENSGALG00000007070:ENSGALT00000011449:exon12:c.G1206A:p.A402A,	14	8981129	G	A
synonymous SNV	ENSGALG00000007171:ENSGALT00000011613:exon5:c.T1803C:p.L601L,	14	9294887	A	G
nonsynonymous SNV	ENSGALG00000007171:ENSGALT00000011613:exon1:c.T616A:p.S206T,	14	9297652	A	T
synonymous SNV	ENSGALG00000007241:ENSGALT00000011714:exon9:c.C768T:p.G256G,	14	9340027	G	A
synonymous SNV	ENSGALG00000007630:ENSGALT00000012346:exon5:c.C351A:p.T117T,	14	13122369	C	A
nonsynonymous SNV	ENSGALG00000007644:ENSGALT00000012367:exon17:c.G4201A:p.E1401K,ENSGALG00000007644:ENSGALT00000039594:exon9:c.G2743A:p.E915K,	14	13144060	C	T
nonsynonymous SNV	ENSGALG00000007644:ENSGALT00000039594:exon6:c.G1439A:p.G480E,	14	13147057	C	T
synonymous SNV	ENSGALG00000007686:ENSGALT00000012459:exon8:c.G882A:p.T294T,	14	13184478	C	T
synonymous SNV	ENSGALG00000007762:ENSGALT00000012587:exon30:c.C5988A:p.P1996P,ENSGALG00000007762:ENSGALT00000039566:exon31:c.C5973A:p.P1991P,	14	13199351	G	T
synonymous SNV	ENSGALG00000007779:ENSGALT00000012620:exon14:c.T3081C:p.H1027H,	14	13295883	A	G
synonymous SNV	ENSGALG00000007801:ENSGALT00000012652:exon12:c.G870A:p.A290A,ENSGALG00000007801:ENSGALT00000039544:exon11:c.G873A:p.A291A,ENSGALG00000007801:ENSGALT00000039543:exon12:c.G870A:p.A290A,	14	13394741	C	T
synonymous SNV	ENSGALG00000007838:ENSGALT00000012722:exon10:c.A2271G:p.A757A,ENSGALG00000007838:ENSGALT00000039498:exon9:c.A774G:p.A258A,	14	13466001	A	G
synonymous SNV	ENSGALG00000000643:ENSGALT00000000915:exon11:c.C744T:p.H248H,	14	13560267	G	A
synonymous SNV	ENSGALG00000002662:ENSGALT00000004192:exon3:c.C261T:p.N87N,	14	13813752	C	T
synonymous SNV	ENSGALG00000023660:ENSGALT00000039459:exon2:c.T177C:p.T59T,	14	13820347	T	C
synonymous SNV	ENSGALG00000002221:ENSGALT00000003477:exon14:c.G1797A:p.T599T,	14	14011673	G	A
synonymous SNV	ENSGALG00000002221:ENSGALT00000003477:exon14:c.C1887T:p.L629L,	14	14011763	C	T
synonymous SNV	ENSGALG00000002084:ENSGALT00000003249:exon5:c.C849T:p.A283A,	14	14127860	G	A
synonymous SNV	ENSGALG00000002044:ENSGALT00000003179:exon1:c.G60T:p.L20L,ENSGALG00000002044:ENSGALT00000003178:exon1:c.G51T:p.L17L,	14	14154708	C	A
synonymous SNV	ENSGALG00000002033:ENSGALT00000003162:exon2:c.C237A:p.A79A,	14	14155346	C	A
synonymous SNV	ENSGALG00000002018:ENSGALT00000003142:exon1:c.C63T:p.I21I,	14	14201563	C	T
synonymous SNV	ENSGALG00000009341:ENSGALT00000015211:exon12:c.A1239C:p.T413T,	14	14460439	T	G
synonymous SNV	ENSGALG00000009341:ENSGALT00000015211:exon4:c.C141T:p.Y47Y,	14	14468533	G	A
nonsynonymous SNV	ENSGALG00000009201:ENSGALT00000014982:exon17:c.A2191G:p.T731A,	14	15033130	A	G
synonymous SNV	ENSGALG00000002040:ENSGALT00000034795:exon3:c.G447A:p.P149P,ENSGALG00000002040:ENSGALT00000003170:exon3:c.G447A:p.P149P,	15	1130113	C	T
nonsynonymous SNV	ENSGALG00000002158:ENSGALT00000003379:exon22:c.A4069G:p.T1357A,ENSGALG00000002158:ENSGALT00000039857:exon21:c.A3934G:p.T1312A,	15	1455376	T	C
synonymous SNV	ENSGALG00000002205:ENSGALT00000003452:exon14:c.T2559C:p.H853H,	15	1566281	A	G
synonymous SNV	ENSGALG00000002272:ENSGALT00000003564:exon5:c.C483T:p.H161H,	15	2593559	G	A
nonsynonymous SNV	ENSGALG00000002354:ENSGALT00000003714:exon4:c.A1003G:p.K335E,	15	2644967	T	C
synonymous SNV	ENSGALG00000002487:ENSGALT00000003918:exon8:c.A1215C:p.T405T,	15	2836766	T	G
synonymous SNV	ENSGALG00000002695:ENSGALT00000004249:exon5:c.G771A:p.V257V,	15	3798655	G	A
synonymous SNV	ENSGALG00000002977:ENSGALT00000039613:exon1:c.G189A:p.K63K,ENSGALG00000002977:ENSGALT00000004712:exon1:c.G429A:p.K143K,ENSGALG00000002977:ENSGALT00000039612:exon1:c.G57A:p.K19K,ENSGALG00000002977:ENSGALT00000039614:exon1:c.G189A:p.K63K,	15	4541414	G	A
synonymous SNV	ENSGALG00000023682:ENSGALT00000039540:exon10:c.G702A:p.Q234Q,	15	4982259	C	T
nonsynonymous SNV	ENSGALG00000003419:ENSGALT00000005406:exon9:c.A649G:p.S217G,	15	5115087	A	G
synonymous SNV	ENSGALG00000004275:ENSGALT00000039226:exon4:c.G426A:p.T142T,ENSGALG00000004275:ENSGALT00000006799:exon4:c.G429A:p.T143T,	15	5668176	C	T
synonymous SNV	ENSGALG00000004379:ENSGALT00000006984:exon3:c.A192G:p.K64K,	15	5771615	A	G
synonymous SNV	ENSGALG00000004493:ENSGALT00000007158:exon3:c.A186G:p.R62R,	15	5956686	T	C
synonymous SNV	ENSGALG00000004515:ENSGALT00000007191:exon47:c.T5067C:p.V1689V,	15	5982449	T	C
synonymous SNV	ENSGALG00000004515:ENSGALT00000007191:exon47:c.G5094A:p.E1698E,	15	5982476	G	A
synonymous SNV	ENSGALG00000004558:ENSGALT00000007255:exon2:c.T201C:p.C67C,	15	6031583	T	C
synonymous SNV	ENSGALG00000004650:ENSGALT00000039032:exon5:c.T648C:p.N216N,ENSGALG00000004650:ENSGALT00000007407:exon6:c.T561C:p.N187N,	15	6243344	A	G
synonymous SNV	ENSGALG00000004780:ENSGALT00000007633:exon12:c.T1179C:p.P393P,	15	6346110	A	G
stopgain SNV	ENSGALG00000004802:ENSGALT00000007665:exon6:c.T833G:p.L278X,	15	6366112	T	G
synonymous SNV	ENSGALG00000004821:ENSGALT00000007704:exon6:c.G813A:p.Q271Q,ENSGALG00000004821:ENSGALT00000034373:exon7:c.G819A:p.Q273Q,	15	6506550	G	A
synonymous SNV	ENSGALG00000004849:ENSGALT00000007742:exon1:c.A285G:p.R95R,	15	6578067	A	G
synonymous SNV	ENSGALG00000004928:ENSGALT00000038859:exon8:c.C585A:p.I195I,ENSGALG00000004928:ENSGALT00000012046:exon6:c.C441A:p.I147I,ENSGALG00000004928:ENSGALT00000007883:exon3:c.C204A:p.I68I,	15	6715121	G	T
synonymous SNV	ENSGALG00000005138:ENSGALT00000008249:exon1:c.G87A:p.P29P,	15	6936527	C	T
synonymous SNV	ENSGALG00000005512:ENSGALT00000034183:exon2:c.T750C:p.T250T,	15	7177277	T	C
nonsynonymous SNV	ENSGALG00000005512:ENSGALT00000034183:exon2:c.A803G:p.K268R,	15	7177330	A	G
synonymous SNV	ENSGALG00000005518:ENSGALT00000008853:exon2:c.A144G:p.T48T,	15	7242925	A	G
nonsynonymous SNV	ENSGALG00000005676:ENSGALT00000009103:exon22:c.G6670A:p.A2224T,	15	7796332	C	T
synonymous SNV	ENSGALG00000005808:ENSGALT00000009327:exon4:c.C301T:p.L101L,	15	8055729	G	A
nonsynonymous SNV	ENSGALG00000021139:ENSGALT00000009519:exon2:c.A112G:p.K38E,ENSGALG00000021139:ENSGALT00000009518:exon2:c.A112G:p.K38E,ENSGALG00000021139:ENSGALT00000034023:exon2:c.A112G:p.K38E,	15	8176456	T	C
synonymous SNV	ENSGALG00000005941:ENSGALT00000034031:exon3:c.C255T:p.S85S,	15	8185261	C	T
synonymous SNV	ENSGALG00000021142:ENSGALT00000034032:exon3:c.T195C:p.I65I,ENSGALG00000021142:ENSGALT00000009559:exon2:c.T180C:p.I60I,	15	8195699	T	C
nonsynonymous SNV	ENSGALG00000006338:ENSGALT00000010245:exon5:c.G745A:p.V249M,	15	8343247	G	A
synonymous SNV	ENSGALG00000006344:ENSGALT00000010254:exon6:c.G654A:p.E218E,	15	8369464	G	A
synonymous SNV	ENSGALG00000006344:ENSGALT00000010254:exon6:c.T660C:p.A220A,	15	8369470	T	C
nonsynonymous SNV	ENSGALG00000006501:ENSGALT00000010504:exon11:c.G1540C:p.V514L,	15	8624135	G	C
synonymous SNV	ENSGALG00000006766:ENSGALT00000010946:exon20:c.T1503C:p.S501S,	15	9134442	A	G
synonymous SNV	ENSGALG00000006766:ENSGALT00000010946:exon15:c.G1128A:p.P376P,	15	9137487	C	T
synonymous SNV	ENSGALG00000006872:ENSGALT00000011126:exon5:c.A642G:p.E214E,	15	9205235	A	G
synonymous SNV	ENSGALG00000006921:ENSGALT00000038379:exon8:c.G957A:p.E319E,	15	9259350	C	T
synonymous SNV	ENSGALG00000007490:ENSGALT00000012108:exon19:c.A2406G:p.Q802Q,	15	10172368	T	C
synonymous SNV	ENSGALG00000007490:ENSGALT00000012108:exon19:c.A2250C:p.P750P,	15	10172524	T	G
nonsynonymous SNV	ENSGALG00000007698:ENSGALT00000012474:exon6:c.G244A:p.G82S,	15	10304447	C	T
synonymous SNV	ENSGALG00000007728:ENSGALT00000012531:exon3:c.C201T:p.D67D,	15	10364018	G	A
nonsynonymous SNV	ENSGALG00000007840:ENSGALT00000012726:exon5:c.A253G:p.T85A,	15	11141653	T	C
synonymous SNV	ENSGALG00000007891:ENSGALT00000012813:exon4:c.A327G:p.A109A,	15	11146674	A	G
synonymous SNV	ENSGALG00000007937:ENSGALT00000012894:exon7:c.A870G:p.G290G,	15	11164682	A	G
synonymous SNV	ENSGALG00000008059:ENSGALT00000013083:exon17:c.T2025C:p.F675F,	15	11363160	T	C
synonymous SNV	ENSGALG00000008059:ENSGALT00000013083:exon18:c.A2217G:p.R739R,	15	11363842	A	G
synonymous SNV	ENSGALG00000008073:ENSGALT00000035032:exon18:c.T1776C:p.R592R,ENSGALG00000008073:ENSGALT00000033579:exon15:c.T1653C:p.R551R,	15	11397389	A	G
nonsynonymous SNV	ENSGALG00000008201:ENSGALT00000013355:exon2:c.G292T:p.A98S,	15	11637740	G	T
synonymous SNV	ENSGALG00000008207:ENSGALT00000013364:exon5:c.G687A:p.A229A,	15	11681820	C	T
synonymous SNV	ENSGALG00000008238:ENSGALT00000013406:exon20:c.C4488T:p.P1496P,	15	12022814	C	T
nonsynonymous SNV	ENSGALG00000024372:ENSGALT00000000139:exon1:c.C67T:p.H23Y,	16	40524	C	T
nonsynonymous SNV	ENSGALG00000000181:ENSGALT00000000237:exon2:c.G373A:p.E125K,	16	42646	C	T
synonymous SNV	ENSGALG00000000181:ENSGALT00000000237:exon1:c.C111T:p.L37L,	16	42975	G	A
nonsynonymous SNV	ENSGALG00000000181:ENSGALT00000000237:exon1:c.C80T:p.S27F,	16	43006	G	A
nonsynonymous SNV	ENSGALG00000008022:ENSGALT00000000203:exon4:c.A737G:p.Q246R,	16	66673	A	G
synonymous SNV	ENSGALG00000000156:ENSGALT00000000212:exon12:c.T1545C:p.S515S,	16	73684	A	G
nonsynonymous SNV	ENSGALG00000019836:ENSGALT00000031515:exon14:c.C1349T:p.P450L,	16	181248	G	A
nonsynonymous SNV	ENSGALG00000019837:ENSGALT00000031517:exon10:c.A1340G:p.Q447R,	16	190342	T	C
synonymous SNV	ENSGALG00000019837:ENSGALT00000031517:exon8:c.C1107T:p.I369I,	16	190768	G	A
nonsynonymous SNV	ENSGALG00000019837:ENSGALT00000031517:exon7:c.C975G:p.D325E,	16	191095	G	C
nonsynonymous SNV	ENSGALG00000019837:ENSGALT00000031517:exon2:c.C170A:p.A57E,	16	192971	G	T
nonsynonymous SNV	ENSGALG00000024350:ENSGALT00000041159:exon2:c.T215C:p.V72A,	16	257644	T	C
nonsynonymous SNV	ENSGALG00000024350:ENSGALT00000041159:exon6:c.C1049T:p.A350V,	16	259162	C	T
nonsynonymous SNV	ENSGALG00000024348:ENSGALT00000022037:exon7:c.A1043G:p.E348G,	16	280644	T	C
nonsynonymous SNV	ENSGALG00000024344:ENSGALT00000041152:exon4:c.T680C:p.F227S,	16	330465	A	G
nonsynonymous SNV	ENSGALG00000004772:ENSGALT00000023519:exon1:c.T113A:p.M38K,	16	351783	T	A
nonsynonymous SNV	ENSGALG00000009079:ENSGALT00000014774:exon4:c.G465T:p.E155D,	17	728155	C	A
nonsynonymous SNV	ENSGALG00000009090:ENSGALT00000014800:exon10:c.T1489G:p.S497A,	17	735314	A	C
nonsynonymous SNV	ENSGALG00000009058:ENSGALT00000014744:exon6:c.G971A:p.S324N,	17	790978	G	A
synonymous SNV	ENSGALG00000024011:ENSGALT00000040487:exon5:c.G420A:p.R140R,ENSGALG00000024011:ENSGALT00000014676:exon5:c.G420A:p.R140R,ENSGALG00000024011:ENSGALT00000040489:exon5:c.G402A:p.R134R,ENSGALG00000024011:ENSGALT00000040488:exon5:c.G393A:p.R131R,	17	882523	C	T
synonymous SNV	ENSGALG00000008966:ENSGALT00000014583:exon5:c.C750T:p.T250T,ENSGALG00000008966:ENSGALT00000014582:exon5:c.C762T:p.T254T,	17	903569	C	T
synonymous SNV	ENSGALG00000008959:ENSGALT00000014570:exon13:c.C1404T:p.L468L,	17	1162128	G	A
synonymous SNV	ENSGALG00000008959:ENSGALT00000014570:exon3:c.C183T:p.N61N,	17	1209093	G	A
synonymous SNV	ENSGALG00000008630:ENSGALT00000014066:exon2:c.C828T:p.H276H,	17	2181065	C	T
synonymous SNV	ENSGALG00000008625:ENSGALT00000014053:exon7:c.T1410C:p.D470D,	17	2192439	T	C
synonymous SNV	ENSGALG00000008472:ENSGALT00000013807:exon26:c.G3477C:p.P1159P,ENSGALG00000008472:ENSGALT00000040177:exon22:c.G2298C:p.P766P,ENSGALG00000008472:ENSGALT00000013805:exon28:c.G3459C:p.P1153P,ENSGALG00000008472:ENSGALT00000040178:exon18:c.G2445C:p.P815P,	17	2487198	G	C
synonymous SNV	ENSGALG00000007196:ENSGALT00000011649:exon13:c.C1209T:p.N403N,ENSGALG00000007196:ENSGALT00000040064:exon14:c.C1248T:p.N416N,	17	2830633	C	T
synonymous SNV	ENSGALG00000007190:ENSGALT00000011643:exon1:c.C69T:p.A23A,	17	2872740	C	T
synonymous SNV	ENSGALG00000007113:ENSGALT00000011523:exon18:c.C4584T:p.Y1528Y,ENSGALG00000007113:ENSGALT00000011521:exon16:c.C4311T:p.Y1437Y,ENSGALG00000007113:ENSGALT00000011520:exon14:c.C3765T:p.Y1255Y,	17	3041542	G	A
synonymous SNV	ENSGALG00000007113:ENSGALT00000011523:exon3:c.T1653C:p.H551H,ENSGALG00000007113:ENSGALT00000011521:exon2:c.T1653C:p.H551H,ENSGALG00000007113:ENSGALT00000011520:exon2:c.T1653C:p.H551H,	17	3074887	A	G
synonymous SNV	ENSGALG00000007038:ENSGALT00000011395:exon16:c.C2280T:p.I760I,	17	3745628	G	A
synonymous SNV	ENSGALG00000007001:ENSGALT00000011333:exon3:c.C834T:p.N278N,	17	4065747	C	T
synonymous SNV	ENSGALG00000006958:ENSGALT00000011272:exon68:c.T5241G:p.S1747S,	17	5423009	T	G
synonymous SNV	ENSGALG00000005060:ENSGALT00000039898:exon15:c.G1296A:p.P432P,ENSGALG00000005060:ENSGALT00000008113:exon12:c.G1302A:p.P434P,	17	5516983	G	A
synonymous SNV	ENSGALG00000005036:ENSGALT00000008075:exon6:c.G1116T:p.V372V,	17	5547829	G	T
synonymous SNV	ENSGALG00000004996:ENSGALT00000008001:exon2:c.G18A:p.P6P,	17	5554763	G	A
synonymous SNV	ENSGALG00000004881:ENSGALT00000007792:exon9:c.G594A:p.R198R,ENSGALG00000004881:ENSGALT00000039860:exon10:c.G714A:p.R238R,	17	5636334	G	A
synonymous SNV	ENSGALG00000004881:ENSGALT00000007792:exon18:c.G1725A:p.L575L,ENSGALG00000004881:ENSGALT00000039860:exon19:c.G1845A:p.L615L,	17	5641982	G	A
synonymous SNV	ENSGALG00000004767:ENSGALT00000007603:exon7:c.A726G:p.A242A,	17	5743189	A	G
nonsynonymous SNV	ENSGALG00000004738:ENSGALT00000007546:exon7:c.G918A:p.M306I,	17	5758678	G	A
synonymous SNV	ENSGALG00000004701:ENSGALT00000007488:exon7:c.C711T:p.D237D,	17	5839688	C	T
synonymous SNV	ENSGALG00000004689:ENSGALT00000007470:exon11:c.A1626G:p.L542L,	17	5856203	A	G
synonymous SNV	ENSGALG00000004659:ENSGALT00000007424:exon7:c.T1341C:p.N447N,	17	5883065	A	G
synonymous SNV	ENSGALG00000004659:ENSGALT00000007424:exon2:c.G234A:p.S78S,	17	5887754	C	T
nonsynonymous SNV	ENSGALG00000004622:ENSGALT00000007359:exon7:c.G619A:p.V207M,	17	5910334	C	T
nonsynonymous SNV	ENSGALG00000004622:ENSGALT00000007359:exon3:c.C262G:p.Q88E,	17	5911875	G	C
synonymous SNV	ENSGALG00000004556:ENSGALT00000007251:exon1:c.A1293G:p.A431A,	17	5956905	T	C
synonymous SNV	ENSGALG00000004152:ENSGALT00000006601:exon1:c.T54C:p.D18D,	17	6265478	A	G
synonymous SNV	ENSGALG00000004142:ENSGALT00000006585:exon17:c.C2005T:p.L669L,	17	6279239	C	T
synonymous SNV	ENSGALG00000023689:ENSGALT00000006389:exon6:c.A468G:p.P156P,ENSGALG00000023689:ENSGALT00000039564:exon5:c.A468G:p.P156P,	17	6477231	A	G
synonymous SNV	ENSGALG00000003941:ENSGALT00000039554:exon7:c.G444A:p.T148T,ENSGALG00000003941:ENSGALT00000006277:exon6:c.G357A:p.T119T,	17	6519070	G	A
synonymous SNV	ENSGALG00000003776:ENSGALT00000005992:exon27:c.C3960T:p.G1320G,	17	6839944	C	T
synonymous SNV	ENSGALG00000003661:ENSGALT00000005801:exon26:c.A7047C:p.I2349I,	17	7127146	T	G
nonsynonymous SNV	ENSGALG00000003661:ENSGALT00000005801:exon23:c.A6712G:p.I2238V,	17	7129258	T	C
synonymous SNV	ENSGALG00000003661:ENSGALT00000005801:exon17:c.T6078C:p.F2026F,	17	7132622	A	G
nonsynonymous SNV	ENSGALG00000003534:ENSGALT00000005588:exon16:c.G1610A:p.R537H,	17	7246384	C	T
synonymous SNV	ENSGALG00000003534:ENSGALT00000005588:exon16:c.C1551A:p.S517S,	17	7246443	G	T
synonymous SNV	ENSGALG00000003187:ENSGALT00000005056:exon3:c.C177T:p.S59S,	17	7538530	G	A
nonsynonymous SNV	ENSGALG00000003187:ENSGALT00000005056:exon2:c.G78C:p.L26F,	17	7538747	C	G
nonsynonymous SNV	ENSGALG00000003181:ENSGALT00000034772:exon5:c.G673C:p.D225H,	17	7541398	G	C
synonymous SNV	ENSGALG00000002855:ENSGALT00000004499:exon10:c.C1347T:p.H449H,	17	7711527	G	A
synonymous SNV	ENSGALG00000002699:ENSGALT00000004255:exon12:c.C1107T:p.N369N,	17	7741172	G	A
synonymous SNV	ENSGALG00000002546:ENSGALT00000039035:exon56:c.T4302C:p.D1434D,ENSGALG00000002546:ENSGALT00000004020:exon56:c.T3963C:p.D1321D,ENSGALG00000002546:ENSGALT00000039034:exon55:c.T4269C:p.D1423D,ENSGALG00000002546:ENSGALT00000039030:exon1:c.T24C:p.D8D,ENSGALG00000002546:ENSGALT00000039037:exon56:c.T4176C:p.D1392D,	17	8232052	T	C
nonsynonymous SNV	ENSGALG00000002489:ENSGALT00000039025:exon4:c.G1685A:p.S562N,ENSGALG00000002489:ENSGALT00000039027:exon4:c.G1904A:p.S635N,	17	8394674	G	A
synonymous SNV	ENSGALG00000002375:ENSGALT00000003754:exon20:c.T3396C:p.A1132A,	17	8521389	T	C
synonymous SNV	ENSGALG00000002375:ENSGALT00000003754:exon25:c.C4818T:p.N1606N,ENSGALG00000002375:ENSGALT00000003743:exon2:c.C756T:p.N252N,	17	8524530	C	T
synonymous SNV	ENSGALG00000002364:ENSGALT00000003726:exon25:c.C6024T:p.D2008D,	17	8557225	C	T
synonymous SNV	ENSGALG00000001950:ENSGALT00000003018:exon5:c.G471T:p.V157V,	17	8577586	C	A
nonsynonymous SNV	ENSGALG00000001637:ENSGALT00000002500:exon4:c.C527G:p.A176G,	17	8975740	G	C
nonsynonymous SNV	ENSGALG00000023482:ENSGALT00000038869:exon2:c.T32A:p.I11K,ENSGALG00000023482:ENSGALT00000038870:exon4:c.T467A:p.I156K,	17	9063783	T	A
synonymous SNV	ENSGALG00000001513:ENSGALT00000002299:exon21:c.A2919G:p.T973T,	17	9078690	A	G
synonymous SNV	ENSGALG00000001048:ENSGALT00000001570:exon6:c.T1677C:p.N559N,	17	10238556	T	C
synonymous SNV	ENSGALG00000001025:ENSGALT00000001514:exon12:c.T1221C:p.H407H,	17	10292086	T	C
synonymous SNV	ENSGALG00000001036:ENSGALT00000001534:exon15:c.A1275G:p.E425E,	18	1000122	A	G
synonymous SNV	ENSGALG00000001036:ENSGALT00000001534:exon25:c.G2394A:p.T798T,	18	1007087	G	A
synonymous SNV	ENSGALG00000001163:ENSGALT00000034920:exon2:c.G21A:p.P7P,ENSGALG00000001163:ENSGALT00000001753:exon1:c.G21A:p.P7P,	18	1670644	G	A
synonymous SNV	ENSGALG00000021573:ENSGALT00000001862:exon14:c.C1833T:p.N611N,ENSGALG00000021573:ENSGALT00000039333:exon13:c.C1830T:p.N610N,	18	1945996	G	A
synonymous SNV	ENSGALG00000021573:ENSGALT00000001862:exon12:c.G1020T:p.S340S,ENSGALG00000021573:ENSGALT00000039333:exon11:c.G1017T:p.S339S,	18	1947318	C	A
synonymous SNV	ENSGALG00000021573:ENSGALT00000001862:exon8:c.C732T:p.P244P,ENSGALG00000021573:ENSGALT00000039333:exon8:c.C732T:p.P244P,	18	1949036	G	A
synonymous SNV	ENSGALG00000001238:ENSGALT00000001879:exon3:c.A141T:p.S47S,	18	2118711	T	A
synonymous SNV	ENSGALG00000001503:ENSGALT00000039250:exon32:c.G2973A:p.S991S,ENSGALG00000001503:ENSGALT00000002283:exon32:c.G2979A:p.S993S,	18	3222664	C	T
nonsynonymous SNV	ENSGALG00000001503:ENSGALT00000039250:exon32:c.G2941A:p.A981T,ENSGALG00000001503:ENSGALT00000002283:exon32:c.G2947A:p.A983T,	18	3222696	C	T
nonsynonymous SNV	ENSGALG00000001629:ENSGALT00000002490:exon2:c.G22T:p.G8W,	18	3675963	G	T
synonymous SNV	ENSGALG00000017357:ENSGALT00000028041:exon1:c.C3A:p.A1A,	18	4230357	C	A
synonymous SNV	ENSGALG00000001971:ENSGALT00000003062:exon10:c.G1764A:p.S588S,	18	4408176	G	A
synonymous SNV	ENSGALG00000023541:ENSGALT00000039121:exon5:c.G1035A:p.T345T,	18	4422423	C	T
synonymous SNV	ENSGALG00000002050:ENSGALT00000003188:exon6:c.G762A:p.Q254Q,ENSGALG00000002050:ENSGALT00000034822:exon6:c.G762A:p.Q254Q,	18	4503640	G	A
synonymous SNV	ENSGALG00000002062:ENSGALT00000003210:exon4:c.T336C:p.Y112Y,	18	4531706	T	C
synonymous SNV	ENSGALG00000002062:ENSGALT00000003210:exon13:c.T1410C:p.G470G,	18	4538596	T	C
nonsynonymous SNV	ENSGALG00000002179:ENSGALT00000039056:exon14:c.C1210G:p.Q404E,ENSGALG00000002179:ENSGALT00000003413:exon14:c.C1210G:p.Q404E,	18	4602179	C	G
synonymous SNV	ENSGALG00000002209:ENSGALT00000003459:exon6:c.C1011T:p.F337F,	18	4619070	C	T
synonymous SNV	ENSGALG00000002234:ENSGALT00000003497:exon26:c.C2433T:p.H811H,	18	4650854	C	T
synonymous SNV	ENSGALG00000002311:ENSGALT00000003634:exon3:c.G447A:p.T149T,	18	4710134	G	A
synonymous SNV	ENSGALG00000002788:ENSGALT00000004402:exon7:c.G786A:p.K262K,ENSGALG00000002788:ENSGALT00000038896:exon7:c.G786A:p.K262K,	18	4952737	G	A
synonymous SNV	ENSGALG00000003044:ENSGALT00000004814:exon2:c.G117A:p.A39A,	18	5896077	G	A
synonymous SNV	ENSGALG00000003158:ENSGALT00000004998:exon2:c.C306T:p.D102D,	18	6299237	G	A
synonymous SNV	ENSGALG00000003227:ENSGALT00000005109:exon9:c.C1083T:p.Y361Y,	18	6398558	C	T
synonymous SNV	ENSGALG00000003294:ENSGALT00000005217:exon26:c.G5244A:p.V1748V,ENSGALG00000003294:ENSGALT00000038743:exon9:c.G1743A:p.V581V,	18	6644311	G	A
synonymous SNV	ENSGALG00000003943:ENSGALT00000006288:exon8:c.C915T:p.F305F,	18	7360789	G	A
nonsynonymous SNV	ENSGALG00000004162:ENSGALT00000006617:exon6:c.A1492G:p.M498V,	18	7810560	T	C
nonsynonymous SNV	ENSGALG00000021395:ENSGALT00000034529:exon9:c.G725T:p.S242I,	18	7943111	C	A
synonymous SNV	ENSGALG00000021391:ENSGALT00000034523:exon3:c.G198A:p.P66P,	18	7958081	C	T
synonymous SNV	ENSGALG00000004333:ENSGALT00000006907:exon34:c.G4506C:p.A1502A,	18	7970022	C	G
nonsynonymous SNV	ENSGALG00000004429:ENSGALT00000007053:exon9:c.T1471C:p.C491R,ENSGALG00000004429:ENSGALT00000038502:exon7:c.T1486C:p.C496R,	18	9008907	T	C
synonymous SNV	ENSGALG00000004429:ENSGALT00000007053:exon9:c.C1581T:p.P527P,ENSGALG00000004429:ENSGALT00000038502:exon7:c.C1596T:p.P532P,	18	9009017	C	T
synonymous SNV	ENSGALG00000004429:ENSGALT00000007053:exon9:c.G1854C:p.R618R,ENSGALG00000004429:ENSGALT00000038502:exon7:c.G1869C:p.R623R,	18	9009290	G	C
synonymous SNV	ENSGALG00000006895:ENSGALT00000011168:exon21:c.T2727C:p.S909S,	18	9269052	T	C
synonymous SNV	ENSGALG00000006900:ENSGALT00000031463:exon7:c.C879T:p.F293F,	18	9274284	C	T
synonymous SNV	ENSGALG00000006900:ENSGALT00000031463:exon9:c.T1059C:p.F353F,	18	9274728	T	C
nonsynonymous SNV	ENSGALG00000006988:ENSGALT00000011319:exon53:c.G12481A:p.A4161T,	18	9490624	C	T
synonymous SNV	ENSGALG00000006988:ENSGALT00000011319:exon14:c.T6699C:p.T2233T,	18	9512882	A	G
synonymous SNV	ENSGALG00000006988:ENSGALT00000011319:exon14:c.A6222G:p.Q2074Q,	18	9513359	T	C
synonymous SNV	ENSGALG00000023339:ENSGALT00000038434:exon1:c.C228G:p.A76A,	18	9599166	C	G
nonsynonymous SNV	ENSGALG00000011821:ENSGALT00000019295:exon2:c.C170T:p.A57V,	18	9716566	G	A
nonsynonymous SNV	ENSGALG00000019768:ENSGALT00000038263:exon13:c.A1524C:p.K508N,ENSGALG00000019768:ENSGALT00000011096:exon13:c.A1524C:p.K508N,	18	10301789	T	G
nonsynonymous SNV	ENSGALG00000024102:ENSGALT00000040704:exon2:c.T182C:p.M61T,	19	70630	T	C
nonsynonymous SNV	ENSGALG00000000823:ENSGALT00000040681:exon4:c.G557A:p.S186N,	19	207968	G	A
synonymous SNV	ENSGALG00000000930:ENSGALT00000001367:exon25:c.A2520G:p.A840A,ENSGALG00000000930:ENSGALT00000040653:exon25:c.A2478G:p.A826A,	19	315391	T	C
synonymous SNV	ENSGALG00000000865:ENSGALT00000001274:exon2:c.G222A:p.V74V,	19	359258	G	A
synonymous SNV	ENSGALG00000001042:ENSGALT00000001556:exon18:c.C3351T:p.D1117D,	19	600709	G	A
synonymous SNV	ENSGALG00000001071:ENSGALT00000001603:exon19:c.C1230T:p.P410P,	19	745217	C	T
synonymous SNV	ENSGALG00000001110:ENSGALT00000001666:exon5:c.T582C:p.A194A,	19	794359	T	C
synonymous SNV	ENSGALG00000001130:ENSGALT00000001706:exon10:c.C1561T:p.L521L,	19	1049123	G	A
synonymous SNV	ENSGALG00000001153:ENSGALT00000001731:exon19:c.T3234C:p.H1078H,	19	1304967	A	G
nonsynonymous SNV	ENSGALG00000001189:ENSGALT00000001804:exon8:c.G694A:p.V232M,ENSGALG00000001189:ENSGALT00000035150:exon8:c.G694A:p.V232M,	19	2612563	C	T
synonymous SNV	ENSGALG00000001291:ENSGALT00000001972:exon4:c.T975C:p.P325P,	19	2758899	A	G
synonymous SNV	ENSGALG00000001573:ENSGALT00000035122:exon11:c.T1113C:p.F371F,ENSGALG00000001573:ENSGALT00000002391:exon13:c.T1113C:p.F371F,	19	3277905	T	C
synonymous SNV	ENSGALG00000001654:ENSGALT00000002525:exon2:c.C114T:p.P38P,	19	3390462	C	T
nonsynonymous SNV	ENSGALG00000001905:ENSGALT00000002944:exon2:c.G745A:p.V249M,	19	4167963	C	T
synonymous SNV	ENSGALG00000017358:ENSGALT00000040251:exon1:c.C378T:p.S126S,ENSGALG00000017358:ENSGALT00000028042:exon2:c.C408T:p.S136S,	19	4212960	C	T
synonymous SNV	ENSGALG00000002151:ENSGALT00000003372:exon1:c.G9A:p.E3E,	19	4425877	G	A
synonymous SNV	ENSGALG00000002288:ENSGALT00000003599:exon9:c.G1287A:p.K429K,	19	4484400	C	T
synonymous SNV	ENSGALG00000002463:ENSGALT00000003887:exon5:c.C522T:p.A174A,	19	4859856	C	T
synonymous SNV	ENSGALG00000002542:ENSGALT00000004011:exon8:c.T1296A:p.S432S,	19	4892354	A	T
nonsynonymous SNV	ENSGALG00000002739:ENSGALT00000004318:exon7:c.C683A:p.A228E,	19	5239362	G	T
nonsynonymous SNV	ENSGALG00000002739:ENSGALT00000004318:exon1:c.A11T:p.E4V,	19	5247489	T	A
synonymous SNV	ENSGALG00000002783:ENSGALT00000004448:exon11:c.A1365G:p.G455G,	19	5282060	T	C
synonymous SNV	ENSGALG00000002843:ENSGALT00000004484:exon7:c.C882T:p.C294C,	19	5312463	G	A
synonymous SNV	ENSGALG00000002943:ENSGALT00000004650:exon20:c.T3099A:p.G1033G,	19	5325904	A	T
synonymous SNV	ENSGALG00000002943:ENSGALT00000004650:exon6:c.T963C:p.N321N,	19	5330964	A	G
synonymous SNV	ENSGALG00000003665:ENSGALT00000005809:exon3:c.G222A:p.A74A,	19	5704079	C	T
synonymous SNV	ENSGALG00000003766:ENSGALT00000005975:exon15:c.C2790T:p.Y930Y,ENSGALG00000003766:ENSGALT00000039719:exon17:c.C2742T:p.Y914Y,	19	5727103	G	A
nonsynonymous SNV	ENSGALG00000003973:ENSGALT00000006328:exon4:c.G701A:p.R234H,	19	5766553	C	T
synonymous SNV	ENSGALG00000003741:ENSGALT00000039643:exon33:c.C5082T:p.A1694A,ENSGALG00000003741:ENSGALT00000005936:exon31:c.C5085T:p.A1695A,	19	5889782	G	A
synonymous SNV	ENSGALG00000021572:ENSGALT00000034909:exon14:c.G3462A:p.P1154P,	19	6026358	C	T
synonymous SNV	ENSGALG00000004186:ENSGALT00000006652:exon5:c.C540G:p.L180L,	19	6135280	C	G
nonsynonymous SNV	ENSGALG00000004186:ENSGALT00000006652:exon6:c.G833A:p.R278H,	19	6137319	G	A
synonymous SNV	ENSGALG00000004383:ENSGALT00000006990:exon2:c.A258G:p.A86A,	19	6285473	T	C
synonymous SNV	ENSGALG00000004400:ENSGALT00000007018:exon12:c.G2934A:p.E978E,	19	6351337	G	A
synonymous SNV	ENSGALG00000004477:ENSGALT00000007130:exon31:c.G4728A:p.T1576T,	19	6416001	C	T
nonsynonymous SNV	ENSGALG00000023674:ENSGALT00000039506:exon3:c.G469A:p.G157R,ENSGALG00000023674:ENSGALT00000039505:exon2:c.G604A:p.G202R,ENSGALG00000023674:ENSGALT00000039503:exon2:c.G832A:p.G278R,	19	6527198	C	T
nonsynonymous SNV	ENSGALG00000023674:ENSGALT00000039502:exon3:c.A359G:p.H120R,ENSGALG00000023674:ENSGALT00000039506:exon3:c.A451G:p.I151V,ENSGALG00000023674:ENSGALT00000039505:exon2:c.A586G:p.I196V,ENSGALG00000023674:ENSGALT00000039503:exon2:c.A814G:p.I272V,	19	6527216	T	C
nonsynonymous SNV	ENSGALG00000023674:ENSGALT00000039506:exon3:c.C337T:p.L113F,ENSGALG00000023674:ENSGALT00000039505:exon2:c.C472T:p.L158F,ENSGALG00000023674:ENSGALT00000039503:exon2:c.C700T:p.L234F,	19	6527330	G	A
nonsynonymous SNV	ENSGALG00000023674:ENSGALT00000039506:exon3:c.A322G:p.M108V,ENSGALG00000023674:ENSGALT00000039505:exon2:c.A457G:p.M153V,ENSGALG00000023674:ENSGALT00000039503:exon2:c.A685G:p.M229V,	19	6527345	T	C
nonsynonymous SNV	ENSGALG00000023674:ENSGALT00000039506:exon3:c.A94G:p.M32V,ENSGALG00000023674:ENSGALT00000039505:exon2:c.A229G:p.M77V,ENSGALG00000023674:ENSGALT00000039503:exon2:c.A457G:p.M153V,	19	6527573	T	C
nonsynonymous SNV	ENSGALG00000023677:ENSGALT00000039525:exon3:c.T865A:p.Y289N,ENSGALG00000023677:ENSGALT00000039517:exon1:c.T43A:p.Y15N,ENSGALG00000023677:ENSGALT00000039520:exon1:c.T175A:p.Y59N,ENSGALG00000023677:ENSGALT00000039519:exon1:c.T175A:p.Y59N,	19	6528336	T	A
nonsynonymous SNV	ENSGALG00000023677:ENSGALT00000039525:exon3:c.T908C:p.L303P,ENSGALG00000023677:ENSGALT00000039517:exon1:c.T86C:p.L29P,ENSGALG00000023677:ENSGALT00000039520:exon1:c.T218C:p.L73P,ENSGALG00000023677:ENSGALT00000039515:exon1:c.T2C:p.L1P,	19	6528379	T	C
synonymous SNV	ENSGALG00000004679:ENSGALT00000007457:exon4:c.C498T:p.S166S,	19	6724511	C	T
synonymous SNV	ENSGALG00000004691:ENSGALT00000007475:exon10:c.G1263A:p.T421T,	19	6743510	G	A
synonymous SNV	ENSGALG00000004727:ENSGALT00000007525:exon6:c.G384A:p.K128K,	19	6764000	G	A
synonymous SNV	ENSGALG00000004799:ENSGALT00000007658:exon3:c.T507C:p.C169C,	19	6871653	A	G
synonymous SNV	ENSGALG00000004817:ENSGALT00000007691:exon9:c.C2103T:p.I701I,ENSGALG00000004817:ENSGALT00000039370:exon1:c.C2103T:p.I701I,	19	6879061	C	T
synonymous SNV	ENSGALG00000004817:ENSGALT00000007691:exon9:c.G2118A:p.P706P,ENSGALG00000004817:ENSGALT00000039370:exon1:c.G2118A:p.P706P,	19	6879076	G	A
synonymous SNV	ENSGALG00000005084:ENSGALT00000008153:exon24:c.G2856A:p.S952S,	19	7119910	C	T
synonymous SNV	ENSGALG00000005084:ENSGALT00000008153:exon7:c.A429C:p.V143V,	19	7135155	T	G
synonymous SNV	ENSGALG00000005090:ENSGALT00000034804:exon6:c.C543T:p.F181F,	19	7140519	G	A
synonymous SNV	ENSGALG00000005205:ENSGALT00000008358:exon1:c.C120T:p.L40L,	19	7358626	G	A
synonymous SNV	ENSGALG00000005230:ENSGALT00000008405:exon27:c.G6165A:p.A2055A,	19	7419228	G	A
nonsynonymous SNV	ENSGALG00000023554:ENSGALT00000039163:exon1:c.C215T:p.S72F,	19	8097736	C	T
synonymous SNV	ENSGALG00000005420:ENSGALT00000008707:exon3:c.C489T:p.D163D,ENSGALG00000005420:ENSGALT00000039125:exon3:c.C498T:p.D166D,	19	8360959	C	T
synonymous SNV	ENSGALG00000005699:ENSGALT00000009143:exon6:c.C750T:p.S250S,	19	9259343	C	T
synonymous SNV	ENSGALG00000005715:ENSGALT00000009169:exon8:c.A744G:p.A248A,	19	9281678	A	G
synonymous SNV	ENSGALG00000005737:ENSGALT00000009214:exon21:c.C2673T:p.N891N,	19	9329203	C	T
nonsynonymous SNV	ENSGALG00000008915:ENSGALT00000014496:exon5:c.C1864T:p.R622C,	2	359222	C	T
nonsynonymous SNV	ENSGALG00000005148:ENSGALT00000031314:exon2:c.G155A:p.S52N,	2	836108	G	A
synonymous SNV	ENSGALG00000005268:ENSGALT00000008454:exon3:c.C433T:p.L145L,	2	1800337	G	A
nonsynonymous SNV	ENSGALG00000005268:ENSGALT00000008454:exon1:c.C134T:p.A45V,	2	1803565	G	A
synonymous SNV	ENSGALG00000005287:ENSGALT00000008478:exon3:c.T1176C:p.A392A,	2	1897259	T	C
nonsynonymous SNV	ENSGALG00000019701:ENSGALT00000031307:exon1:c.A29G:p.N10S,	2	2179057	T	C
synonymous SNV	ENSGALG00000005336:ENSGALT00000008560:exon5:c.C291T:p.I97I,	2	2237281	G	A
synonymous SNV	ENSGALG00000005487:ENSGALT00000008812:exon7:c.C516T:p.S172S,	2	3738485	G	A
synonymous SNV	ENSGALG00000005644:ENSGALT00000009051:exon4:c.C528T:p.P176P,	2	3955979	C	T
synonymous SNV	ENSGALG00000005644:ENSGALT00000009051:exon20:c.C2229T:p.S743S,	2	3962503	C	T
synonymous SNV	ENSGALG00000005710:ENSGALT00000009158:exon5:c.C396T:p.P132P,	2	4464402	C	T
synonymous SNV	ENSGALG00000005860:ENSGALT00000009422:exon1:c.G123C:p.V41V,	2	4631454	C	G
synonymous SNV	ENSGALG00000006052:ENSGALT00000031283:exon9:c.T909C:p.D303D,	2	5210195	A	G
synonymous SNV	ENSGALG00000006336:ENSGALT00000010241:exon7:c.A1350G:p.Q450Q,	2	7621235	T	C
synonymous SNV	ENSGALG00000006461:ENSGALT00000010436:exon23:c.T3051C:p.F1017F,ENSGALG00000006461:ENSGALT00000038686:exon22:c.T3045C:p.F1015F,	2	8593542	T	C
synonymous SNV	ENSGALG00000006652:ENSGALT00000010760:exon30:c.A3684G:p.L1228L,	2	9896160	T	C
nonsynonymous SNV	ENSGALG00000006703:ENSGALT00000010835:exon17:c.C1622T:p.A541V,ENSGALG00000006703:ENSGALT00000010836:exon17:c.C1619T:p.A540V,	2	10325832	C	T
synonymous SNV	ENSGALG00000006939:ENSGALT00000011246:exon13:c.G1287A:p.T429T,ENSGALG00000006939:ENSGALT00000011247:exon13:c.G1314A:p.T438T,	2	11351968	G	A
synonymous SNV	ENSGALG00000007036:ENSGALT00000011386:exon23:c.G2544A:p.P848P,ENSGALG00000007036:ENSGALT00000038567:exon23:c.G2559A:p.P853P,ENSGALG00000007036:ENSGALT00000011385:exon23:c.G2541A:p.P847P,	2	11372420	C	T
nonsynonymous SNV	ENSGALG00000007145:ENSGALT00000011573:exon7:c.A800G:p.D267G,	2	13982931	A	G
synonymous SNV	ENSGALG00000007169:ENSGALT00000011610:exon9:c.C1377T:p.V459V,	2	14069033	C	T
synonymous SNV	ENSGALG00000007169:ENSGALT00000011610:exon13:c.A2349G:p.S783S,	2	14082924	A	G
synonymous SNV	ENSGALG00000007492:ENSGALT00000038444:exon2:c.G138A:p.S46S,ENSGALG00000007492:ENSGALT00000012112:exon1:c.G108A:p.S36S,	2	15844542	C	T
synonymous SNV	ENSGALG00000007721:ENSGALT00000012520:exon23:c.T5148C:p.S1716S,	2	16848009	T	C
synonymous SNV	ENSGALG00000007721:ENSGALT00000012520:exon23:c.A5361G:p.A1787A,	2	16848222	A	G
synonymous SNV	ENSGALG00000007914:ENSGALT00000012853:exon10:c.G1215A:p.S405S,	2	17827837	G	A
nonsynonymous SNV	ENSGALG00000008564:ENSGALT00000013950:exon12:c.G1165A:p.E389K,	2	19038488	G	A
synonymous SNV	ENSGALG00000008629:ENSGALT00000014063:exon14:c.C2145G:p.G715G,	2	19520718	G	C
synonymous SNV	ENSGALG00000008629:ENSGALT00000014063:exon8:c.C1332T:p.Y444Y,	2	19527692	G	A
synonymous SNV	ENSGALG00000008686:ENSGALT00000014137:exon6:c.G417A:p.T139T,	2	19766888	G	A
nonsynonymous SNV	ENSGALG00000008728:ENSGALT00000014205:exon1:c.T340G:p.S114A,	2	20072979	A	C
synonymous SNV	ENSGALG00000008739:ENSGALT00000014221:exon1:c.T54G:p.G18G,	2	20219620	T	G
nonsynonymous SNV	ENSGALG00000020018:ENSGALT00000031853:exon2:c.A326G:p.K109R,	2	20512625	T	C
nonsynonymous SNV	ENSGALG00000009035:ENSGALT00000014705:exon7:c.T596C:p.L199S,	2	21675065	T	C
synonymous SNV	ENSGALG00000009035:ENSGALT00000014705:exon10:c.T981C:p.Y327Y,	2	21677674	T	C
synonymous SNV	ENSGALG00000009062:ENSGALT00000014750:exon3:c.G183T:p.T61T,	2	21812011	G	T
synonymous SNV	ENSGALG00000009064:ENSGALT00000014752:exon1:c.A1134G:p.L378L,ENSGALG00000009064:ENSGALT00000038180:exon1:c.A240G:p.L80L,	2	22083565	A	G
nonsynonymous SNV	ENSGALG00000009348:ENSGALT00000015224:exon34:c.G8949C:p.Q2983H,ENSGALG00000009348:ENSGALT00000015176:exon43:c.G9834C:p.Q3278H,	2	22431484	G	C
synonymous SNV	ENSGALG00000009384:ENSGALT00000015290:exon7:c.G615A:p.S205S,	2	22473625	C	T
synonymous SNV	ENSGALG00000009517:ENSGALT00000015498:exon4:c.G339A:p.A113A,	2	23329268	G	A
synonymous SNV	ENSGALG00000009653:ENSGALT00000015719:exon12:c.T1377C:p.V459V,	2	23598560	T	C
synonymous SNV	ENSGALG00000009689:ENSGALT00000015769:exon6:c.C555T:p.F185F,ENSGALG00000009689:ENSGALT00000038023:exon6:c.C633T:p.F211F,	2	23816164	G	A
synonymous SNV	ENSGALG00000010942:ENSGALT00000037858:exon8:c.C846G:p.S282S,ENSGALG00000010942:ENSGALT00000017807:exon6:c.C726G:p.S242S,	2	31015977	C	G
synonymous SNV	ENSGALG00000010942:ENSGALT00000037858:exon8:c.C996T:p.T332T,ENSGALG00000010942:ENSGALT00000017807:exon6:c.C876T:p.T292T,	2	31016127	C	T
synonymous SNV	ENSGALG00000010997:ENSGALT00000017908:exon7:c.T840C:p.A280A,	2	31542657	A	G
synonymous SNV	ENSGALG00000011007:ENSGALT00000017925:exon26:c.C2610G:p.T870T,ENSGALG00000011007:ENSGALT00000017923:exon22:c.C2616G:p.T872T,	2	31576324	G	C
nonsynonymous SNV	ENSGALG00000011123:ENSGALT00000018131:exon14:c.G1855A:p.A619T,	2	32917209	G	A
synonymous SNV	ENSGALG00000011145:ENSGALT00000018177:exon1:c.T1881C:p.L627L,	2	33472635	A	G
synonymous SNV	ENSGALG00000011145:ENSGALT00000018177:exon1:c.C1077T:p.G359G,	2	33473439	G	A
synonymous SNV	ENSGALG00000011248:ENSGALT00000018348:exon1:c.A369G:p.L123L,	2	34528129	A	G
stoploss SNV	ENSGALG00000011304:ENSGALT00000018440:exon12:c.T1954C:p.X652R,	2	37909682	A	G
synonymous SNV	ENSGALG00000011405:ENSGALT00000018603:exon3:c.A186G:p.E62E,	2	38475016	T	C
synonymous SNV	ENSGALG00000011442:ENSGALT00000018657:exon2:c.T129C:p.F43F,	2	39838039	T	C
synonymous SNV	ENSGALG00000011491:ENSGALT00000018728:exon13:c.G1521A:p.T507T,	2	40471800	C	T
synonymous SNV	ENSGALG00000011580:ENSGALT00000018903:exon17:c.A1476G:p.S492S,	2	41713073	A	G
nonsynonymous SNV	ENSGALG00000011603:ENSGALT00000018940:exon4:c.C463T:p.P155S,	2	41909363	G	A
synonymous SNV	ENSGALG00000011678:ENSGALT00000019087:exon7:c.A630G:p.K210K,	2	42269179	A	G
synonymous SNV	ENSGALG00000011678:ENSGALT00000019087:exon49:c.A5778G:p.P1926P,	2	42299688	A	G
synonymous SNV	ENSGALG00000011725:ENSGALT00000019158:exon9:c.C1374G:p.P458P,	2	42671967	G	C
synonymous SNV	ENSGALG00000011732:ENSGALT00000019165:exon1:c.G1038A:p.T346T,ENSGALG00000011732:ENSGALT00000037608:exon1:c.G828A:p.T276T,	2	42682359	C	T
synonymous SNV	ENSGALG00000011810:ENSGALT00000019273:exon5:c.A495G:p.R165R,	2	42811874	A	G
synonymous SNV	ENSGALG00000011901:ENSGALT00000019424:exon35:c.C4206T:p.H1402H,	2	43201890	G	A
nonsynonymous SNV	ENSGALG00000011901:ENSGALT00000019424:exon25:c.T3059C:p.L1020P,	2	43212333	A	G
synonymous SNV	ENSGALG00000011901:ENSGALT00000019424:exon21:c.A2655T:p.T885T,	2	43215279	T	A
synonymous SNV	ENSGALG00000011938:ENSGALT00000019473:exon17:c.C2607T:p.S869S,	2	43842877	C	T
nonsynonymous SNV	ENSGALG00000011968:ENSGALT00000019522:exon15:c.A1556G:p.D519G,	2	44457711	T	C
synonymous SNV	ENSGALG00000011980:ENSGALT00000019543:exon8:c.A897G:p.Q299Q,ENSGALG00000011980:ENSGALT00000037534:exon8:c.A897G:p.Q299Q,	2	44664097	T	C
synonymous SNV	ENSGALG00000011995:ENSGALT00000019569:exon37:c.G4035A:p.L1345L,	2	44706437	C	T
nonsynonymous SNV	ENSGALG00000012043:ENSGALT00000019660:exon17:c.G2401T:p.A801S,ENSGALG00000012043:ENSGALT00000037528:exon17:c.G2404T:p.A802S,	2	44891052	G	T
nonsynonymous SNV	ENSGALG00000012043:ENSGALT00000019660:exon17:c.G2404C:p.A802P,ENSGALG00000012043:ENSGALT00000037528:exon17:c.G2407C:p.A803P,	2	44891055	G	C
synonymous SNV	ENSGALG00000012054:ENSGALT00000019691:exon3:c.C600T:p.Y200Y,	2	45949267	G	A
synonymous SNV	ENSGALG00000012224:ENSGALT00000019962:exon1:c.G39A:p.E13E,	2	48463264	G	A
nonsynonymous SNV	ENSGALG00000012258:ENSGALT00000020019:exon18:c.T5971G:p.L1991V,ENSGALG00000012258:ENSGALT00000037470:exon17:c.T5989G:p.L1997V,	2	49023770	A	C
nonsynonymous SNV	ENSGALG00000012258:ENSGALT00000020019:exon14:c.G4729C:p.G1577R,ENSGALG00000012258:ENSGALT00000037470:exon13:c.G4744C:p.G1582R,	2	49030441	C	G
nonsynonymous SNV	ENSGALG00000012258:ENSGALT00000020019:exon12:c.A1322T:p.Q441L,ENSGALG00000012258:ENSGALT00000037470:exon11:c.A1337T:p.Q446L,	2	49035732	T	A
synonymous SNV	ENSGALG00000012301:ENSGALT00000037446:exon24:c.C2061T:p.A687A,ENSGALG00000012301:ENSGALT00000020102:exon23:c.C1911T:p.A637A,	2	49392297	G	A
nonsynonymous SNV	ENSGALG00000012309:ENSGALT00000020117:exon17:c.G1507A:p.D503N,	2	49929946	C	T
synonymous SNV	ENSGALG00000012309:ENSGALT00000020117:exon17:c.C1506T:p.A502A,	2	49929947	G	A
nonsynonymous SNV	ENSGALG00000023010:ENSGALT00000023399:exon3:c.G74A:p.R25Q,ENSGALG00000023010:ENSGALT00000037406:exon3:c.G74A:p.R25Q,	2	54567135	G	A
synonymous SNV	ENSGALG00000023010:ENSGALT00000023399:exon3:c.G87A:p.S29S,ENSGALG00000023010:ENSGALT00000037406:exon3:c.G87A:p.S29S,	2	54567148	G	A
nonsynonymous SNV	ENSGALG00000023010:ENSGALT00000023399:exon4:c.C376A:p.L126I,	2	54567516	C	A
synonymous SNV	ENSGALG00000012417:ENSGALT00000031099:exon2:c.T153C:p.N51N,ENSGALG00000012417:ENSGALT00000020298:exon3:c.T93C:p.N31N,	2	55641616	T	C
synonymous SNV	ENSGALG00000012463:ENSGALT00000031095:exon5:c.T60C:p.V20V,	2	56474473	A	G
synonymous SNV	ENSGALG00000012482:ENSGALT00000020392:exon12:c.T2196C:p.C732C,	2	56532874	T	C
nonsynonymous SNV	ENSGALG00000012653:ENSGALT00000020647:exon8:c.C1025T:p.T342I,	2	57590841	G	A
synonymous SNV	ENSGALG00000012684:ENSGALT00000020695:exon2:c.T9C:p.S3S,	2	61436665	T	C
synonymous SNV	ENSGALG00000012692:ENSGALT00000020720:exon9:c.G867A:p.E289E,	2	61632813	G	A
synonymous SNV	ENSGALG00000012696:ENSGALT00000020725:exon13:c.G1668A:p.E556E,	2	61639041	C	T
synonymous SNV	ENSGALG00000012703:ENSGALT00000031062:exon10:c.C822T:p.S274S,ENSGALG00000012703:ENSGALT00000020741:exon11:c.C828T:p.S276S,	2	62398192	G	A
synonymous SNV	ENSGALG00000012709:ENSGALT00000020748:exon1:c.C1194T:p.A398A,	2	62708967	G	A
nonsynonymous SNV	ENSGALG00000012709:ENSGALT00000020748:exon1:c.G1120A:p.A374T,	2	62709041	C	T
synonymous SNV	ENSGALG00000012731:ENSGALT00000020779:exon4:c.C270T:p.H90H,	2	63356449	C	T
synonymous SNV	ENSGALG00000012732:ENSGALT00000020780:exon9:c.A1359G:p.Q453Q,ENSGALG00000012732:ENSGALT00000037264:exon10:c.A1215G:p.Q405Q,	2	63378628	T	C
nonsynonymous SNV	ENSGALG00000012784:ENSGALT00000020859:exon1:c.G82A:p.V28M,	2	65520538	G	A
synonymous SNV	ENSGALG00000012784:ENSGALT00000020859:exon6:c.C699T:p.Y233Y,	2	65531374	C	T
nonsynonymous SNV	ENSGALG00000012799:ENSGALT00000037239:exon11:c.G4600A:p.G1534R,ENSGALG00000012799:ENSGALT00000020883:exon11:c.G4945A:p.G1649R,	2	65834781	C	T
synonymous SNV	ENSGALG00000012801:ENSGALT00000020885:exon5:c.C459T:p.T153T,	2	66079346	G	A
nonsynonymous SNV	ENSGALG00000012809:ENSGALT00000020897:exon6:c.A383G:p.Q128R,	2	67113025	A	G
synonymous SNV	ENSGALG00000012821:ENSGALT00000020914:exon4:c.G762A:p.A254A,	2	67502138	G	A
nonsynonymous SNV	ENSGALG00000022963:ENSGALT00000037210:exon1:c.T195G:p.S65R,	2	67570115	T	G
nonsynonymous SNV	ENSGALG00000019552:ENSGALT00000020982:exon8:c.G736A:p.V246I,	2	68890901	C	T
synonymous SNV	ENSGALG00000012872:ENSGALT00000020999:exon8:c.G1212A:p.K404K,	2	68957632	C	T
synonymous SNV	ENSGALG00000012904:ENSGALT00000021041:exon1:c.C243T:p.I81I,	2	69730420	C	T
synonymous SNV	ENSGALG00000012954:ENSGALT00000021128:exon37:c.T5325C:p.S1775S,	2	77347304	T	C
synonymous SNV	ENSGALG00000012979:ENSGALT00000021178:exon36:c.A5490G:p.S1830S,	2	78218831	T	C
synonymous SNV	ENSGALG00000012979:ENSGALT00000021178:exon19:c.C3099T:p.S1033S,	2	78292224	G	A
synonymous SNV	ENSGALG00000012979:ENSGALT00000021178:exon14:c.C2436T:p.D812D,	2	78301529	G	A
nonsynonymous SNV	ENSGALG00000013043:ENSGALT00000021292:exon5:c.G587A:p.R196H,	2	80513567	G	A
synonymous SNV	ENSGALG00000013051:ENSGALT00000021302:exon14:c.G2019A:p.S673S,	2	81083340	G	A
synonymous SNV	ENSGALG00000013053:ENSGALT00000021306:exon6:c.A498G:p.V166V,	2	81447578	T	C
synonymous SNV	ENSGALG00000013064:ENSGALT00000021325:exon4:c.G303C:p.L101L,	2	82066231	G	C
synonymous SNV	ENSGALG00000013110:ENSGALT00000037074:exon2:c.G96A:p.S32S,	2	83109805	G	A
nonsynonymous SNV	ENSGALG00000013156:ENSGALT00000021487:exon5:c.A501T:p.E167D,	2	87925120	T	A
nonsynonymous SNV	ENSGALG00000013156:ENSGALT00000021487:exon3:c.A331G:p.T111A,	2	87927670	T	C
synonymous SNV	ENSGALG00000013165:ENSGALT00000021505:exon9:c.T1236C:p.N412N,	2	87951142	A	G
synonymous SNV	ENSGALG00000013165:ENSGALT00000021505:exon2:c.T153C:p.Y51Y,	2	87959292	A	G
synonymous SNV	ENSGALG00000013196:ENSGALT00000021557:exon11:c.T1986C:p.S662S,	2	90150704	A	G
synonymous SNV	ENSGALG00000013209:ENSGALT00000021578:exon6:c.T1728C:p.S576S,	2	90885764	A	G
synonymous SNV	ENSGALG00000013209:ENSGALT00000021578:exon6:c.T1653A:p.R551R,	2	90885839	A	T
synonymous SNV	ENSGALG00000013209:ENSGALT00000021578:exon2:c.C781T:p.L261L,	2	90890356	G	A
synonymous SNV	ENSGALG00000013397:ENSGALT00000021849:exon3:c.T189C:p.S63S,	2	91227357	T	C
synonymous SNV	ENSGALG00000013462:ENSGALT00000021943:exon5:c.T501C:p.N167N,	2	91631692	A	G
synonymous SNV	ENSGALG00000013594:ENSGALT00000022120:exon3:c.T297C:p.D99D,	2	92113262	A	G
nonsynonymous SNV	ENSGALG00000013605:ENSGALT00000022135:exon25:c.G2018C:p.C673S,	2	92291875	C	G
synonymous SNV	ENSGALG00000013626:ENSGALT00000022169:exon6:c.G471A:p.L157L,	2	92551850	C	T
synonymous SNV	ENSGALG00000013637:ENSGALT00000022184:exon7:c.C963T:p.C321C,	2	92589043	C	T
nonsynonymous SNV	ENSGALG00000019514:ENSGALT00000022268:exon6:c.A617G:p.N206S,ENSGALG00000019514:ENSGALT00000022274:exon6:c.A605G:p.N202S,	2	94208440	T	C
synonymous SNV	ENSGALG00000013731:ENSGALT00000022316:exon1:c.A279C:p.P93P,	2	95941599	T	G
synonymous SNV	ENSGALG00000013887:ENSGALT00000022517:exon4:c.A720G:p.E240E,	2	98910397	A	G
synonymous SNV	ENSGALG00000013858:ENSGALT00000022479:exon12:c.G1899A:p.R633R,	2	99371168	G	A
synonymous SNV	ENSGALG00000013853:ENSGALT00000022474:exon7:c.C633T:p.Y211Y,ENSGALG00000013853:ENSGALT00000016639:exon3:c.C165T:p.Y55Y,	2	99557004	C	T
synonymous SNV	ENSGALG00000000059:ENSGALT00000000074:exon2:c.T669C:p.S223S,	2	99592513	A	G
synonymous SNV	ENSGALG00000013794:ENSGALT00000022395:exon9:c.T924C:p.S308S,	2	99702486	T	C
synonymous SNV	ENSGALG00000008413:ENSGALT00000013703:exon7:c.T621C:p.D207D,	2	101134606	T	C
synonymous SNV	ENSGALG00000014795:ENSGALT00000023884:exon3:c.C303T:p.D101D,	2	103921853	G	A
synonymous SNV	ENSGALG00000014815:ENSGALT00000023921:exon5:c.A1194T:p.R398R,	2	104181876	T	A
synonymous SNV	ENSGALG00000014811:ENSGALT00000030935:exon7:c.T642C:p.N214N,ENSGALG00000014811:ENSGALT00000036873:exon5:c.T390C:p.N130N,ENSGALG00000014811:ENSGALT00000023912:exon11:c.T1182C:p.N394N,	2	104261199	A	G
synonymous SNV	ENSGALG00000014799:ENSGALT00000023894:exon4:c.G564A:p.L188L,	2	104330312	G	A
synonymous SNV	ENSGALG00000014922:ENSGALT00000036842:exon15:c.C1701T:p.S567S,ENSGALG00000014922:ENSGALT00000024067:exon18:c.C1707T:p.S569S,ENSGALG00000014922:ENSGALT00000036843:exon18:c.C1707T:p.S569S,ENSGALG00000014922:ENSGALT00000024068:exon14:c.C1578T:p.S526S,	2	105347137	G	A
synonymous SNV	ENSGALG00000014922:ENSGALT00000036842:exon9:c.G1071A:p.A357A,ENSGALG00000014922:ENSGALT00000024067:exon9:c.G1074A:p.A358A,ENSGALG00000014922:ENSGALT00000036843:exon9:c.G1074A:p.A358A,ENSGALG00000014922:ENSGALT00000024068:exon8:c.G948A:p.A316A,	2	105357224	C	T
synonymous SNV	ENSGALG00000014935:ENSGALT00000024089:exon35:c.C5031T:p.S1677S,	2	105556930	C	T
synonymous SNV	ENSGALG00000014935:ENSGALT00000024089:exon38:c.T5583C:p.V1861V,	2	105559581	T	C
synonymous SNV	ENSGALG00000014974:ENSGALT00000024152:exon1:c.C189A:p.S63S,	2	105631683	C	A
synonymous SNV	ENSGALG00000015157:ENSGALT00000024463:exon20:c.G2619A:p.K873K,	2	109456877	C	T
synonymous SNV	ENSGALG00000015215:ENSGALT00000024553:exon3:c.C450T:p.N150N,ENSGALG00000015215:ENSGALT00000036784:exon5:c.C447T:p.N149N,	2	110807621	C	T
nonsynonymous SNV	ENSGALG00000015226:ENSGALT00000024572:exon3:c.G340A:p.D114N,ENSGALG00000015226:ENSGALT00000036783:exon3:c.G217A:p.D73N,	2	111097708	G	A
synonymous SNV	ENSGALG00000015280:ENSGALT00000024663:exon4:c.G480A:p.A160A,	2	113885508	G	A
synonymous SNV	ENSGALG00000015280:ENSGALT00000024663:exon4:c.A492G:p.A164A,	2	113885520	A	G
nonsynonymous SNV	ENSGALG00000015444:ENSGALT00000024908:exon30:c.C2633T:p.T878I,	2	115870271	G	A
synonymous SNV	ENSGALG00000015479:ENSGALT00000024965:exon24:c.A1002G:p.L334L,	2	117352011	T	C
nonsynonymous SNV	ENSGALG00000015634:ENSGALT00000025208:exon1:c.G242C:p.S81T,	2	122446849	C	G
synonymous SNV	ENSGALG00000015905:ENSGALT00000025631:exon7:c.C1144T:p.L382L,	2	129050608	C	T
nonsynonymous SNV	ENSGALG00000015912:ENSGALT00000025646:exon12:c.G1894A:p.V632I,	2	129118723	C	T
nonsynonymous SNV	ENSGALG00000015912:ENSGALT00000025646:exon10:c.T1235C:p.M412T,	2	129122044	A	G
nonsynonymous SNV	ENSGALG00000015912:ENSGALT00000025646:exon10:c.T1223C:p.V408A,	2	129122056	A	G
synonymous SNV	ENSGALG00000015920:ENSGALT00000025659:exon3:c.G288A:p.E96E,	2	129522257	G	A
synonymous SNV	ENSGALG00000015920:ENSGALT00000025659:exon3:c.G297A:p.E99E,	2	129522266	G	A
synonymous SNV	ENSGALG00000015984:ENSGALT00000025759:exon17:c.T2178C:p.S726S,	2	131127801	T	C
synonymous SNV	ENSGALG00000015985:ENSGALT00000025761:exon6:c.G675A:p.P225P,	2	131139372	C	T
nonsynonymous SNV	ENSGALG00000015993:ENSGALT00000025772:exon3:c.T621G:p.D207E,	2	131604292	A	C
synonymous SNV	ENSGALG00000018800:ENSGALT00000029685:exon13:c.G1335C:p.L445L,	2	132439287	G	C
synonymous SNV	ENSGALG00000018800:ENSGALT00000029685:exon20:c.A2658G:p.Q886Q,	2	132451285	A	G
synonymous SNV	ENSGALG00000016029:ENSGALT00000025823:exon62:c.A11721G:p.S3907S,	2	133382934	A	G
synonymous SNV	ENSGALG00000014450:ENSGALT00000023333:exon1:c.T3C:p.A1A,	2	133706394	A	G
synonymous SNV	ENSGALG00000016037:ENSGALT00000025838:exon19:c.T2667A:p.L889L,	2	134075925	T	A
nonsynonymous SNV	ENSGALG00000016063:ENSGALT00000025878:exon3:c.A295G:p.T99A,	2	134610192	T	C
synonymous SNV	ENSGALG00000016072:ENSGALT00000025893:exon4:c.T480C:p.D160D,ENSGALG00000016072:ENSGALT00000025895:exon4:c.T480C:p.D160D,	2	134863593	A	G
nonsynonymous SNV	ENSGALG00000016079:ENSGALT00000025910:exon7:c.A1135G:p.S379G,	2	136687034	A	G
synonymous SNV	ENSGALG00000016093:ENSGALT00000025930:exon12:c.T1266C:p.I422I,	2	137432145	A	G
synonymous SNV	ENSGALG00000016106:ENSGALT00000025947:exon4:c.C471T:p.N157N,	2	137848302	G	A
synonymous SNV	ENSGALG00000016106:ENSGALT00000025947:exon1:c.C69T:p.Y23Y,	2	137864134	G	A
synonymous SNV	ENSGALG00000016417:ENSGALT00000026481:exon7:c.T906A:p.L302L,	2	142261559	A	T
synonymous SNV	ENSGALG00000016411:ENSGALT00000026472:exon47:c.A5328G:p.R1776R,	2	142505933	A	G
synonymous SNV	ENSGALG00000016399:ENSGALT00000036578:exon4:c.C666T:p.Y222Y,ENSGALG00000016399:ENSGALT00000026449:exon4:c.C1023T:p.Y341Y,ENSGALG00000016399:ENSGALT00000036579:exon3:c.C498T:p.Y166Y,	2	142576582	G	A
synonymous SNV	ENSGALG00000016354:ENSGALT00000026383:exon18:c.C1734T:p.H578H,	2	143806312	C	T
synonymous SNV	ENSGALG00000016317:ENSGALT00000026325:exon20:c.G2505A:p.R835R,	2	144346642	C	T
synonymous SNV	ENSGALG00000016306:ENSGALT00000030784:exon10:c.A753G:p.S251S,	2	146130524	T	C
nonsynonymous SNV	ENSGALG00000016146:ENSGALT00000026012:exon1:c.T23C:p.L8S,	2	154094790	A	G
synonymous SNV	ENSGALG00000016136:ENSGALT00000025991:exon1:c.G243A:p.L81L,	2	154521157	G	A
nonsynonymous SNV	ENSGALG00000016131:ENSGALT00000025984:exon6:c.G407A:p.R136K,	2	154543852	C	T
nonsynonymous SNV	ENSGALG00000016130:ENSGALT00000025983:exon3:c.G200A:p.R67H,	2	154566160	C	T
synonymous SNV	ENSGALG00000001536:ENSGALT00000002335:exon1:c.G126A:p.R42R,	20	964821	C	T
synonymous SNV	ENSGALG00000001627:ENSGALT00000002485:exon2:c.C273T:p.I91I,	20	1074198	C	T
synonymous SNV	ENSGALG00000001710:ENSGALT00000002625:exon11:c.G975A:p.R325R,	20	1137732	G	A
synonymous SNV	ENSGALG00000001754:ENSGALT00000002696:exon8:c.C660G:p.L220L,	20	1164608	G	C
synonymous SNV	ENSGALG00000001775:ENSGALT00000002729:exon33:c.G6042T:p.L2014L,	20	1190169	C	A
synonymous SNV	ENSGALG00000003128:ENSGALT00000004945:exon11:c.T1692C:p.L564L,	20	2545611	T	C
synonymous SNV	ENSGALG00000003147:ENSGALT00000004975:exon6:c.T499C:p.L167L,	20	2563881	T	C
synonymous SNV	ENSGALG00000003362:ENSGALT00000005318:exon2:c.T177C:p.F59F,	20	2647351	A	G
synonymous SNV	ENSGALG00000023929:ENSGALT00000040285:exon2:c.C180T:p.T60T,	20	2670393	G	A
synonymous SNV	ENSGALG00000003503:ENSGALT00000034569:exon11:c.T1476C:p.T492T,ENSGALG00000003503:ENSGALT00000005541:exon11:c.T1407C:p.T469T,	20	3602732	A	G
synonymous SNV	ENSGALG00000003750:ENSGALT00000005954:exon31:c.C3570A:p.R1190R,	20	4881124	C	A
nonsynonymous SNV	ENSGALG00000004301:ENSGALT00000006853:exon3:c.A331G:p.M111V,	20	5437393	A	G
nonsynonymous SNV	ENSGALG00000004570:ENSGALT00000007275:exon12:c.A2639G:p.N880S,	20	5861467	A	G
synonymous SNV	ENSGALG00000004593:ENSGALT00000007309:exon9:c.C1332T:p.D444D,	20	5898967	G	A
synonymous SNV	ENSGALG00000004621:ENSGALT00000039899:exon26:c.A3009G:p.K1003K,ENSGALG00000004621:ENSGALT00000007358:exon26:c.A3024G:p.K1008K,ENSGALG00000004621:ENSGALT00000039901:exon25:c.A3021G:p.K1007K,	20	6171077	T	C
synonymous SNV	ENSGALG00000004621:ENSGALT00000039899:exon26:c.A2976G:p.E992E,ENSGALG00000004621:ENSGALT00000007358:exon26:c.A2991G:p.E997E,ENSGALG00000004621:ENSGALT00000039901:exon25:c.A2988G:p.E996E,	20	6171110	T	C
synonymous SNV	ENSGALG00000004707:ENSGALT00000007499:exon18:c.G1881A:p.R627R,	20	6385008	G	A
synonymous SNV	ENSGALG00000004837:ENSGALT00000007724:exon6:c.T456C:p.L152L,	20	6681459	A	G
nonsynonymous SNV	ENSGALG00000021820:ENSGALT00000035362:exon1:c.G41A:p.R14Q,	20	6843369	G	A
synonymous SNV	ENSGALG00000005102:ENSGALT00000008180:exon13:c.G2127A:p.P709P,	20	7620207	G	A
synonymous SNV	ENSGALG00000005321:ENSGALT00000008535:exon63:c.T8415C:p.F2805F,	20	7818200	A	G
synonymous SNV	ENSGALG00000005321:ENSGALT00000008535:exon42:c.C5403T:p.P1801P,	20	7826901	G	A
synonymous SNV	ENSGALG00000005321:ENSGALT00000008535:exon37:c.T4599C:p.C1533C,	20	7829111	A	G
synonymous SNV	ENSGALG00000005609:ENSGALT00000009003:exon7:c.G840T:p.G280G,ENSGALG00000005609:ENSGALT00000039706:exon8:c.G843T:p.G281G,	20	8322904	G	T
nonsynonymous SNV	ENSGALG00000006152:ENSGALT00000039422:exon4:c.A1051G:p.R351G,ENSGALG00000006152:ENSGALT00000009935:exon3:c.A967G:p.R323G,	20	9756617	T	C
nonsynonymous SNV	ENSGALG00000006152:ENSGALT00000039422:exon4:c.C932T:p.T311M,ENSGALG00000006152:ENSGALT00000009935:exon3:c.C848T:p.T283M,ENSGALG00000006152:ENSGALT00000039420:exon3:c.C872T:p.T291M,	20	9756736	G	A
nonsynonymous SNV	ENSGALG00000006152:ENSGALT00000039422:exon4:c.T851A:p.L284Q,ENSGALG00000006152:ENSGALT00000009935:exon3:c.T767A:p.L256Q,ENSGALG00000006152:ENSGALT00000039420:exon3:c.T791A:p.L264Q,	20	9756817	A	T
synonymous SNV	ENSGALG00000006152:ENSGALT00000039422:exon4:c.T840C:p.N280N,ENSGALG00000006152:ENSGALT00000009935:exon3:c.T756C:p.N252N,ENSGALG00000006152:ENSGALT00000039420:exon3:c.T780C:p.N260N,	20	9756828	A	G
nonsynonymous SNV	ENSGALG00000023637:ENSGALT00000039373:exon2:c.C428A:p.S143Y,	20	9914646	G	T
synonymous SNV	ENSGALG00000006267:ENSGALT00000010129:exon15:c.C1629T:p.H543H,	20	9996870	C	T
nonsynonymous SNV	ENSGALG00000006464:ENSGALT00000010439:exon6:c.G373C:p.A125P,	20	10043132	C	G
nonsynonymous SNV	ENSGALG00000023590:ENSGALT00000039235:exon6:c.C755T:p.A252V,	20	10307983	C	T
synonymous SNV	ENSGALG00000023590:ENSGALT00000039235:exon9:c.C1578T:p.S526S,	20	10309723	C	T
nonsynonymous SNV	ENSGALG00000006775:ENSGALT00000010962:exon2:c.A331G:p.I111V,ENSGALG00000006775:ENSGALT00000039224:exon3:c.A331G:p.I111V,	20	10326441	A	G
synonymous SNV	ENSGALG00000020939:ENSGALT00000033610:exon4:c.C273T:p.S91S,ENSGALG00000020939:ENSGALT00000039096:exon5:c.C279T:p.S93S,	20	10679716	G	A
synonymous SNV	ENSGALG00000006974:ENSGALT00000039062:exon6:c.A549G:p.Q183Q,ENSGALG00000006974:ENSGALT00000011297:exon6:c.A549G:p.Q183Q,	20	10708811	T	C
synonymous SNV	ENSGALG00000007477:ENSGALT00000039031:exon12:c.G1440A:p.Q480Q,ENSGALG00000007477:ENSGALT00000012086:exon12:c.G1383A:p.Q461Q,	20	10855477	C	T
nonsynonymous SNV	ENSGALG00000020895:ENSGALT00000033518:exon3:c.G229A:p.A77T,ENSGALG00000020895:ENSGALT00000033517:exon2:c.G133A:p.A45T,	20	12041731	G	A
synonymous SNV	ENSGALG00000007986:ENSGALT00000012964:exon1:c.C411T:p.H137H,	20	13438609	G	A
synonymous SNV	ENSGALG00000007989:ENSGALT00000012969:exon4:c.T1119C:p.N373N,	20	13479915	T	C
synonymous SNV	ENSGALG00000000610:ENSGALT00000000862:exon4:c.C1317T:p.S439S,	21	321790	G	A
synonymous SNV	ENSGALG00000000633:ENSGALT00000000899:exon2:c.G759A:p.S253S,	21	539437	C	T
nonsynonymous SNV	ENSGALG00000000637:ENSGALT00000000909:exon5:c.G1016C:p.S339T,	21	553817	C	G
synonymous SNV	ENSGALG00000000912:ENSGALT00000001107:exon6:c.C285T:p.A95A,ENSGALG00000000912:ENSGALT00000001341:exon6:c.C288T:p.A96A,	21	635036	G	A
nonsynonymous SNV	ENSGALG00000000980:ENSGALT00000001448:exon2:c.C834G:p.D278E,	21	902783	C	G
synonymous SNV	ENSGALG00000001223:ENSGALT00000001855:exon3:c.A372T:p.A124A,	21	1530617	A	T
nonsynonymous SNV	ENSGALG00000001392:ENSGALT00000002119:exon2:c.C230T:p.A77V,	21	2015796	G	A
synonymous SNV	ENSGALG00000001515:ENSGALT00000002304:exon16:c.T1662C:p.G554G,	21	2139315	A	G
synonymous SNV	ENSGALG00000023936:ENSGALT00000040296:exon5:c.T576C:p.D192D,	21	2216991	T	C
synonymous SNV	ENSGALG00000001770:ENSGALT00000002716:exon19:c.C1776T:p.D592D,	21	2424170	C	T
synonymous SNV	ENSGALG00000002005:ENSGALT00000003121:exon5:c.G564A:p.T188T,ENSGALG00000002005:ENSGALT00000040194:exon6:c.G651A:p.T217T,ENSGALG00000002005:ENSGALT00000040197:exon7:c.G651A:p.T217T,	21	2670917	C	T
synonymous SNV	ENSGALG00000002041:ENSGALT00000003171:exon16:c.C2250G:p.S750S,ENSGALG00000002041:ENSGALT00000040179:exon14:c.C2400G:p.S800S,	21	2709614	G	C
nonsynonymous SNV	ENSGALG00000002041:ENSGALT00000003171:exon13:c.A1852T:p.T618S,ENSGALG00000002041:ENSGALT00000040179:exon11:c.A2002T:p.T668S,	21	2711355	T	A
synonymous SNV	ENSGALG00000002466:ENSGALT00000003893:exon3:c.G267A:p.S89S,	21	3227647	C	T
synonymous SNV	ENSGALG00000002583:ENSGALT00000004070:exon13:c.A1920G:p.A640A,	21	3469119	A	G
nonsynonymous SNV	ENSGALG00000002820:ENSGALT00000004455:exon5:c.C668T:p.T223M,	21	3728565	G	A
synonymous SNV	ENSGALG00000002820:ENSGALT00000004455:exon5:c.T663C:p.V221V,	21	3728570	A	G
synonymous SNV	ENSGALG00000003910:ENSGALT00000006223:exon101:c.C14787T:p.N4929N,	21	4598911	G	A
synonymous SNV	ENSGALG00000003910:ENSGALT00000006223:exon49:c.G7308A:p.E2436E,	21	4639879	C	T
synonymous SNV	ENSGALG00000013642:ENSGALT00000022189:exon4:c.A400C:p.R134R,	21	5040478	T	G
synonymous SNV	ENSGALG00000004291:ENSGALT00000006827:exon46:c.G9459A:p.A3153A,ENSGALG00000004291:ENSGALT00000006825:exon45:c.G9384A:p.A3128A,	21	5581660	C	T
synonymous SNV	ENSGALG00000023653:ENSGALT00000034962:exon3:c.A198G:p.T66T,	21	5677557	T	C
nonsynonymous SNV	ENSGALG00000004623:ENSGALT00000007362:exon3:c.G149A:p.R50Q,	21	5824263	C	T
synonymous SNV	ENSGALG00000004741:ENSGALT00000007553:exon5:c.G1104A:p.S368S,ENSGALG00000004741:ENSGALT00000007555:exon5:c.G1125A:p.S375S,	21	6184910	C	T
nonsynonymous SNV	ENSGALG00000004833:ENSGALT00000007719:exon12:c.G1549C:p.A517P,ENSGALG00000004833:ENSGALT00000039219:exon11:c.G1404C:p.M468I,ENSGALG00000004833:ENSGALT00000039220:exon12:c.G1533C:p.M511I,	21	6576800	G	C
synonymous SNV	ENSGALG00000004882:ENSGALT00000007793:exon1:c.T222C:p.R74R,	21	6645379	A	G
synonymous SNV	ENSGALG00000004889:ENSGALT00000007808:exon7:c.G1059C:p.L353L,	21	6661956	C	G
synonymous SNV	ENSGALG00000010143:ENSGALT00000016492:exon4:c.T495C:p.L165L,	21	6706735	T	C
synonymous SNV	ENSGALG00000010143:ENSGALT00000016492:exon10:c.G1566T:p.A522A,	21	6709799	G	T
synonymous SNV	ENSGALG00000010143:ENSGALT00000016492:exon10:c.A1599G:p.E533E,	21	6709832	A	G
nonsynonymous SNV	ENSGALG00000003311:ENSGALT00000005246:exon8:c.G917T:p.G306V,	22	2379339	C	A
synonymous SNV	ENSGALG00000000183:ENSGALT00000006746:exon8:c.T1215C:p.H405H,	22	2834898	T	C
nonsynonymous SNV	ENSGALG00000013882:ENSGALT00000040548:exon1:c.A1G:p.R1G,	22	2860587	A	G
nonsynonymous SNV	ENSGALG00000024027:ENSGALT00000040532:exon1:c.T468A:p.F156L,	22	2893203	A	T
synonymous SNV	ENSGALG00000000618:ENSGALT00000000876:exon8:c.C585T:p.S195S,	23	563177	C	T
synonymous SNV	ENSGALG00000000672:ENSGALT00000000949:exon3:c.G144A:p.A48A,	23	1198827	G	A
nonsynonymous SNV	ENSGALG00000000139:ENSGALT00000000192:exon2:c.G221A:p.R74Q,	23	2394143	G	A
synonymous SNV	ENSGALG00000002871:ENSGALT00000004527:exon13:c.C1381T:p.L461L,	23	2469348	C	T
synonymous SNV	ENSGALG00000000981:ENSGALT00000001449:exon9:c.C1503T:p.G501G,	23	2525207	G	A
nonsynonymous SNV	ENSGALG00000024331:ENSGALT00000041129:exon3:c.T166C:p.W56R,	23	2572985	T	C
synonymous SNV	ENSGALG00000009680:ENSGALT00000015756:exon1:c.T672C:p.R224R,	23	3548982	T	C
synonymous SNV	ENSGALG00000001516:ENSGALT00000002306:exon4:c.G567A:p.T189T,	23	3810782	G	A
synonymous SNV	ENSGALG00000001540:ENSGALT00000002340:exon4:c.G210A:p.E70E,	23	3817025	G	A
synonymous SNV	ENSGALG00000001946:ENSGALT00000003012:exon4:c.T411C:p.N137N,	23	4030769	T	C
synonymous SNV	ENSGALG00000021634:ENSGALT00000035073:exon9:c.C1543A:p.R515R,	23	4397031	G	T
synonymous SNV	ENSGALG00000021634:ENSGALT00000035073:exon9:c.G1503A:p.A501A,	23	4397071	C	T
synonymous SNV	ENSGALG00000002284:ENSGALT00000003587:exon2:c.C69T:p.Y23Y,	23	4414633	C	T
synonymous SNV	ENSGALG00000003337:ENSGALT00000005281:exon8:c.T699C:p.N233N,	23	5410117	A	G
synonymous SNV	ENSGALG00000003577:ENSGALT00000005662:exon8:c.T873C:p.A291A,	23	5564361	A	G
synonymous SNV	ENSGALG00000003693:ENSGALT00000005857:exon55:c.G10101A:p.A3367A,	23	5693000	G	A
synonymous SNV	ENSGALG00000003693:ENSGALT00000005857:exon78:c.A13884G:p.K4628K,	23	5708026	A	G
synonymous SNV	ENSGALG00000003912:ENSGALT00000006228:exon9:c.C732T:p.H244H,	23	5827740	C	T
synonymous SNV	ENSGALG00000003986:ENSGALT00000006348:exon1:c.C51A:p.G17G,	23	5855722	C	A
synonymous SNV	ENSGALG00000024325:ENSGALT00000041114:exon3:c.T276C:p.D92D,	24	322843	T	C
synonymous SNV	ENSGALG00000001033:ENSGALT00000001530:exon8:c.G858A:p.P286P,	24	406748	C	T
nonsynonymous SNV	ENSGALG00000001077:ENSGALT00000001612:exon1:c.T221C:p.V74A,	24	429157	T	C
nonsynonymous SNV	ENSGALG00000001346:ENSGALT00000002056:exon2:c.G226A:p.E76K,	24	1683353	C	T
synonymous SNV	ENSGALG00000001407:ENSGALT00000002140:exon3:c.C1056T:p.N352N,	24	1711112	C	T
synonymous SNV	ENSGALG00000001425:ENSGALT00000002173:exon1:c.T1114C:p.L372L,	24	1824421	A	G
synonymous SNV	ENSGALG00000001472:ENSGALT00000002230:exon2:c.C189T:p.F63F,	24	2543535	C	T
synonymous SNV	ENSGALG00000001529:ENSGALT00000002324:exon6:c.T471C:p.F157F,	24	2588938	A	G
synonymous SNV	ENSGALG00000006567:ENSGALT00000010602:exon8:c.G1188A:p.A396A,	24	3183046	C	T
synonymous SNV	ENSGALG00000006584:ENSGALT00000010633:exon2:c.T297G:p.V99V,	24	3403483	T	G
synonymous SNV	ENSGALG00000006663:ENSGALT00000010780:exon39:c.C4500T:p.N1500N,	24	3750631	G	A
synonymous SNV	ENSGALG00000021334:ENSGALT00000034402:exon3:c.T1290C:p.N430N,	24	4235224	A	G
nonsynonymous SNV	ENSGALG00000021334:ENSGALT00000034402:exon2:c.G954C:p.E318D,	24	4235665	C	G
synonymous SNV	ENSGALG00000021334:ENSGALT00000034402:exon2:c.C702T:p.L234L,	24	4235917	G	A
synonymous SNV	ENSGALG00000006764:ENSGALT00000040822:exon12:c.C1221T:p.N407N,	24	4246991	C	T
synonymous SNV	ENSGALG00000006779:ENSGALT00000010967:exon1:c.C252T:p.N84N,	24	4300816	G	A
synonymous SNV	ENSGALG00000006818:ENSGALT00000040773:exon1:c.T1323C:p.T441T,ENSGALG00000006818:ENSGALT00000011022:exon30:c.T10356C:p.T3452T,	24	4387146	A	G
nonsynonymous SNV	ENSGALG00000007046:ENSGALT00000011417:exon7:c.C595A:p.Q199K,ENSGALG00000007046:ENSGALT00000040723:exon6:c.C610A:p.Q204K,	24	5222456	G	T
synonymous SNV	ENSGALG00000007046:ENSGALT00000040723:exon5:c.C528T:p.S176S,	24	5222754	G	A
synonymous SNV	ENSGALG00000007101:ENSGALT00000011501:exon14:c.A1143G:p.E381E,ENSGALG00000007101:ENSGALT00000023211:exon13:c.A612G:p.E204E,	24	5225058	T	C
nonsynonymous SNV	ENSGALG00000007114:ENSGALT00000011524:exon1:c.G1C:p.G1R,	24	5238063	C	G
synonymous SNV	ENSGALG00000007271:ENSGALT00000040683:exon12:c.C1788T:p.D596D,ENSGALG00000007271:ENSGALT00000011781:exon12:c.C1788T:p.D596D,	24	5352776	G	A
nonsynonymous SNV	ENSGALG00000007967:ENSGALT00000012938:exon7:c.C1283T:p.A428V,	24	6378617	C	T
nonsynonymous SNV	ENSGALG00000007967:ENSGALT00000012938:exon7:c.G1329A:p.M443I,	24	6378663	G	A
nonsynonymous SNV	ENSGALG00000013239:ENSGALT00000032638:exon13:c.G3811C:p.A1271P,ENSGALG00000013239:ENSGALT00000040824:exon2:c.G1393C:p.A465P,ENSGALG00000013239:ENSGALT00000021617:exon8:c.G3625C:p.A1209P,	25	871615	C	G
synonymous SNV	ENSGALG00000009153:ENSGALT00000014909:exon7:c.T597C:p.H199H,ENSGALG00000009153:ENSGALT00000040760:exon7:c.T597C:p.H199H,	25	1316703	A	G
synonymous SNV	ENSGALG00000009147:ENSGALT00000014892:exon6:c.C627T:p.N209N,	25	1326669	C	T
synonymous SNV	ENSGALG00000006229:ENSGALT00000010070:exon1:c.C267T:p.V89V,	25	1374044	G	A
nonsynonymous SNV	ENSGALG00000006259:ENSGALT00000010117:exon11:c.G1293C:p.K431N,	25	1390450	G	C
nonsynonymous SNV	ENSGALG00000021475:ENSGALT00000040721:exon3:c.G745T:p.A249S,ENSGALG00000021475:ENSGALT00000034689:exon3:c.G742T:p.A248S,	25	1403891	G	T
synonymous SNV	ENSGALG00000013547:ENSGALT00000022054:exon4:c.A330G:p.T110T,ENSGALG00000013547:ENSGALT00000040691:exon4:c.A339G:p.T113T,	25	1462142	T	C
synonymous SNV	ENSGALG00000014638:ENSGALT00000023591:exon3:c.G1530A:p.P510P,	25	1524628	C	T
synonymous SNV	ENSGALG00000019796:ENSGALT00000023594:exon2:c.T162C:p.S54S,	25	1537824	T	C
synonymous SNV	ENSGALG00000014643:ENSGALT00000023603:exon25:c.C4878T:p.G1626G,	25	1550369	G	A
synonymous SNV	ENSGALG00000014656:ENSGALT00000023619:exon8:c.G813C:p.G271G,ENSGALG00000014656:ENSGALT00000023620:exon10:c.G1002C:p.G334G,	25	1625947	C	G
synonymous SNV	ENSGALG00000014632:ENSGALT00000023584:exon4:c.G525A:p.T175T,ENSGALG00000014632:ENSGALT00000040610:exon4:c.G525A:p.T175T,	25	1648385	G	A
nonsynonymous SNV	ENSGALG00000000775:ENSGALT00000001122:exon1:c.C47A:p.S16Y,	25	1789804	G	T
nonsynonymous SNV	ENSGALG00000000384:ENSGALT00000000524:exon12:c.G1139C:p.G380A,	26	602057	G	C
synonymous SNV	ENSGALG00000000374:ENSGALT00000000507:exon6:c.C954T:p.A318A,	26	616025	G	A
synonymous SNV	ENSGALG00000000374:ENSGALT00000000507:exon5:c.C879T:p.N293N,	26	616398	G	A
synonymous SNV	ENSGALG00000000225:ENSGALT00000000303:exon5:c.G264A:p.A88A,ENSGALG00000000225:ENSGALT00000040736:exon4:c.G264A:p.A88A,	26	899023	C	T
synonymous SNV	ENSGALG00000000154:ENSGALT00000000210:exon7:c.C687T:p.H229H,	26	1018131	C	T
synonymous SNV	ENSGALG00000000400:ENSGALT00000000545:exon3:c.A1128G:p.P376P,	26	1166495	A	G
synonymous SNV	ENSGALG00000000523:ENSGALT00000000721:exon5:c.C423T:p.L141L,	26	1368886	G	A
nonsynonymous SNV	ENSGALG00000000544:ENSGALT00000035251:exon12:c.G1921A:p.V641I,	26	1404015	G	A
synonymous SNV	ENSGALG00000000583:ENSGALT00000000813:exon7:c.C936T:p.D312D,	26	1504401	C	T
synonymous SNV	ENSGALG00000000668:ENSGALT00000000943:exon5:c.C459T:p.L153L,	26	1818690	G	A
synonymous SNV	ENSGALG00000000708:ENSGALT00000001004:exon8:c.G711A:p.K237K,	26	2070600	C	T
synonymous SNV	ENSGALG00000000721:ENSGALT00000001018:exon5:c.C798T:p.L266L,	26	2100250	G	A
synonymous SNV	ENSGALG00000000919:ENSGALT00000001353:exon1:c.C90T:p.G30G,	26	2408224	G	A
nonsynonymous SNV	ENSGALG00000000919:ENSGALT00000001353:exon1:c.G49T:p.A17S,	26	2408265	C	A
synonymous SNV	ENSGALG00000023952:ENSGALT00000040336:exon3:c.C291T:p.A97A,	26	2454754	C	T
synonymous SNV	ENSGALG00000023952:ENSGALT00000040336:exon3:c.T378C:p.S126S,	26	2454841	T	C
nonsynonymous SNV	ENSGALG00000023951:ENSGALT00000040335:exon6:c.G676A:p.D226N,	26	2467134	G	A
nonsynonymous SNV	ENSGALG00000023950:ENSGALT00000040327:exon2:c.G139A:p.A47T,	26	2469603	G	A
nonsynonymous SNV	ENSGALG00000001175:ENSGALT00000001781:exon4:c.C394A:p.Q132K,	26	2500720	C	A
nonsynonymous SNV	ENSGALG00000001175:ENSGALT00000001781:exon9:c.G1234A:p.V412M,	26	2505525	G	A
synonymous SNV	ENSGALG00000001177:ENSGALT00000001786:exon4:c.C609T:p.D203D,	26	2545904	G	A
synonymous SNV	ENSGALG00000001264:ENSGALT00000001931:exon30:c.C5538T:p.A1846A,	26	2574678	G	A
synonymous SNV	ENSGALG00000001373:ENSGALT00000002093:exon12:c.C1011T:p.H337H,	26	2984370	C	T
nonsynonymous SNV	ENSGALG00000001458:ENSGALT00000002213:exon1:c.T34G:p.W12G,	26	3045208	T	G
nonsynonymous SNV	ENSGALG00000023916:ENSGALT00000040241:exon1:c.G122A:p.S41N,	26	3080648	C	T
synonymous SNV	ENSGALG00000001504:ENSGALT00000002285:exon10:c.C1168T:p.L390L,ENSGALG00000001504:ENSGALT00000040229:exon10:c.C1126T:p.L376L,	26	3114552	C	T
nonsynonymous SNV	ENSGALG00000001504:ENSGALT00000040229:exon11:c.G2060C:p.G687A,	26	3116162	G	C
synonymous SNV	ENSGALG00000001733:ENSGALT00000002661:exon14:c.T2103C:p.I701I,	26	3476715	T	C
synonymous SNV	ENSGALG00000001845:ENSGALT00000002857:exon12:c.G1389A:p.Q463Q,	26	3550317	C	T
synonymous SNV	ENSGALG00000001860:ENSGALT00000002879:exon5:c.C1125T:p.S375S,	26	3560899	G	A
synonymous SNV	ENSGALG00000021656:ENSGALT00000035110:exon19:c.A2088G:p.P696P,ENSGALG00000021656:ENSGALT00000040106:exon17:c.A2067G:p.P689P,	26	3576699	T	C
nonsynonymous SNV	ENSGALG00000021656:ENSGALT00000040106:exon13:c.A1010C:p.Q337P,	26	3578742	T	G
nonsynonymous SNV	ENSGALG00000002735:ENSGALT00000004314:exon2:c.G203A:p.R68K,	26	4105202	G	A
nonsynonymous SNV	ENSGALG00000002813:ENSGALT00000004446:exon6:c.A473G:p.H158R,	26	4216109	A	G
synonymous SNV	ENSGALG00000002830:ENSGALT00000004468:exon2:c.C165T:p.P55P,	26	4228664	C	T
synonymous SNV	ENSGALG00000003404:ENSGALT00000005385:exon3:c.G240A:p.S80S,	26	4735026	C	T
synonymous SNV	ENSGALG00000003467:ENSGALT00000005492:exon8:c.G1182A:p.G394G,ENSGALG00000023767:ENSGALT00000039797:exon1:c.C168T:p.S56S,	26	4836065	G	A
synonymous SNV	ENSGALG00000013327:ENSGALT00000021758:exon2:c.C399T:p.D133D,	27	351930	G	A
nonsynonymous SNV	ENSGALG00000013327:ENSGALT00000021758:exon2:c.G371A:p.R124Q,	27	351958	C	T
synonymous SNV	ENSGALG00000013325:ENSGALT00000021756:exon2:c.C297G:p.L99L,	27	445426	G	C
synonymous SNV	ENSGALG00000000997:ENSGALT00000001473:exon3:c.C135T:p.Y45Y,	27	1230583	G	A
synonymous SNV	ENSGALG00000000603:ENSGALT00000000842:exon1:c.A513G:p.E171E,	27	2801556	A	G
synonymous SNV	ENSGALG00000009944:ENSGALT00000016166:exon13:c.G1578A:p.L526L,	27	2989881	C	T
synonymous SNV	ENSGALG00000001162:ENSGALT00000001752:exon1:c.C15T:p.A5A,ENSGALG00000001162:ENSGALT00000040304:exon2:c.C6T:p.A2A,	27	3313147	C	T
synonymous SNV	ENSGALG00000001597:ENSGALT00000002423:exon5:c.G552C:p.G184G,	27	3925407	G	C
nonsynonymous SNV	ENSGALG00000003934:ENSGALT00000040084:exon4:c.G308A:p.R103K,	27	4069607	G	A
synonymous SNV	ENSGALG00000003922:ENSGALT00000040062:exon12:c.T1479C:p.N493N,ENSGALG00000003922:ENSGALT00000006249:exon12:c.T1542C:p.N514N,	27	4087874	A	G
synonymous SNV	ENSGALG00000023845:ENSGALT00000040009:exon1:c.C51T:p.I17I,	27	4325055	C	T
nonsynonymous SNV	ENSGALG00000000238:ENSGALT00000000317:exon7:c.G1063A:p.V355M,ENSGALG00000000238:ENSGALT00000041326:exon8:c.G1030A:p.V344M,	28	33482	G	A
nonsynonymous SNV	ENSGALG00000000327:ENSGALT00000000433:exon65:c.G8494A:p.V2832M,	28	367976	G	A
synonymous SNV	ENSGALG00000000352:ENSGALT00000000472:exon12:c.C1158A:p.I386I,	28	470800	G	T
synonymous SNV	ENSGALG00000000474:ENSGALT00000000644:exon4:c.T222C:p.I74I,ENSGALG00000000474:ENSGALT00000041299:exon3:c.T150C:p.I50I,	28	660298	T	C
synonymous SNV	ENSGALG00000000613:ENSGALT00000000866:exon3:c.C351T:p.I117I,	28	828698	G	A
synonymous SNV	ENSGALG00000000621:ENSGALT00000000880:exon4:c.G687A:p.A229A,ENSGALG00000000621:ENSGALT00000041280:exon4:c.G708A:p.A236A,	28	862120	G	A
nonsynonymous SNV	ENSGALG00000000626:ENSGALT00000000890:exon1:c.C91T:p.R31C,	28	869594	C	T
nonsynonymous SNV	ENSGALG00000000740:ENSGALT00000001057:exon1:c.C254G:p.A85G,	28	954689	C	G
synonymous SNV	ENSGALG00000000740:ENSGALT00000001057:exon6:c.C789T:p.Y263Y,	28	956421	C	T
synonymous SNV	ENSGALG00000000795:ENSGALT00000001153:exon2:c.G411A:p.A137A,	28	1015353	G	A
synonymous SNV	ENSGALG00000001580:ENSGALT00000002401:exon2:c.C153T:p.N51N,	28	1327804	C	T
synonymous SNV	ENSGALG00000001571:ENSGALT00000041229:exon16:c.C1671T:p.T557T,ENSGALG00000001571:ENSGALT00000002387:exon15:c.C1668T:p.T556T,	28	1345271	G	A
synonymous SNV	ENSGALG00000001486:ENSGALT00000002254:exon1:c.G336T:p.P112P,	28	1420212	G	T
synonymous SNV	ENSGALG00000024367:ENSGALT00000041210:exon1:c.G63A:p.S21S,	28	1613604	C	T
synonymous SNV	ENSGALG00000000996:ENSGALT00000001472:exon10:c.C888T:p.N296N,ENSGALG00000000996:ENSGALT00000041197:exon10:c.C888T:p.N296N,	28	1690554	C	T
synonymous SNV	ENSGALG00000001043:ENSGALT00000001557:exon14:c.C3063T:p.G1021G,	28	1811198	C	T
synonymous SNV	ENSGALG00000024355:ENSGALT00000041173:exon2:c.T525G:p.T175T,	28	1944897	A	C
nonsynonymous SNV	ENSGALG00000024332:ENSGALT00000041135:exon1:c.A53C:p.E18A,	28	2165111	T	G
nonsynonymous SNV	ENSGALG00000001328:ENSGALT00000002022:exon3:c.A149G:p.Q50R,ENSGALG00000001328:ENSGALT00000041132:exon4:c.A386G:p.Q129R,	28	2171398	A	G
synonymous SNV	ENSGALG00000001377:ENSGALT00000002098:exon10:c.C2010T:p.D670D,	28	2200145	G	A
synonymous SNV	ENSGALG00000001898:ENSGALT00000002936:exon2:c.A300G:p.Q100Q,	28	2262887	A	G
synonymous SNV	ENSGALG00000001962:ENSGALT00000003039:exon6:c.A402G:p.A134A,ENSGALG00000001962:ENSGALT00000003042:exon6:c.A417G:p.A139A,	28	2302360	A	G
nonsynonymous SNV	ENSGALG00000015195:ENSGALT00000041059:exon1:c.C25A:p.Q9K,	28	2552980	C	A
synonymous SNV	ENSGALG00000018651:ENSGALT00000029480:exon3:c.A303G:p.T101T,ENSGALG00000018651:ENSGALT00000004757:exon4:c.A303G:p.T101T,	28	2672504	T	C
synonymous SNV	ENSGALG00000018651:ENSGALT00000029480:exon3:c.C298T:p.L100L,ENSGALG00000018651:ENSGALT00000004757:exon4:c.C298T:p.L100L,	28	2672509	G	A
synonymous SNV	ENSGALG00000018651:ENSGALT00000029480:exon1:c.G102A:p.E34E,ENSGALG00000018651:ENSGALT00000004757:exon2:c.G102A:p.E34E,	28	2673722	C	T
synonymous SNV	ENSGALG00000003024:ENSGALT00000004779:exon6:c.T1087C:p.L363L,	28	2760056	A	G
synonymous SNV	ENSGALG00000003047:ENSGALT00000004817:exon2:c.C390T:p.Y130Y,	28	2766476	C	T
synonymous SNV	ENSGALG00000003220:ENSGALT00000005099:exon19:c.A2703G:p.P901P,ENSGALG00000003220:ENSGALT00000005101:exon20:c.A2736G:p.P912P,	28	2855851	T	C
synonymous SNV	ENSGALG00000003371:ENSGALT00000005330:exon8:c.G1440T:p.A480A,	28	3023579	G	T
nonsynonymous SNV	ENSGALG00000024269:ENSGALT00000040978:exon2:c.C230T:p.A77V,	28	3551933	G	A
nonsynonymous SNV	ENSGALG00000024268:ENSGALT00000040977:exon1:c.G88A:p.G30R,ENSGALG00000024269:ENSGALT00000040978:exon2:c.C89T:p.P30L,	28	3552074	G	A
synonymous SNV	ENSGALG00000024268:ENSGALT00000040977:exon1:c.C393T:p.S131S,	28	3552379	C	T
synonymous SNV	ENSGALG00000003572:ENSGALT00000005655:exon17:c.C2166T:p.N722N,	28	3627411	G	A
nonsynonymous SNV	ENSGALG00000021883:ENSGALT00000035427:exon1:c.T49A:p.S17T,	28	3891161	A	T
synonymous SNV	ENSGALG00000003967:ENSGALT00000006319:exon2:c.C189A:p.A63A,	28	3977479	G	T
nonsynonymous SNV	ENSGALG00000004252:ENSGALT00000006765:exon4:c.T529C:p.W177R,	28	4490381	T	C
nonsynonymous SNV	ENSGALG00000008104:ENSGALT00000013157:exon31:c.T5221C:p.S1741P,	3	40151	A	G
synonymous SNV	ENSGALG00000000491:ENSGALT00000000672:exon6:c.G960A:p.E320E,	3	160838	C	T
synonymous SNV	ENSGALG00000008156:ENSGALT00000013255:exon23:c.G4884A:p.A1628A,	3	2638186	C	T
synonymous SNV	ENSGALG00000008165:ENSGALT00000013274:exon1:c.C153T:p.F51F,	3	2941206	C	T
synonymous SNV	ENSGALG00000008233:ENSGALT00000013400:exon8:c.T720C:p.N240N,	3	3034839	T	C
nonsynonymous SNV	ENSGALG00000008233:ENSGALT00000013400:exon9:c.G958A:p.V320I,	3	3035417	G	A
synonymous SNV	ENSGALG00000008254:ENSGALT00000013435:exon20:c.T2577C:p.S859S,	3	3102574	A	G
nonsynonymous SNV	ENSGALG00000008257:ENSGALT00000013438:exon2:c.G205A:p.A69T,ENSGALG00000008257:ENSGALT00000040079:exon2:c.G205A:p.A69T,	3	3128767	G	A
synonymous SNV	ENSGALG00000008410:ENSGALT00000013698:exon11:c.T1356C:p.S452S,	3	3661654	T	C
synonymous SNV	ENSGALG00000008527:ENSGALT00000013899:exon2:c.T276C:p.P92P,	3	4175467	T	C
synonymous SNV	ENSGALG00000008567:ENSGALT00000013953:exon14:c.G1479A:p.A493A,	3	4271654	G	A
synonymous SNV	ENSGALG00000008609:ENSGALT00000014020:exon13:c.C1899T:p.V633V,	3	4336493	C	T
nonsynonymous SNV	ENSGALG00000008594:ENSGALT00000013995:exon7:c.C1415T:p.A472V,	3	4363390	C	T
nonsynonymous SNV	ENSGALG00000020092:ENSGALT00000031981:exon6:c.C79T:p.P27S,	3	5275102	C	T
synonymous SNV	ENSGALG00000008725:ENSGALT00000014195:exon14:c.G1515A:p.A505A,	3	5491805	C	T
nonsynonymous SNV	ENSGALG00000009092:ENSGALT00000014803:exon1:c.A1202G:p.K401R,	3	7568419	T	C
synonymous SNV	ENSGALG00000009056:ENSGALT00000014742:exon5:c.T534C:p.N178N,	3	7870894	A	G
synonymous SNV	ENSGALG00000009056:ENSGALT00000014742:exon2:c.T51C:p.S17S,	3	7890741	A	G
synonymous SNV	ENSGALG00000008979:ENSGALT00000014608:exon3:c.T510C:p.F170F,	3	8544979	T	C
synonymous SNV	ENSGALG00000008962:ENSGALT00000014573:exon13:c.C2235T:p.V745V,ENSGALG00000008962:ENSGALT00000039639:exon13:c.C2250T:p.V750V,	3	8596989	C	T
nonsynonymous SNV	ENSGALG00000008957:ENSGALT00000039625:exon4:c.A1888C:p.T630P,ENSGALG00000008957:ENSGALT00000014567:exon5:c.A1936C:p.T646P,	3	8695597	A	C
nonsynonymous SNV	ENSGALG00000008957:ENSGALT00000039625:exon10:c.T3971C:p.V1324A,ENSGALG00000008957:ENSGALT00000014567:exon11:c.T4019C:p.V1340A,	3	8700968	T	C
synonymous SNV	ENSGALG00000008769:ENSGALT00000014262:exon4:c.C417T:p.S139S,	3	10861503	C	T
nonsynonymous SNV	ENSGALG00000008735:ENSGALT00000014215:exon8:c.A1672G:p.I558V,ENSGALG00000008735:ENSGALT00000039401:exon8:c.A1672G:p.I558V,	3	11426253	A	G
synonymous SNV	ENSGALG00000009158:ENSGALT00000039364:exon15:c.A2121G:p.E707E,ENSGALG00000009158:ENSGALT00000014921:exon16:c.A2298G:p.E766E,	3	13292697	A	G
synonymous SNV	ENSGALG00000009158:ENSGALT00000039364:exon28:c.C3612T:p.S1204S,ENSGALG00000009158:ENSGALT00000014921:exon30:c.C3828T:p.S1276S,	3	13321830	C	T
synonymous SNV	ENSGALG00000009020:ENSGALT00000039291:exon5:c.A729G:p.P243P,	3	14420555	A	G
nonsynonymous SNV	ENSGALG00000023575:ENSGALT00000039204:exon2:c.G166A:p.G56R,	3	16246888	C	T
synonymous SNV	ENSGALG00000008793:ENSGALT00000014296:exon11:c.G1299A:p.P433P,	3	16290629	C	T
synonymous SNV	ENSGALG00000008707:ENSGALT00000014169:exon8:c.C1956T:p.S652S,	3	16340097	G	A
synonymous SNV	ENSGALG00000008707:ENSGALT00000014169:exon8:c.C1923T:p.Y641Y,	3	16340130	G	A
synonymous SNV	ENSGALG00000008550:ENSGALT00000013928:exon11:c.T867C:p.I289I,	3	17022743	A	G
synonymous SNV	ENSGALG00000013819:ENSGALT00000022426:exon6:c.A573C:p.S191S,	3	17538243	A	C
synonymous SNV	ENSGALG00000013224:ENSGALT00000021600:exon5:c.G585A:p.T195T,	3	17682423	C	T
synonymous SNV	ENSGALG00000013227:ENSGALT00000021605:exon5:c.C330G:p.A110A,	3	17779206	G	C
nonsynonymous SNV	ENSGALG00000018767:ENSGALT00000029642:exon2:c.G470A:p.G157D,ENSGALG00000018767:ENSGALT00000029643:exon1:c.G503A:p.G168D,	3	17838203	G	A
synonymous SNV	ENSGALG00000009228:ENSGALT00000038829:exon10:c.G1353C:p.V451V,ENSGALG00000009228:ENSGALT00000038821:exon2:c.G117C:p.V39V,ENSGALG00000009228:ENSGALT00000015016:exon12:c.G1323C:p.V441V,	3	18148936	G	C
synonymous SNV	ENSGALG00000009303:ENSGALT00000015140:exon2:c.C96T:p.F32F,ENSGALG00000009303:ENSGALT00000038756:exon2:c.C96T:p.F32F,ENSGALG00000009303:ENSGALT00000038757:exon2:c.C96T:p.F32F,ENSGALG00000009303:ENSGALT00000015141:exon2:c.C96T:p.F32F,ENSGALG00000009303:ENSGALT00000015142:exon2:c.C96T:p.F32F,	3	18453868	C	T
synonymous SNV	ENSGALG00000009305:ENSGALT00000038745:exon13:c.G1362A:p.L454L,ENSGALG00000009305:ENSGALT00000015144:exon11:c.G1362A:p.L454L,	3	18535244	G	A
synonymous SNV	ENSGALG00000009322:ENSGALT00000015173:exon6:c.T561C:p.D187D,ENSGALG00000009322:ENSGALT00000015174:exon6:c.T561C:p.D187D,	3	18693125	T	C
synonymous SNV	ENSGALG00000009339:ENSGALT00000015209:exon11:c.G1644A:p.P548P,	3	18788198	G	A
synonymous SNV	ENSGALG00000009339:ENSGALT00000015209:exon12:c.C1995T:p.I665I,	3	18788914	C	T
nonsynonymous SNV	ENSGALG00000009434:ENSGALT00000015359:exon8:c.A3296G:p.K1099R,	3	19162150	T	C
synonymous SNV	ENSGALG00000009434:ENSGALT00000015359:exon8:c.A3288G:p.S1096S,	3	19162158	T	C
synonymous SNV	ENSGALG00000009434:ENSGALT00000015359:exon5:c.G1572A:p.T524T,	3	19166035	C	T
synonymous SNV	ENSGALG00000009483:ENSGALT00000015441:exon8:c.G762A:p.S254S,	3	19785605	C	T
synonymous SNV	ENSGALG00000009796:ENSGALT00000031937:exon11:c.G2358A:p.G786G,	3	22804063	C	T
synonymous SNV	ENSGALG00000009796:ENSGALT00000031937:exon11:c.C1452T:p.D484D,	3	22804969	G	A
synonymous SNV	ENSGALG00000009796:ENSGALT00000031937:exon11:c.T1392C:p.Y464Y,	3	22805029	A	G
nonsynonymous SNV	ENSGALG00000009887:ENSGALT00000016072:exon4:c.C424T:p.L142F,	3	24001526	G	A
nonsynonymous SNV	ENSGALG00000017393:ENSGALT00000028081:exon4:c.T514G:p.C172G,	3	24512613	T	G
synonymous SNV	ENSGALG00000009925:ENSGALT00000038390:exon4:c.T303G:p.P101P,ENSGALG00000009925:ENSGALT00000016137:exon4:c.T303G:p.P101P,	3	25139590	T	G
nonsynonymous SNV	ENSGALG00000009932:ENSGALT00000016147:exon39:c.G5681A:p.R1894H,	3	26174144	C	T
synonymous SNV	ENSGALG00000009967:ENSGALT00000016201:exon7:c.G657A:p.V219V,	3	26522557	C	T
synonymous SNV	ENSGALG00000020057:ENSGALT00000031915:exon1:c.G42C:p.L14L,	3	27955947	C	G
synonymous SNV	ENSGALG00000010016:ENSGALT00000016269:exon1:c.C171T:p.S57S,	3	28036558	C	T
nonsynonymous SNV	ENSGALG00000020053:ENSGALT00000031905:exon4:c.G552C:p.E184D,	3	28964141	G	C
nonsynonymous SNV	ENSGALG00000010127:ENSGALT00000016469:exon4:c.T331C:p.W111R,	3	30731634	T	C
synonymous SNV	ENSGALG00000010149:ENSGALT00000016499:exon13:c.C1320T:p.Y440Y,	3	31403632	G	A
synonymous SNV	ENSGALG00000010303:ENSGALT00000016762:exon6:c.T777A:p.R259R,	3	32091463	T	A
synonymous SNV	ENSGALG00000010303:ENSGALT00000016762:exon8:c.T1056C:p.L352L,	3	32095504	T	C
synonymous SNV	ENSGALG00000010538:ENSGALT00000017153:exon16:c.G1866A:p.A622A,ENSGALG00000010538:ENSGALT00000038001:exon16:c.G1878A:p.A626A,	3	32624061	C	T
synonymous SNV	ENSGALG00000010538:ENSGALT00000017153:exon4:c.G516A:p.R172R,ENSGALG00000010538:ENSGALT00000038001:exon4:c.G528A:p.R176R,	3	32702047	C	T
synonymous SNV	ENSGALG00000010541:ENSGALT00000017157:exon56:c.G10977A:p.T3659T,	3	32821515	C	T
nonsynonymous SNV	ENSGALG00000010630:ENSGALT00000037913:exon34:c.A5470G:p.T1824A,ENSGALG00000010630:ENSGALT00000017299:exon34:c.A5446G:p.T1816A,	3	35076812	A	G
synonymous SNV	ENSGALG00000010649:ENSGALT00000017325:exon11:c.T2139C:p.F713F,	3	35140686	A	G
synonymous SNV	ENSGALG00000010713:ENSGALT00000017430:exon15:c.A1851G:p.E617E,	3	36419340	T	C
synonymous SNV	ENSGALG00000014464:ENSGALT00000017613:exon15:c.G1500C:p.V500V,ENSGALG00000014464:ENSGALT00000023356:exon14:c.G1473C:p.V491V,	3	39079016	C	G
synonymous SNV	ENSGALG00000000258:ENSGALT00000000338:exon7:c.A972G:p.L324L,	3	39209888	A	G
synonymous SNV	ENSGALG00000000258:ENSGALT00000000338:exon10:c.T1380C:p.D460D,	3	39214800	T	C
synonymous SNV	ENSGALG00000014328:ENSGALT00000023153:exon10:c.C1011T:p.S337S,	3	39813177	C	T
nonsynonymous SNV	ENSGALG00000011000:ENSGALT00000017913:exon25:c.A3271G:p.K1091E,	3	40146120	A	G
synonymous SNV	ENSGALG00000011025:ENSGALT00000017962:exon4:c.T1924C:p.L642L,	3	41000246	T	C
synonymous SNV	ENSGALG00000011025:ENSGALT00000017962:exon7:c.T2538C:p.S846S,	3	41011297	T	C
synonymous SNV	ENSGALG00000011025:ENSGALT00000017962:exon14:c.A4074T:p.L1358L,	3	41050762	A	T
synonymous SNV	ENSGALG00000011086:ENSGALT00000018064:exon4:c.C744A:p.A248A,	3	41876534	G	T
synonymous SNV	ENSGALG00000011086:ENSGALT00000018064:exon3:c.T513C:p.D171D,	3	41876872	A	G
synonymous SNV	ENSGALG00000011086:ENSGALT00000018064:exon3:c.T501C:p.Y167Y,	3	41876884	A	G
nonsynonymous SNV	ENSGALG00000011192:ENSGALT00000018250:exon7:c.G694C:p.D232H,	3	43025523	G	C
synonymous SNV	ENSGALG00000011562:ENSGALT00000018857:exon9:c.A1140G:p.T380T,	3	47007567	A	G
nonsynonymous SNV	ENSGALG00000011621:ENSGALT00000018986:exon33:c.G4532A:p.R1511Q,	3	47373279	C	T
synonymous SNV	ENSGALG00000011637:ENSGALT00000019010:exon10:c.T1245C:p.G415G,	3	47466531	T	C
synonymous SNV	ENSGALG00000011663:ENSGALT00000019065:exon8:c.C2154T:p.S718S,	3	47693399	G	A
synonymous SNV	ENSGALG00000012256:ENSGALT00000020015:exon41:c.A5526G:p.V1842V,ENSGALG00000012256:ENSGALT00000020016:exon39:c.A5535G:p.V1845V,	3	47930369	A	G
synonymous SNV	ENSGALG00000012256:ENSGALT00000020015:exon73:c.A9663G:p.A3221A,ENSGALG00000012256:ENSGALT00000020016:exon72:c.A9663G:p.A3221A,	3	48115501	A	G
nonsynonymous SNV	ENSGALG00000012300:ENSGALT00000020101:exon1:c.C47T:p.P16L,	3	48750199	C	T
synonymous SNV	ENSGALG00000012300:ENSGALT00000020101:exon1:c.C174T:p.A58A,	3	48750326	C	T
nonsynonymous SNV	ENSGALG00000012336:ENSGALT00000020159:exon24:c.C2647T:p.H883Y,	3	49081670	C	T
synonymous SNV	ENSGALG00000012342:ENSGALT00000020165:exon12:c.C1359T:p.G453G,	3	49641588	C	T
synonymous SNV	ENSGALG00000012356:ENSGALT00000020182:exon2:c.T168C:p.G56G,	3	49962797	T	C
synonymous SNV	ENSGALG00000012378:ENSGALT00000020211:exon1:c.C123T:p.Y41Y,	3	50064472	G	A
synonymous SNV	ENSGALG00000012395:ENSGALT00000020242:exon15:c.C1575A:p.I525I,ENSGALG00000012395:ENSGALT00000037587:exon15:c.C1575A:p.I525I,	3	50533822	C	A
synonymous SNV	ENSGALG00000012412:ENSGALT00000020285:exon12:c.T1146A:p.P382P,	3	50573336	T	A
synonymous SNV	ENSGALG00000013505:ENSGALT00000021996:exon119:c.A21948G:p.Q7316Q,	3	51109978	T	C
synonymous SNV	ENSGALG00000013647:ENSGALT00000022196:exon6:c.G708A:p.P236P,	3	52496425	C	T
synonymous SNV	ENSGALG00000013732:ENSGALT00000022317:exon15:c.G1791A:p.T597T,	3	53765880	C	T
synonymous SNV	ENSGALG00000013747:ENSGALT00000022338:exon8:c.G648A:p.V216V,	3	54134194	G	A
synonymous SNV	ENSGALG00000013765:ENSGALT00000022358:exon5:c.A717G:p.S239S,	3	54221786	T	C
synonymous SNV	ENSGALG00000013765:ENSGALT00000022358:exon5:c.C642T:p.N214N,	3	54221861	G	A
nonsynonymous SNV	ENSGALG00000013990:ENSGALT00000022666:exon2:c.A11C:p.E4A,	3	58704241	T	G
nonsynonymous SNV	ENSGALG00000014013:ENSGALT00000022702:exon1:c.G1C:p.G1R,	3	60202491	G	C
synonymous SNV	ENSGALG00000014828:ENSGALT00000023937:exon5:c.A807G:p.P269P,	3	61592077	A	G
synonymous SNV	ENSGALG00000014834:ENSGALT00000023945:exon6:c.G576A:p.P192P,ENSGALG00000014834:ENSGALT00000031745:exon6:c.G627A:p.P209P,	3	62208352	C	T
synonymous SNV	ENSGALG00000014864:ENSGALT00000023984:exon10:c.T1350C:p.N450N,	3	63829158	A	G
synonymous SNV	ENSGALG00000014864:ENSGALT00000023984:exon10:c.G1113A:p.S371S,	3	63829395	C	T
synonymous SNV	ENSGALG00000014899:ENSGALT00000024033:exon1:c.C99T:p.T33T,	3	65994336	G	A
synonymous SNV	ENSGALG00000014907:ENSGALT00000024042:exon13:c.C1374A:p.A458A,	3	66061893	G	T
nonsynonymous SNV	ENSGALG00000014991:ENSGALT00000024179:exon2:c.G144T:p.L48F,	3	67457615	G	T
synonymous SNV	ENSGALG00000015043:ENSGALT00000024259:exon3:c.C174T:p.P58P,	3	68939357	G	A
synonymous SNV	ENSGALG00000015044:ENSGALT00000024260:exon6:c.T435C:p.H145H,	3	68941288	A	G
synonymous SNV	ENSGALG00000015297:ENSGALT00000024687:exon2:c.T222C:p.H74H,	3	69948563	A	G
synonymous SNV	ENSGALG00000015338:ENSGALT00000024753:exon11:c.T1218C:p.I406I,	3	70741439	A	G
synonymous SNV	ENSGALG00000015343:ENSGALT00000024761:exon6:c.G720A:p.A240A,	3	70760386	G	A
synonymous SNV	ENSGALG00000015478:ENSGALT00000024961:exon9:c.C807G:p.V269V,	3	74144344	C	G
nonsynonymous SNV	ENSGALG00000015733:ENSGALT00000025373:exon94:c.G15409C:p.E5137Q,	3	78241120	G	C
nonsynonymous SNV	ENSGALG00000015780:ENSGALT00000025447:exon1:c.A304G:p.T102A,	3	78546863	T	C
synonymous SNV	ENSGALG00000015806:ENSGALT00000025485:exon12:c.T1035C:p.Y345Y,	3	79157067	T	C
nonsynonymous SNV	ENSGALG00000015812:ENSGALT00000025493:exon1:c.G67A:p.G23R,	3	79224952	C	T
synonymous SNV	ENSGALG00000015831:ENSGALT00000025524:exon4:c.C399T:p.V133V,ENSGALG00000015831:ENSGALT00000025523:exon4:c.C402T:p.V134V,	3	79640415	C	T
synonymous SNV	ENSGALG00000015831:ENSGALT00000025524:exon28:c.G2802A:p.T934T,ENSGALG00000015831:ENSGALT00000025523:exon29:c.G2832A:p.T944T,	3	79685669	G	A
synonymous SNV	ENSGALG00000015854:ENSGALT00000025559:exon9:c.G1188A:p.E396E,	3	80659674	G	A
synonymous SNV	ENSGALG00000015858:ENSGALT00000025568:exon28:c.G5958A:p.G1986G,	3	80674973	C	T
nonsynonymous SNV	ENSGALG00000015874:ENSGALT00000025589:exon11:c.A1143C:p.Q381H,	3	81928388	T	G
synonymous SNV	ENSGALG00000015890:ENSGALT00000025612:exon6:c.C484T:p.L162L,	3	82362697	C	T
synonymous SNV	ENSGALG00000016282:ENSGALT00000026251:exon9:c.T1128A:p.T376T,	3	89591902	A	T
synonymous SNV	ENSGALG00000016314:ENSGALT00000026321:exon7:c.T762C:p.T254T,	3	91095640	T	C
synonymous SNV	ENSGALG00000016325:ENSGALT00000031634:exon4:c.T255C:p.D85D,ENSGALG00000016325:ENSGALT00000026336:exon3:c.T255C:p.D85D,	3	91206508	T	C
nonsynonymous SNV	ENSGALG00000016325:ENSGALT00000031634:exon5:c.G385A:p.A129T,ENSGALG00000016325:ENSGALT00000026336:exon4:c.G385A:p.A129T,	3	91207210	G	A
synonymous SNV	ENSGALG00000016329:ENSGALT00000026340:exon3:c.C387T:p.Y129Y,	3	91321849	G	A
synonymous SNV	ENSGALG00000016350:ENSGALT00000026373:exon16:c.C1926T:p.G642G,	3	93758400	G	A
synonymous SNV	ENSGALG00000019891:ENSGALT00000031625:exon5:c.G801T:p.A267A,	3	93825255	C	A
synonymous SNV	ENSGALG00000016385:ENSGALT00000026430:exon5:c.C441T:p.D147D,ENSGALG00000016385:ENSGALT00000026429:exon5:c.C441T:p.D147D,	3	96460918	G	A
nonsynonymous SNV	ENSGALG00000016389:ENSGALT00000026438:exon3:c.G279C:p.Q93H,	3	96576099	C	G
synonymous SNV	ENSGALG00000016409:ENSGALT00000036921:exon30:c.A4497G:p.G1499G,ENSGALG00000016409:ENSGALT00000026464:exon28:c.A4548G:p.G1516G,	3	98746605	T	C
synonymous SNV	ENSGALG00000016421:ENSGALT00000026489:exon3:c.A183G:p.A61A,	3	99060658	T	C
synonymous SNV	ENSGALG00000016442:ENSGALT00000026525:exon2:c.T102G:p.A34A,	3	99397166	T	G
synonymous SNV	ENSGALG00000016444:ENSGALT00000026527:exon9:c.A1209G:p.A403A,ENSGALG00000016444:ENSGALT00000036902:exon10:c.A1239G:p.A413A,	3	99662400	T	C
nonsynonymous SNV	ENSGALG00000016447:ENSGALT00000026538:exon8:c.C803T:p.T268I,	3	99816782	G	A
nonsynonymous SNV	ENSGALG00000016467:ENSGALT00000026569:exon15:c.T1528C:p.Y510H,	3	103058544	A	G
synonymous SNV	ENSGALG00000016477:ENSGALT00000026583:exon27:c.T3390C:p.L1130L,ENSGALG00000016477:ENSGALT00000036870:exon26:c.T3357C:p.L1119L,	3	104271934	A	G
synonymous SNV	ENSGALG00000016497:ENSGALT00000026614:exon6:c.C498T:p.P166P,	3	106992910	C	T
synonymous SNV	ENSGALG00000019867:ENSGALT00000031579:exon5:c.G2043A:p.P681P,	3	107039374	C	T
synonymous SNV	ENSGALG00000016501:ENSGALT00000026618:exon3:c.C180T:p.A60A,	3	107130946	G	A
nonsynonymous SNV	ENSGALG00000016509:ENSGALT00000026634:exon25:c.G2730C:p.E910D,	3	107305267	G	C
synonymous SNV	ENSGALG00000016513:ENSGALT00000026646:exon7:c.T939C:p.D313D,	3	107360171	T	C
synonymous SNV	ENSGALG00000012471:ENSGALT00000020380:exon1:c.G42A:p.K14K,	3	107382946	G	A
nonsynonymous SNV	ENSGALG00000016528:ENSGALT00000024548:exon14:c.A1160G:p.H387R,ENSGALG00000016528:ENSGALT00000024546:exon19:c.A1250G:p.H417R,	3	107501751	T	C
synonymous SNV	ENSGALG00000016531:ENSGALT00000026678:exon12:c.A2586G:p.A862A,ENSGALG00000016531:ENSGALT00000036793:exon13:c.A2589G:p.A863A,	3	107598883	T	C
synonymous SNV	ENSGALG00000016531:ENSGALT00000026678:exon11:c.A1797G:p.A599A,ENSGALG00000016531:ENSGALT00000036793:exon12:c.A1800G:p.A600A,	3	107601239	T	C
synonymous SNV	ENSGALG00000016531:ENSGALT00000026678:exon11:c.T1530C:p.H510H,ENSGALG00000016531:ENSGALT00000036793:exon12:c.T1533C:p.H511H,	3	107601506	A	G
synonymous SNV	ENSGALG00000016555:ENSGALT00000026714:exon8:c.C786T:p.L262L,	3	107789447	C	T
synonymous SNV	ENSGALG00000016606:ENSGALT00000026802:exon6:c.C549T:p.I183I,	3	108223408	C	T
synonymous SNV	ENSGALG00000016647:ENSGALT00000026873:exon1:c.T108C:p.H36H,	3	109839813	A	G
synonymous SNV	ENSGALG00000016649:ENSGALT00000026875:exon1:c.G156A:p.L52L,	3	109935387	G	A
synonymous SNV	ENSGALG00000022815:ENSGALT00000036714:exon3:c.T96A:p.T32T,ENSGALG00000022815:ENSGALT00000036713:exon4:c.T96A:p.T32T,	3	110260206	A	T
nonsynonymous SNV	ENSGALG00000019843:ENSGALT00000031538:exon2:c.C133T:p.H45Y,	3	110274049	G	A
synonymous SNV	ENSGALG00000016676:ENSGALT00000026909:exon6:c.T831C:p.Y277Y,	3	110348373	T	C
nonsynonymous SNV	ENSGALG00000016697:ENSGALT00000026946:exon12:c.A2196C:p.Q732H,	3	111631714	A	C
synonymous SNV	ENSGALG00000016704:ENSGALT00000026957:exon12:c.G1506A:p.E502E,ENSGALG00000016704:ENSGALT00000036694:exon12:c.G1515A:p.E505E,	3	111681622	G	A
synonymous SNV	ENSGALG00000016704:ENSGALT00000026957:exon14:c.G1836A:p.A612A,ENSGALG00000016704:ENSGALT00000036694:exon14:c.G1845A:p.A615A,	3	111683552	G	A
synonymous SNV	ENSGALG00000022805:ENSGALT00000036688:exon1:c.G177A:p.A59A,	3	112530261	C	T
synonymous SNV	ENSGALG00000016710:ENSGALT00000026967:exon4:c.C492T:p.N164N,	3	112629947	G	A
nonsynonymous SNV	ENSGALG00000016710:ENSGALT00000026967:exon4:c.A490C:p.N164H,	3	112629949	T	G
nonsynonymous SNV	ENSGALG00000004713:ENSGALT00000040738:exon4:c.A463G:p.K155E,ENSGALG00000004713:ENSGALT00000040739:exon4:c.A463G:p.K155E,ENSGALG00000004713:ENSGALT00000007508:exon1:c.A76G:p.K26E,	4	88366	T	C
synonymous SNV	ENSGALG00000004677:ENSGALT00000007452:exon2:c.C75T:p.G25G,	4	242511	G	A
nonsynonymous SNV	ENSGALG00000004638:ENSGALT00000040705:exon11:c.C2069T:p.A690V,ENSGALG00000004638:ENSGALT00000007390:exon11:c.C2069T:p.A690V,	4	278905	C	T
synonymous SNV	ENSGALG00000001520:ENSGALT00000002310:exon2:c.T207C:p.D69D,	4	1210130	A	G
synonymous SNV	ENSGALG00000004336:ENSGALT00000006917:exon21:c.C2346T:p.D782D,	4	1211463	G	A
nonsynonymous SNV	ENSGALG00000004195:ENSGALT00000006667:exon12:c.C1463T:p.A488V,	4	1256702	C	T
synonymous SNV	ENSGALG00000004187:ENSGALT00000006654:exon7:c.A714G:p.E238E,	4	1270172	T	C
synonymous SNV	ENSGALG00000004121:ENSGALT00000006563:exon1:c.A861G:p.P287P,	4	1390604	A	G
synonymous SNV	ENSGALG00000003881:ENSGALT00000006172:exon1:c.T219C:p.Y73Y,	4	1656015	T	C
synonymous SNV	ENSGALG00000005038:ENSGALT00000008077:exon1:c.G78A:p.A26A,ENSGALG00000005038:ENSGALT00000040355:exon1:c.G87A:p.A29A,	4	2075661	C	T
synonymous SNV	ENSGALG00000005049:ENSGALT00000008098:exon10:c.T996C:p.H332H,	4	2085572	A	G
synonymous SNV	ENSGALG00000005054:ENSGALT00000008105:exon13:c.G1374A:p.K458K,	4	2105925	G	A
synonymous SNV	ENSGALG00000005381:ENSGALT00000008645:exon2:c.G90C:p.P30P,	4	2152212	G	C
synonymous SNV	ENSGALG00000005425:ENSGALT00000008713:exon14:c.G1767C:p.T589T,	4	2190062	C	G
synonymous SNV	ENSGALG00000005425:ENSGALT00000008713:exon7:c.C756T:p.H252H,	4	2192637	G	A
synonymous SNV	ENSGALG00000005464:ENSGALT00000008777:exon4:c.C414T:p.A138A,ENSGALG00000005464:ENSGALT00000008776:exon4:c.C399T:p.A133A,	4	2227815	G	A
synonymous SNV	ENSGALG00000005982:ENSGALT00000009621:exon8:c.C1290T:p.P430P,	4	3194771	G	A
synonymous SNV	ENSGALG00000006049:ENSGALT00000009744:exon7:c.G723A:p.A241A,ENSGALG00000006049:ENSGALT00000009742:exon6:c.G759A:p.A253A,	4	3443687	G	A
synonymous SNV	ENSGALG00000006071:ENSGALT00000009795:exon2:c.C703T:p.L235L,	4	3591251	G	A
synonymous SNV	ENSGALG00000006180:ENSGALT00000009976:exon12:c.C1620T:p.N540N,	4	4201906	C	T
synonymous SNV	ENSGALG00000006190:ENSGALT00000009988:exon1:c.T144C:p.F48F,	4	4237245	T	C
synonymous SNV	ENSGALG00000006487:ENSGALT00000010487:exon7:c.A678G:p.T226T,	4	4444584	A	G
synonymous SNV	ENSGALG00000006562:ENSGALT00000010594:exon17:c.C1881T:p.P627P,	4	5055611	G	A
synonymous SNV	ENSGALG00000006623:ENSGALT00000010690:exon17:c.T1848C:p.N616N,ENSGALG00000006623:ENSGALT00000010691:exon17:c.T1866C:p.N622N,	4	5112101	A	G
synonymous SNV	ENSGALG00000006906:ENSGALT00000039704:exon7:c.C915T:p.P305P,ENSGALG00000006906:ENSGALT00000011184:exon7:c.C915T:p.P305P,	4	8648738	C	T
synonymous SNV	ENSGALG00000006929:ENSGALT00000011226:exon7:c.G1380A:p.P460P,ENSGALG00000006929:ENSGALT00000039696:exon1:c.G162A:p.P54P,	4	8745907	C	T
synonymous SNV	ENSGALG00000007123:ENSGALT00000011538:exon1:c.C372T:p.P124P,	4	9412367	G	A
nonsynonymous SNV	ENSGALG00000007433:ENSGALT00000012031:exon2:c.G223A:p.V75I,	4	11086304	C	T
nonsynonymous SNV	ENSGALG00000023692:ENSGALT00000039586:exon3:c.A430G:p.I144V,	4	11087640	T	C
synonymous SNV	ENSGALG00000007443:ENSGALT00000012043:exon4:c.G555A:p.G185G,	4	11101996	C	T
nonsynonymous SNV	ENSGALG00000007443:ENSGALT00000012043:exon4:c.T392G:p.V131G,	4	11102159	A	C
synonymous SNV	ENSGALG00000007466:ENSGALT00000012073:exon3:c.T744C:p.S248S,ENSGALG00000007466:ENSGALT00000039573:exon4:c.T684C:p.S228S,ENSGALG00000007466:ENSGALT00000012072:exon5:c.T744C:p.S248S,	4	11261200	T	C
synonymous SNV	ENSGALG00000007574:ENSGALT00000012247:exon6:c.C282T:p.F94F,ENSGALG00000007574:ENSGALT00000012248:exon4:c.C225T:p.F75F,	4	11568488	G	A
synonymous SNV	ENSGALG00000007600:ENSGALT00000012292:exon1:c.G108A:p.P36P,	4	11761644	G	A
synonymous SNV	ENSGALG00000007646:ENSGALT00000012370:exon7:c.C585T:p.T195T,	4	12069559	C	T
synonymous SNV	ENSGALG00000007683:ENSGALT00000012454:exon7:c.T315A:p.A105A,	4	12247011	T	A
nonsynonymous SNV	ENSGALG00000007683:ENSGALT00000012454:exon10:c.C622G:p.P208A,	4	12250755	C	G
nonsynonymous SNV	ENSGALG00000023655:ENSGALT00000039452:exon2:c.C23G:p.T8R,	4	12428391	G	C
synonymous SNV	ENSGALG00000007750:ENSGALT00000012569:exon2:c.C115T:p.L39L,	4	12441478	G	A
synonymous SNV	ENSGALG00000007788:ENSGALT00000012629:exon6:c.G444T:p.V148V,	4	12620848	C	A
synonymous SNV	ENSGALG00000007952:ENSGALT00000012914:exon1:c.A333G:p.S111S,	4	13076842	A	G
synonymous SNV	ENSGALG00000008088:ENSGALT00000013126:exon11:c.G1221A:p.P407P,	4	13894469	G	A
synonymous SNV	ENSGALG00000008287:ENSGALT00000013485:exon2:c.C153T:p.I51I,	4	14226267	C	T
synonymous SNV	ENSGALG00000008287:ENSGALT00000013485:exon3:c.T312C:p.T104T,	4	14226534	T	C
synonymous SNV	ENSGALG00000008404:ENSGALT00000013691:exon13:c.T408C:p.A136A,ENSGALG00000008404:ENSGALT00000013690:exon12:c.T1257C:p.A419A,	4	14336081	A	G
synonymous SNV	ENSGALG00000008431:ENSGALT00000013737:exon11:c.T1237C:p.L413L,	4	14441257	T	C
synonymous SNV	ENSGALG00000008507:ENSGALT00000013858:exon18:c.G1671A:p.S557S,	4	15838536	G	A
synonymous SNV	ENSGALG00000008513:ENSGALT00000013866:exon1:c.T348C:p.N116N,	4	16511296	T	C
synonymous SNV	ENSGALG00000008645:ENSGALT00000014085:exon5:c.C1167T:p.N389N,	4	16670981	C	T
synonymous SNV	ENSGALG00000020260:ENSGALT00000032300:exon3:c.A450G:p.L150L,ENSGALG00000020260:ENSGALT00000039050:exon3:c.A453G:p.L151L,	4	16745339	T	C
synonymous SNV	ENSGALG00000020260:ENSGALT00000032300:exon1:c.C258G:p.R86R,ENSGALG00000020260:ENSGALT00000039050:exon1:c.C258G:p.R86R,	4	16747257	G	C
nonsynonymous SNV	ENSGALG00000008990:ENSGALT00000014623:exon10:c.G1491C:p.M497I,	4	17452510	G	C
synonymous SNV	ENSGALG00000009040:ENSGALT00000014716:exon9:c.T1539A:p.A513A,	4	17531486	T	A
synonymous SNV	ENSGALG00000009373:ENSGALT00000015270:exon3:c.T255C:p.Y85Y,	4	21975614	A	G
synonymous SNV	ENSGALG00000009442:ENSGALT00000015372:exon3:c.A195G:p.E65E,	4	23007025	A	G
synonymous SNV	ENSGALG00000009496:ENSGALT00000038789:exon1:c.C114A:p.P38P,ENSGALG00000009496:ENSGALT00000015459:exon1:c.C18A:p.P6P,	4	24425442	G	T
synonymous SNV	ENSGALG00000009650:ENSGALT00000015714:exon16:c.C2493T:p.N831N,	4	26282211	C	T
synonymous SNV	ENSGALG00000009668:ENSGALT00000015738:exon8:c.A1059G:p.A353A,	4	26418464	A	G
synonymous SNV	ENSGALG00000009683:ENSGALT00000038693:exon32:c.A2913G:p.L971L,ENSGALG00000009683:ENSGALT00000015761:exon33:c.A3006G:p.L1002L,	4	26515910	A	G
synonymous SNV	ENSGALG00000009732:ENSGALT00000015841:exon4:c.T3378C:p.S1126S,	4	29770971	A	G
synonymous SNV	ENSGALG00000009732:ENSGALT00000015841:exon1:c.T1944C:p.N648N,	4	29778070	A	G
synonymous SNV	ENSGALG00000009774:ENSGALT00000015895:exon9:c.T1402C:p.L468L,	4	30334705	A	G
synonymous SNV	ENSGALG00000009977:ENSGALT00000016217:exon4:c.G705A:p.T235T,ENSGALG00000009977:ENSGALT00000030113:exon5:c.G1206A:p.T402T,	4	32281578	G	A
synonymous SNV	ENSGALG00000009974:ENSGALT00000016214:exon6:c.T975C:p.S325S,	4	32308811	T	C
synonymous SNV	ENSGALG00000010061:ENSGALT00000016356:exon27:c.T4159C:p.L1387L,	4	34279404	A	G
nonsynonymous SNV	ENSGALG00000010077:ENSGALT00000016380:exon6:c.T674G:p.L225W,	4	34371971	T	G
synonymous SNV	ENSGALG00000010170:ENSGALT00000016536:exon2:c.A474G:p.A158A,	4	35394908	A	G
synonymous SNV	ENSGALG00000010199:ENSGALT00000016578:exon3:c.T228C:p.N76N,	4	35504285	A	G
synonymous SNV	ENSGALG00000010268:ENSGALT00000038422:exon3:c.T228C:p.D76D,	4	35754081	A	G
nonsynonymous SNV	ENSGALG00000010281:ENSGALT00000016720:exon5:c.C581A:p.T194N,	4	35824575	C	A
synonymous SNV	ENSGALG00000010281:ENSGALT00000016720:exon5:c.T582C:p.T194T,	4	35824576	T	C
synonymous SNV	ENSGALG00000010281:ENSGALT00000016720:exon30:c.G3276C:p.V1092V,	4	35845911	G	C
synonymous SNV	ENSGALG00000010371:ENSGALT00000016897:exon26:c.A2625G:p.Q875Q,	4	36252754	T	C
nonsynonymous SNV	ENSGALG00000010414:ENSGALT00000016954:exon6:c.T1321G:p.S441A,ENSGALG00000010414:ENSGALT00000018916:exon6:c.T1321G:p.S441A,	4	38509766	A	C
synonymous SNV	ENSGALG00000010526:ENSGALT00000017138:exon1:c.C168G:p.T56T,	4	39018323	G	C
synonymous SNV	ENSGALG00000010532:ENSGALT00000017145:exon1:c.C93A:p.T31T,	4	39319115	G	T
synonymous SNV	ENSGALG00000010566:ENSGALT00000017193:exon9:c.C849T:p.N283N,	4	39954827	G	A
nonsynonymous SNV	ENSGALG00000010566:ENSGALT00000017193:exon5:c.G317A:p.G106D,	4	39966261	C	T
synonymous SNV	ENSGALG00000010601:ENSGALT00000017251:exon3:c.C192T:p.T64T,	4	40645161	C	T
nonsynonymous SNV	ENSGALG00000010601:ENSGALT00000017251:exon3:c.A241G:p.I81V,	4	40645210	A	G
synonymous SNV	ENSGALG00000010610:ENSGALT00000017263:exon3:c.C534T:p.N178N,	4	40702896	G	A
synonymous SNV	ENSGALG00000010628:ENSGALT00000017294:exon19:c.A1821G:p.E607E,	4	40869777	A	G
synonymous SNV	ENSGALG00000010654:ENSGALT00000017333:exon15:c.C1455T:p.T485T,ENSGALG00000010654:ENSGALT00000017332:exon15:c.C1470T:p.T490T,	4	41169783	G	A
synonymous SNV	ENSGALG00000020201:ENSGALT00000032202:exon2:c.G114A:p.A38A,	4	45156398	G	A
synonymous SNV	ENSGALG00000010903:ENSGALT00000017734:exon11:c.C1149T:p.L383L,	4	47051481	C	T
synonymous SNV	ENSGALG00000011124:ENSGALT00000018134:exon8:c.A1804C:p.R602R,	4	47520794	T	G
synonymous SNV	ENSGALG00000011124:ENSGALT00000018134:exon3:c.A351G:p.A117A,	4	47549534	T	C
synonymous SNV	ENSGALG00000011165:ENSGALT00000018201:exon23:c.G3117A:p.A1039A,	4	47814565	G	A
synonymous SNV	ENSGALG00000011165:ENSGALT00000018201:exon25:c.T3480C:p.Y1160Y,	4	47817457	T	C
synonymous SNV	ENSGALG00000011178:ENSGALT00000018225:exon3:c.C366T:p.Y122Y,	4	47861575	G	A
nonsynonymous SNV	ENSGALG00000011190:ENSGALT00000018245:exon1:c.G5C:p.G2A,	4	47884863	C	G
nonsynonymous SNV	ENSGALG00000011190:ENSGALT00000018245:exon1:c.G1C:p.V1L,	4	47884867	C	G
synonymous SNV	ENSGALG00000011387:ENSGALT00000037965:exon7:c.A795G:p.Q265Q,ENSGALG00000011387:ENSGALT00000018572:exon7:c.A798G:p.Q266Q,	4	50662680	T	C
nonsynonymous SNV	ENSGALG00000020185:ENSGALT00000032173:exon1:c.A136G:p.N46D,	4	50672387	A	G
synonymous SNV	ENSGALG00000020185:ENSGALT00000032173:exon7:c.C1650T:p.G550G,	4	50677587	C	T
synonymous SNV	ENSGALG00000011395:ENSGALT00000018588:exon1:c.G63A:p.S21S,ENSGALG00000011395:ENSGALT00000037964:exon1:c.G63A:p.S21S,	4	50714304	C	T
synonymous SNV	ENSGALG00000023174:ENSGALT00000037941:exon1:c.G216A:p.A72A,	4	50968167	G	A
synonymous SNV	ENSGALG00000011451:ENSGALT00000018673:exon1:c.G204T:p.A68A,	4	51027828	C	A
nonsynonymous SNV	ENSGALG00000011551:ENSGALT00000018840:exon3:c.T275C:p.L92P,	4	51509180	A	G
nonsynonymous SNV	ENSGALG00000011668:ENSGALT00000019072:exon4:c.G286T:p.A96S,	4	52436295	G	T
synonymous SNV	ENSGALG00000011683:ENSGALT00000019101:exon5:c.C225T:p.D75D,ENSGALG00000011683:ENSGALT00000037809:exon5:c.C228T:p.D76D,ENSGALG00000011683:ENSGALT00000037807:exon5:c.C225T:p.D75D,ENSGALG00000011683:ENSGALT00000037811:exon5:c.C228T:p.D76D,	4	53112107	G	A
synonymous SNV	ENSGALG00000011762:ENSGALT00000019202:exon9:c.T636C:p.H212H,	4	53152406	A	G
synonymous SNV	ENSGALG00000011795:ENSGALT00000037799:exon5:c.A648G:p.K216K,ENSGALG00000011795:ENSGALT00000019246:exon4:c.A513G:p.K171K,	4	53266521	A	G
nonsynonymous SNV	ENSGALG00000011833:ENSGALT00000019309:exon9:c.A1478G:p.D493G,	4	55091499	T	C
synonymous SNV	ENSGALG00000011869:ENSGALT00000019352:exon10:c.T1116A:p.A372A,	4	55358341	A	T
synonymous SNV	ENSGALG00000011998:ENSGALT00000019581:exon4:c.T462A:p.S154S,	4	56481865	T	A
synonymous SNV	ENSGALG00000012000:ENSGALT00000019584:exon9:c.C816G:p.T272T,	4	56534558	G	C
synonymous SNV	ENSGALG00000012000:ENSGALT00000019584:exon9:c.A813G:p.K271K,	4	56534561	T	C
nonsynonymous SNV	ENSGALG00000012044:ENSGALT00000019661:exon43:c.G10658A:p.R3553H,	4	58297724	C	T
synonymous SNV	ENSGALG00000012233:ENSGALT00000019976:exon2:c.T183C:p.I61I,	4	61488850	A	G
synonymous SNV	ENSGALG00000014026:ENSGALT00000022719:exon3:c.T396G:p.L132L,ENSGALG00000014026:ENSGALT00000037623:exon3:c.T396G:p.L132L,	4	61767858	A	C
nonsynonymous SNV	ENSGALG00000013208:ENSGALT00000021577:exon33:c.C3896T:p.T1299M,	4	62839712	G	A
nonsynonymous SNV	ENSGALG00000013208:ENSGALT00000021577:exon29:c.C3446G:p.T1149S,	4	62841474	G	C
synonymous SNV	ENSGALG00000013579:ENSGALT00000022100:exon16:c.A10221G:p.S3407S,	4	63541247	T	C
synonymous SNV	ENSGALG00000013602:ENSGALT00000032109:exon35:c.T5394C:p.S1798S,ENSGALG00000013602:ENSGALT00000022129:exon31:c.T5037C:p.S1679S,ENSGALG00000013602:ENSGALT00000037576:exon34:c.T5397C:p.S1799S,	4	64653451	A	G
synonymous SNV	ENSGALG00000013617:ENSGALT00000032107:exon5:c.T714C:p.S238S,	4	64850124	A	G
nonsynonymous SNV	ENSGALG00000013728:ENSGALT00000022312:exon2:c.C175G:p.Q59E,	4	66638183	C	G
nonsynonymous SNV	ENSGALG00000013907:ENSGALT00000022562:exon5:c.T635C:p.V212A,ENSGALG00000013907:ENSGALT00000022548:exon5:c.T635C:p.V212A,	4	67059154	T	C
synonymous SNV	ENSGALG00000013929:ENSGALT00000009189:exon23:c.T3246G:p.L1082L,ENSGALG00000013929:ENSGALT00000022576:exon22:c.T3243G:p.L1081L,	4	67270908	A	C
synonymous SNV	ENSGALG00000013929:ENSGALT00000009189:exon10:c.T1410C:p.S470S,ENSGALG00000013929:ENSGALT00000022576:exon9:c.T1410C:p.S470S,	4	67285993	A	G
synonymous SNV	ENSGALG00000013929:ENSGALT00000009189:exon10:c.C1404T:p.N468N,ENSGALG00000013929:ENSGALT00000022576:exon9:c.C1404T:p.N468N,	4	67285999	G	A
synonymous SNV	ENSGALG00000013943:ENSGALT00000032092:exon11:c.C700A:p.R234R,ENSGALG00000013943:ENSGALT00000022597:exon13:c.C853A:p.R285R,	4	67614414	G	T
synonymous SNV	ENSGALG00000014078:ENSGALT00000022792:exon6:c.C348G:p.T116T,	4	68072853	G	C
synonymous SNV	ENSGALG00000014210:ENSGALT00000022980:exon4:c.A246G:p.P82P,	4	69489597	A	G
synonymous SNV	ENSGALG00000014217:ENSGALT00000022989:exon17:c.A1890G:p.R630R,	4	69496311	T	C
nonsynonymous SNV	ENSGALG00000000150:ENSGALT00000000206:exon6:c.T445A:p.L149M,	4	71294282	T	A
synonymous SNV	ENSGALG00000018686:ENSGALT00000029529:exon9:c.T1677C:p.N559N,	4	71400551	A	G
nonsynonymous SNV	ENSGALG00000022995:ENSGALT00000037375:exon2:c.C529T:p.P177S,	4	71550527	G	A
synonymous SNV	ENSGALG00000013521:ENSGALT00000022020:exon2:c.G78A:p.K26K,	4	71834990	C	T
synonymous SNV	ENSGALG00000000486:ENSGALT00000000667:exon3:c.G243A:p.G81G,ENSGALG00000000486:ENSGALT00000023159:exon3:c.G249A:p.G83G,	4	71888581	C	T
nonsynonymous SNV	ENSGALG00000014370:ENSGALT00000023214:exon23:c.T3049C:p.S1017P,	4	75863277	T	C
synonymous SNV	ENSGALG00000014404:ENSGALT00000023270:exon12:c.T1638C:p.Y546Y,	4	77108058	T	C
synonymous SNV	ENSGALG00000014509:ENSGALT00000023420:exon3:c.A165G:p.L55L,	4	79590370	T	C
synonymous SNV	ENSGALG00000014510:ENSGALT00000023421:exon1:c.T63C:p.L21L,	4	79598210	T	C
nonsynonymous SNV	ENSGALG00000014934:ENSGALT00000024087:exon1:c.C528A:p.H176Q,	4	80997820	C	A
nonsynonymous SNV	ENSGALG00000015537:ENSGALT00000025045:exon18:c.A2930G:p.Q977R,	4	82706890	A	G
synonymous SNV	ENSGALG00000015591:ENSGALT00000025139:exon11:c.C1404A:p.T468T,	4	83928269	G	T
nonsynonymous SNV	ENSGALG00000015649:ENSGALT00000037196:exon15:c.A2020C:p.K674Q,ENSGALG00000015649:ENSGALT00000025234:exon14:c.A2041C:p.K681Q,	4	85274615	A	C
synonymous SNV	ENSGALG00000015717:ENSGALT00000025344:exon17:c.T2181C:p.Y727Y,	4	87456905	A	G
nonsynonymous SNV	ENSGALG00000015718:ENSGALT00000025345:exon9:c.C1107G:p.S369R,ENSGALG00000015718:ENSGALT00000037153:exon9:c.C1233G:p.S411R,	4	87869826	C	G
synonymous SNV	ENSGALG00000015725:ENSGALT00000025361:exon3:c.G186C:p.R62R,	4	88344929	C	G
synonymous SNV	ENSGALG00000015765:ENSGALT00000025424:exon14:c.A1740G:p.E580E,ENSGALG00000015765:ENSGALT00000037150:exon16:c.A2256G:p.E752E,	4	88674020	T	C
nonsynonymous SNV	ENSGALG00000015765:ENSGALT00000025424:exon7:c.G517A:p.A173T,ENSGALG00000015765:ENSGALT00000037150:exon8:c.G1027A:p.A343T,	4	88681573	C	T
nonsynonymous SNV	ENSGALG00000015773:ENSGALT00000025439:exon15:c.G983A:p.R328K,	4	88706692	G	A
synonymous SNV	ENSGALG00000015803:ENSGALT00000037139:exon23:c.A3462C:p.I1154I,ENSGALG00000015803:ENSGALT00000025482:exon24:c.A3468C:p.I1156I,	4	88835220	A	C
synonymous SNV	ENSGALG00000015815:ENSGALT00000037133:exon5:c.A639G:p.A213A,	4	88883237	A	G
synonymous SNV	ENSGALG00000015815:ENSGALT00000037133:exon8:c.C1011T:p.P337P,	4	88887656	C	T
nonsynonymous SNV	ENSGALG00000015816:ENSGALT00000025557:exon2:c.G161T:p.S54I,ENSGALG00000015816:ENSGALT00000037130:exon1:c.G101T:p.S34I,ENSGALG00000015816:ENSGALT00000025498:exon2:c.G101T:p.S34I,ENSGALG00000015816:ENSGALT00000025579:exon2:c.G104T:p.S35I,	4	88899091	C	A
synonymous SNV	ENSGALG00000015958:ENSGALT00000025715:exon12:c.G1905A:p.A635A,	4	89313162	C	T
synonymous SNV	ENSGALG00000015960:ENSGALT00000025719:exon6:c.C297A:p.G99G,	4	89359842	C	A
synonymous SNV	ENSGALG00000015960:ENSGALT00000025719:exon8:c.C450T:p.T150T,	4	89360612	C	T
synonymous SNV	ENSGALG00000015961:ENSGALT00000032015:exon8:c.A861G:p.A287A,	4	89390628	A	G
nonsynonymous SNV	ENSGALG00000016035:ENSGALT00000025833:exon8:c.G1234T:p.A412S,	4	92872994	C	A
nonsynonymous SNV	ENSGALG00000016088:ENSGALT00000025922:exon5:c.C543G:p.F181L,ENSGALG00000016088:ENSGALT00000037092:exon6:c.C576G:p.F192L,	4	93255852	G	C
synonymous SNV	ENSGALG00000016092:ENSGALT00000025927:exon3:c.G1185A:p.Q395Q,	4	93317270	G	A
synonymous SNV	ENSGALG00000016098:ENSGALT00000025939:exon17:c.T1569A:p.I523I,	4	93584444	T	A
synonymous SNV	ENSGALG00000016105:ENSGALT00000037081:exon1:c.C132T:p.N44N,ENSGALG00000016105:ENSGALT00000025946:exon1:c.C132T:p.N44N,	4	94225464	G	A
nonsynonymous SNV	ENSGALG00000014598:ENSGALT00000023534:exon14:c.A2525G:p.N842S,	5	3586	T	C
synonymous SNV	ENSGALG00000014598:ENSGALT00000023534:exon7:c.G1107A:p.K369K,	5	11312	C	T
synonymous SNV	ENSGALG00000000453:ENSGALT00000023554:exon15:c.T1821C:p.S607S,ENSGALG00000000453:ENSGALT00000000614:exon15:c.T1812C:p.S604S,	5	27786	A	G
nonsynonymous SNV	ENSGALG00000003386:ENSGALT00000005350:exon33:c.C5831T:p.P1944L,	5	48108	G	A
synonymous SNV	ENSGALG00000003386:ENSGALT00000005350:exon4:c.C522T:p.P174P,	5	63287	G	A
synonymous SNV	ENSGALG00000003516:ENSGALT00000005558:exon11:c.T1410C:p.N470N,	5	96826	T	C
synonymous SNV	ENSGALG00000024076:ENSGALT00000005734:exon2:c.T16C:p.L6L,	5	163932	A	G
synonymous SNV	ENSGALG00000003630:ENSGALT00000005753:exon2:c.A15G:p.A5A,	5	164873	A	G
synonymous SNV	ENSGALG00000013302:ENSGALT00000021718:exon9:c.A1311G:p.T437T,ENSGALG00000013302:ENSGALT00000040624:exon11:c.A1521G:p.T507T,	5	310082	A	G
synonymous SNV	ENSGALG00000005202:ENSGALT00000008352:exon13:c.C1587T:p.T529T,ENSGALG00000005202:ENSGALT00000040605:exon13:c.C1587T:p.T529T,ENSGALG00000005202:ENSGALT00000040604:exon13:c.C1587T:p.T529T,	5	333875	C	T
synonymous SNV	ENSGALG00000005197:ENSGALT00000008347:exon3:c.A147G:p.A49A,	5	358403	A	G
synonymous SNV	ENSGALG00000024050:ENSGALT00000008310:exon2:c.C381T:p.A127A,	5	371611	G	A
nonsynonymous SNV	ENSGALG00000013185:ENSGALT00000021542:exon8:c.C1436G:p.A479G,	5	387315	C	G
synonymous SNV	ENSGALG00000024035:ENSGALT00000040552:exon14:c.G1269A:p.K423K,	5	462015	C	T
synonymous SNV	ENSGALG00000023988:ENSGALT00000040443:exon4:c.A1299G:p.L433L,	5	930820	A	G
synonymous SNV	ENSGALG00000004522:ENSGALT00000007198:exon13:c.T1314C:p.H438H,	5	961336	T	C
synonymous SNV	ENSGALG00000023982:ENSGALT00000040420:exon9:c.C606T:p.G202G,	5	1032866	G	A
synonymous SNV	ENSGALG00000004219:ENSGALT00000040352:exon10:c.C783T:p.P261P,	5	1640693	G	A
synonymous SNV	ENSGALG00000004201:ENSGALT00000006685:exon5:c.G630A:p.T210T,	5	1649952	G	A
synonymous SNV	ENSGALG00000004166:ENSGALT00000006625:exon11:c.C1587T:p.Y529Y,ENSGALG00000004166:ENSGALT00000040323:exon9:c.C1419T:p.Y473Y,ENSGALG00000004166:ENSGALT00000040328:exon9:c.C1470T:p.Y490Y,	5	1673898	G	A
nonsynonymous SNV	ENSGALG00000004106:ENSGALT00000006531:exon3:c.C206T:p.T69I,	5	1699157	C	T
nonsynonymous SNV	ENSGALG00000004023:ENSGALT00000006406:exon8:c.C1382T:p.P461L,	5	1738710	G	A
synonymous SNV	ENSGALG00000012127:ENSGALT00000019813:exon7:c.C663T:p.N221N,	5	5160479	C	T
synonymous SNV	ENSGALG00000012115:ENSGALT00000019788:exon9:c.T1095C:p.H365H,ENSGALG00000012115:ENSGALT00000040099:exon9:c.T1101C:p.H367H,ENSGALG00000012115:ENSGALT00000031815:exon9:c.T1095C:p.H365H,ENSGALG00000012115:ENSGALT00000040093:exon9:c.T1095C:p.H365H,	5	5502819	A	G
synonymous SNV	ENSGALG00000012109:ENSGALT00000019782:exon11:c.A1095G:p.K365K,ENSGALG00000012109:ENSGALT00000040077:exon11:c.A1098G:p.K366K,	5	5597474	A	G
synonymous SNV	ENSGALG00000012030:ENSGALT00000019632:exon8:c.A4536T:p.S1512S,	5	5705056	A	T
synonymous SNV	ENSGALG00000005569:ENSGALT00000008932:exon18:c.G2067A:p.T689T,	5	9125015	C	T
synonymous SNV	ENSGALG00000005618:ENSGALT00000009016:exon20:c.T2478C:p.Y826Y,	5	9738107	A	G
synonymous SNV	ENSGALG00000005618:ENSGALT00000009016:exon19:c.G2412A:p.R804R,	5	9738889	C	T
synonymous SNV	ENSGALG00000005643:ENSGALT00000009050:exon5:c.C573T:p.A191A,	5	9856222	C	T
synonymous SNV	ENSGALG00000005662:ENSGALT00000009084:exon9:c.C1302T:p.Y434Y,	5	9885529	G	A
stoploss SNV	ENSGALG00000023758:ENSGALT00000039777:exon1:c.T238A:p.X80R,	5	10239256	T	A
synonymous SNV	ENSGALG00000005927:ENSGALT00000009535:exon6:c.A1845C:p.S615S,	5	10662167	A	C
synonymous SNV	ENSGALG00000005927:ENSGALT00000009535:exon13:c.C2598G:p.T866T,	5	10695598	C	G
nonsynonymous SNV	ENSGALG00000005971:ENSGALT00000009600:exon7:c.C1100T:p.T367M,	5	11155814	C	T
synonymous SNV	ENSGALG00000006015:ENSGALT00000009679:exon16:c.A2052C:p.S684S,	5	11371497	T	G
synonymous SNV	ENSGALG00000006015:ENSGALT00000009679:exon13:c.C1590G:p.S530S,	5	11372660	G	C
synonymous SNV	ENSGALG00000006147:ENSGALT00000039572:exon6:c.A600G:p.R200R,ENSGALG00000006147:ENSGALT00000009930:exon5:c.A564G:p.R188R,	5	12929376	A	G
synonymous SNV	ENSGALG00000006147:ENSGALT00000039572:exon8:c.G789A:p.E263E,ENSGALG00000006147:ENSGALT00000009930:exon7:c.G753A:p.E251E,	5	12931735	G	A
synonymous SNV	ENSGALG00000006172:ENSGALT00000009964:exon12:c.T1716C:p.S572S,	5	13000245	A	G
synonymous SNV	ENSGALG00000006172:ENSGALT00000009964:exon12:c.T1686C:p.H562H,	5	13000275	A	G
synonymous SNV	ENSGALG00000006172:ENSGALT00000009964:exon2:c.T198C:p.L66L,	5	13024942	A	G
synonymous SNV	ENSGALG00000006236:ENSGALT00000010084:exon3:c.C249T:p.H83H,	5	13553808	G	A
synonymous SNV	ENSGALG00000006266:ENSGALT00000010128:exon16:c.C1968T:p.S656S,	5	13588056	G	A
synonymous SNV	ENSGALG00000006342:ENSGALT00000010251:exon10:c.T1038C:p.A346A,	5	13669705	A	G
nonsynonymous SNV	ENSGALG00000006382:ENSGALT00000010309:exon11:c.A1331G:p.N444S,	5	13953798	A	G
synonymous SNV	ENSGALG00000006401:ENSGALT00000010333:exon13:c.A1449G:p.T483T,	5	14137562	A	G
synonymous SNV	ENSGALG00000006530:ENSGALT00000010554:exon3:c.C874T:p.L292L,	5	14712629	G	A
synonymous SNV	ENSGALG00000006561:ENSGALT00000039265:exon1:c.C12G:p.V4V,	5	15111048	G	C
synonymous SNV	ENSGALG00000006608:ENSGALT00000010667:exon3:c.G246A:p.E82E,	5	15217834	G	A
synonymous SNV	ENSGALG00000006613:ENSGALT00000010676:exon4:c.A372G:p.A124A,	5	15229827	A	G
synonymous SNV	ENSGALG00000007362:ENSGALT00000011905:exon11:c.G2043A:p.P681P,ENSGALG00000007362:ENSGALT00000038763:exon10:c.G1989A:p.P663P,	5	18166024	C	T
synonymous SNV	ENSGALG00000007370:ENSGALT00000011921:exon2:c.C1005T:p.P335P,	5	18182383	G	A
synonymous SNV	ENSGALG00000007381:ENSGALT00000011936:exon1:c.C63T:p.D21D,	5	18187685	G	A
nonsynonymous SNV	ENSGALG00000007700:ENSGALT00000012477:exon10:c.T928G:p.Y310D,	5	19151941	T	G
nonsynonymous SNV	ENSGALG00000021487:ENSGALT00000012655:exon2:c.A452G:p.K151R,ENSGALG00000021487:ENSGALT00000034711:exon23:c.A3533G:p.K1178R,	5	19723393	T	C
nonsynonymous SNV	ENSGALG00000007886:ENSGALT00000012805:exon2:c.G98A:p.R33Q,	5	20739873	C	T
synonymous SNV	ENSGALG00000007886:ENSGALT00000012805:exon2:c.C63T:p.C21C,	5	20739908	G	A
synonymous SNV	ENSGALG00000008053:ENSGALT00000013067:exon6:c.C1227T:p.S409S,	5	24391633	C	T
synonymous SNV	ENSGALG00000008084:ENSGALT00000013121:exon4:c.T270C:p.V90V,	5	24933407	A	G
synonymous SNV	ENSGALG00000008181:ENSGALT00000013318:exon7:c.G1431A:p.T477T,	5	25237978	C	T
nonsynonymous SNV	ENSGALG00000008211:ENSGALT00000013368:exon4:c.T399A:p.H133Q,	5	25295510	T	A
synonymous SNV	ENSGALG00000008247:ENSGALT00000013425:exon11:c.T1023G:p.A341A,	5	25356029	T	G
synonymous SNV	ENSGALG00000008347:ENSGALT00000013587:exon13:c.T1143C:p.T381T,	5	25637258	A	G
synonymous SNV	ENSGALG00000008354:ENSGALT00000013605:exon1:c.C564T:p.S188S,	5	25656485	C	T
synonymous SNV	ENSGALG00000020463:ENSGALT00000032646:exon2:c.A120G:p.V40V,	5	26073934	T	C
synonymous SNV	ENSGALG00000008438:ENSGALT00000013748:exon1:c.C318T:p.P106P,	5	26131701	G	A
synonymous SNV	ENSGALG00000008514:ENSGALT00000013867:exon6:c.C915A:p.I305I,	5	26565049	C	A
synonymous SNV	ENSGALG00000008514:ENSGALT00000013867:exon8:c.C1137T:p.G379G,	5	26567697	C	T
synonymous SNV	ENSGALG00000008553:ENSGALT00000013933:exon6:c.C747T:p.H249H,	5	26656243	G	A
nonsynonymous SNV	ENSGALG00000009018:ENSGALT00000014672:exon3:c.G155T:p.C52F,	5	27792369	C	A
synonymous SNV	ENSGALG00000009036:ENSGALT00000014708:exon13:c.A1479G:p.Q493Q,	5	27807811	A	G
synonymous SNV	ENSGALG00000009036:ENSGALT00000014708:exon16:c.C1827G:p.G609G,	5	27808984	C	G
synonymous SNV	ENSGALG00000009036:ENSGALT00000014708:exon22:c.T2523C:p.L841L,	5	27813453	T	C
synonymous SNV	ENSGALG00000009081:ENSGALT00000014776:exon21:c.G5379A:p.S1793S,	5	27850003	C	T
synonymous SNV	ENSGALG00000009156:ENSGALT00000014915:exon20:c.A2529G:p.A843A,	5	28022592	T	C
synonymous SNV	ENSGALG00000009381:ENSGALT00000015283:exon14:c.G4428A:p.T1476T,	5	29151636	C	T
synonymous SNV	ENSGALG00000000296:ENSGALT00000000388:exon7:c.C1062T:p.S354S,	5	29480301	G	A
nonsynonymous SNV	ENSGALG00000009456:ENSGALT00000015388:exon4:c.C902T:p.T301M,	5	30407798	G	A
synonymous SNV	ENSGALG00000009474:ENSGALT00000015425:exon12:c.C1314T:p.H438H,ENSGALG00000009474:ENSGALT00000015426:exon12:c.C1314T:p.H438H,	5	30575050	C	T
synonymous SNV	ENSGALG00000009474:ENSGALT00000015425:exon17:c.G2091A:p.Q697Q,ENSGALG00000009474:ENSGALT00000015426:exon17:c.G2091A:p.Q697Q,	5	30582512	G	A
synonymous SNV	ENSGALG00000009633:ENSGALT00000015687:exon5:c.C535T:p.L179L,	5	32335317	C	T
nonsynonymous SNV	ENSGALG00000009642:ENSGALT00000015704:exon1:c.C247T:p.R83W,	5	32386867	C	T
nonsynonymous SNV	ENSGALG00000009731:ENSGALT00000015838:exon8:c.C995T:p.A332V,	5	32940063	G	A
synonymous SNV	ENSGALG00000009744:ENSGALT00000015856:exon7:c.A867G:p.R289R,	5	33028470	T	C
synonymous SNV	ENSGALG00000009972:ENSGALT00000016210:exon4:c.A561G:p.T187T,	5	36815272	T	C
synonymous SNV	ENSGALG00000023135:ENSGALT00000016327:exon3:c.T94C:p.L32L,	5	38459915	T	C
synonymous SNV	ENSGALG00000010088:ENSGALT00000016403:exon12:c.A1489C:p.R497R,	5	38703120	T	G
nonsynonymous SNV	ENSGALG00000010096:ENSGALT00000016420:exon9:c.C932T:p.A311V,	5	38904046	G	A
synonymous SNV	ENSGALG00000010150:ENSGALT00000016500:exon1:c.A141G:p.E47E,	5	39983068	T	C
nonsynonymous SNV	ENSGALG00000010189:ENSGALT00000016562:exon21:c.A2759T:p.Q920L,	5	40038477	A	T
synonymous SNV	ENSGALG00000010202:ENSGALT00000016585:exon10:c.C990T:p.S330S,	5	40109505	G	A
synonymous SNV	ENSGALG00000020417:ENSGALT00000032563:exon2:c.C138G:p.R46R,ENSGALG00000020417:ENSGALT00000032561:exon2:c.C138G:p.R46R,	5	40332388	G	C
synonymous SNV	ENSGALG00000010258:ENSGALT00000016690:exon27:c.G3297A:p.T1099T,	5	40346274	C	T
synonymous SNV	ENSGALG00000010301:ENSGALT00000016756:exon1:c.G87A:p.P29P,	5	40537808	G	A
nonsynonymous SNV	ENSGALG00000010304:ENSGALT00000016763:exon1:c.C2254G:p.P752A,	5	40559804	G	C
synonymous SNV	ENSGALG00000010340:ENSGALT00000016834:exon29:c.G3147A:p.P1049P,ENSGALG00000010340:ENSGALT00000037710:exon29:c.G3372A:p.P1124P,	5	40835928	G	A
synonymous SNV	ENSGALG00000010387:ENSGALT00000016918:exon1:c.C82A:p.R28R,	5	41434848	G	T
synonymous SNV	ENSGALG00000010406:ENSGALT00000016945:exon19:c.C2058T:p.S686S,	5	41551695	C	T
nonsynonymous SNV	ENSGALG00000010663:ENSGALT00000017348:exon1:c.G106A:p.G36S,	5	45714683	G	A
synonymous SNV	ENSGALG00000010677:ENSGALT00000017369:exon10:c.C1761T:p.H587H,	5	46274896	G	A
nonsynonymous SNV	ENSGALG00000010734:ENSGALT00000017465:exon3:c.G352A:p.E118K,	5	46825707	C	T
synonymous SNV	ENSGALG00000010881:ENSGALT00000017687:exon8:c.G1464A:p.T488T,	5	47828185	C	T
synonymous SNV	ENSGALG00000010999:ENSGALT00000037569:exon25:c.T5553C:p.S1851S,ENSGALG00000010999:ENSGALT00000017910:exon27:c.T5565C:p.S1855S,	5	48299656	A	G
synonymous SNV	ENSGALG00000011138:ENSGALT00000018166:exon11:c.C1476T:p.P492P,	5	50501536	C	T
synonymous SNV	ENSGALG00000011330:ENSGALT00000018487:exon9:c.C2136T:p.G712G,ENSGALG00000011330:ENSGALT00000037512:exon9:c.C2154T:p.G718G,	5	51936259	C	T
synonymous SNV	ENSGALG00000011330:ENSGALT00000018487:exon9:c.G2139A:p.V713V,ENSGALG00000011330:ENSGALT00000037512:exon9:c.G2157A:p.V719V,	5	51936262	G	A
synonymous SNV	ENSGALG00000011533:ENSGALT00000032496:exon4:c.T249C:p.S83S,	5	52995129	A	G
synonymous SNV	ENSGALG00000011618:ENSGALT00000018983:exon5:c.A279G:p.E93E,	5	54086786	A	G
nonsynonymous SNV	ENSGALG00000011698:ENSGALT00000019122:exon4:c.C260G:p.S87C,	5	54748765	G	C
synonymous SNV	ENSGALG00000011715:ENSGALT00000037417:exon1:c.G258A:p.S86S,ENSGALG00000011715:ENSGALT00000019144:exon1:c.G258A:p.S86S,	5	55411793	C	T
synonymous SNV	ENSGALG00000011811:ENSGALT00000019277:exon81:c.G14154A:p.E4718E,	5	55643019	C	T
synonymous SNV	ENSGALG00000011827:ENSGALT00000019302:exon1:c.A324G:p.A108A,	5	55825351	A	G
synonymous SNV	ENSGALG00000011827:ENSGALT00000019302:exon1:c.G486A:p.P162P,	5	55825513	G	A
synonymous SNV	ENSGALG00000011889:ENSGALT00000019399:exon13:c.G1827A:p.L609L,	5	56594342	C	T
synonymous SNV	ENSGALG00000011889:ENSGALT00000019399:exon10:c.C1305T:p.F435F,	5	56634598	G	A
nonsynonymous SNV	ENSGALG00000011922:ENSGALT00000019451:exon8:c.A2341G:p.I781V,	5	57151335	T	C
nonsynonymous SNV	ENSGALG00000012011:ENSGALT00000019600:exon2:c.A556G:p.I186V,	5	57378734	A	G
nonsynonymous SNV	ENSGALG00000012025:ENSGALT00000037343:exon19:c.G2777A:p.R926K,ENSGALG00000012025:ENSGALT00000019625:exon20:c.G2459A:p.R820K,	5	57750011	C	T
synonymous SNV	ENSGALG00000012137:ENSGALT00000019826:exon3:c.C768T:p.N256N,ENSGALG00000012137:ENSGALT00000004057:exon3:c.C762T:p.N254N,	5	58720364	G	A
synonymous SNV	ENSGALG00000012179:ENSGALT00000019886:exon1:c.G750A:p.E250E,	5	58881458	C	T
synonymous SNV	ENSGALG00000012203:ENSGALT00000019926:exon6:c.G1392A:p.P464P,	5	58958969	C	T
nonsynonymous SNV	ENSGALG00000012220:ENSGALT00000019956:exon1:c.G4C:p.A2P,	5	59066906	C	G
synonymous SNV	ENSGALG00000012232:ENSGALT00000019975:exon3:c.C534T:p.T178T,	5	60168965	G	A
synonymous SNV	ENSGALG00000012282:ENSGALT00000020072:exon8:c.C1071A:p.G357G,	5	60346481	G	T
synonymous SNV	ENSGALG00000012365:ENSGALT00000020196:exon18:c.A2028G:p.T676T,	5	60546165	T	C
nonsynonymous SNV	ENSGALG00000012394:ENSGALT00000020241:exon12:c.G2243C:p.G748A,	5	60685833	C	G
nonsynonymous SNV	ENSGALG00000012452:ENSGALT00000020354:exon13:c.A1840C:p.M614L,ENSGALG00000012452:ENSGALT00000037187:exon6:c.A442C:p.M148L,	5	61317374	A	C
synonymous SNV	ENSGALG00000012474:ENSGALT00000020384:exon9:c.T2079C:p.I693I,	5	61422580	A	G
nonsynonymous SNV	ENSGALG00000002037:ENSGALT00000003167:exon1:c.A112C:p.N38H,	6	3701471	A	C
nonsynonymous SNV	ENSGALG00000002037:ENSGALT00000003167:exon7:c.G1403A:p.S468N,	6	3710622	G	A
synonymous SNV	ENSGALG00000021262:ENSGALT00000041170:exon1:c.G33A:p.T11T,ENSGALG00000021262:ENSGALT00000041169:exon1:c.G33A:p.T11T,	6	4113494	C	T
nonsynonymous SNV	ENSGALG00000024353:ENSGALT00000041165:exon1:c.T362A:p.I121N,	6	4759475	T	A
synonymous SNV	ENSGALG00000002624:ENSGALT00000004133:exon22:c.A3591G:p.K1197K,	6	6146175	T	C
synonymous SNV	ENSGALG00000002624:ENSGALT00000004133:exon21:c.G3408A:p.L1136L,	6	6146767	C	T
synonymous SNV	ENSGALG00000002624:ENSGALT00000004133:exon14:c.T2442C:p.P814P,	6	6154292	A	G
nonsynonymous SNV	ENSGALG00000002624:ENSGALT00000004133:exon10:c.C1620A:p.D540E,	6	6157977	G	T
synonymous SNV	ENSGALG00000002624:ENSGALT00000004133:exon10:c.T1614C:p.D538D,	6	6157983	A	G
nonsynonymous SNV	ENSGALG00000003135:ENSGALT00000041033:exon38:c.G5020A:p.A1674T,	6	10162512	G	A
synonymous SNV	ENSGALG00000003526:ENSGALT00000040987:exon5:c.G606A:p.T202T,ENSGALG00000003526:ENSGALT00000005580:exon4:c.G606A:p.T202T,ENSGALG00000003526:ENSGALT00000040991:exon4:c.G606A:p.T202T,	6	10480064	C	T
synonymous SNV	ENSGALG00000003533:ENSGALT00000005587:exon4:c.C360T:p.F120F,	6	10491961	C	T
synonymous SNV	ENSGALG00000003652:ENSGALT00000005787:exon8:c.T918C:p.D306D,	6	10732792	T	C
synonymous SNV	ENSGALG00000003805:ENSGALT00000006037:exon4:c.G528A:p.P176P,	6	11109915	G	A
synonymous SNV	ENSGALG00000004065:ENSGALT00000006467:exon3:c.G315A:p.A105A,	6	11736766	C	T
nonsynonymous SNV	ENSGALG00000004073:ENSGALT00000006478:exon9:c.G1459A:p.V487M,	6	11812896	G	A
synonymous SNV	ENSGALG00000004197:ENSGALT00000006679:exon15:c.A1779G:p.L593L,ENSGALG00000004197:ENSGALT00000040774:exon14:c.A1773G:p.L591L,	6	11943432	A	G
synonymous SNV	ENSGALG00000004197:ENSGALT00000006679:exon16:c.C2094T:p.V698V,ENSGALG00000004197:ENSGALT00000040774:exon15:c.C2088T:p.V696V,	6	11944135	C	T
synonymous SNV	ENSGALG00000004372:ENSGALT00000006973:exon2:c.C81T:p.P27P,	6	12439298	C	T
synonymous SNV	ENSGALG00000004553:ENSGALT00000007036:exon7:c.G744A:p.Q248Q,	6	12561926	G	A
nonsynonymous SNV	ENSGALG00000024086:ENSGALT00000040665:exon1:c.A14G:p.H5R,	6	12601729	T	C
synonymous SNV	ENSGALG00000004553:ENSGALT00000007247:exon14:c.T1554C:p.Y518Y,	6	12692678	T	C
synonymous SNV	ENSGALG00000004585:ENSGALT00000007295:exon1:c.A150G:p.S50S,	6	12875682	A	G
nonsynonymous SNV	ENSGALG00000004769:ENSGALT00000033656:exon2:c.T47C:p.V16A,ENSGALG00000004769:ENSGALT00000040601:exon2:c.T47C:p.V16A,ENSGALG00000004769:ENSGALT00000007605:exon2:c.T47C:p.V16A,	6	13037132	A	G
synonymous SNV	ENSGALG00000024056:ENSGALT00000040590:exon2:c.C285T:p.N95N,ENSGALG00000024056:ENSGALT00000040591:exon2:c.C285T:p.N95N,	6	13057379	C	T
synonymous SNV	ENSGALG00000005079:ENSGALT00000040428:exon11:c.T1428C:p.A476A,ENSGALG00000005079:ENSGALT00000008145:exon11:c.T1419C:p.A473A,ENSGALG00000005079:ENSGALT00000040429:exon11:c.T1419C:p.A473A,	6	16496851	A	G
synonymous SNV	ENSGALG00000005079:ENSGALT00000040428:exon10:c.A1137G:p.E379E,ENSGALG00000005079:ENSGALT00000008145:exon10:c.A1137G:p.E379E,ENSGALG00000005079:ENSGALT00000040429:exon10:c.A1137G:p.E379E,	6	16498255	T	C
nonsynonymous SNV	ENSGALG00000005107:ENSGALT00000008188:exon1:c.G19A:p.V7I,	6	16884964	G	A
synonymous SNV	ENSGALG00000005134:ENSGALT00000008243:exon12:c.G2442A:p.A814A,	6	16923055	C	T
synonymous SNV	ENSGALG00000005451:ENSGALT00000008749:exon11:c.C1164T:p.N388N,	6	17579740	G	A
synonymous SNV	ENSGALG00000005792:ENSGALT00000040097:exon1:c.C99A:p.S33S,ENSGALG00000005792:ENSGALT00000009304:exon1:c.C99A:p.S33S,	6	18627559	C	A
synonymous SNV	ENSGALG00000005975:ENSGALT00000009605:exon5:c.C1393A:p.R465R,ENSGALG00000005975:ENSGALT00000040006:exon4:c.C1453A:p.R485R,	6	19058862	C	A
synonymous SNV	ENSGALG00000006254:ENSGALT00000010107:exon6:c.A714G:p.E238E,	6	19854662	T	C
nonsynonymous SNV	ENSGALG00000006351:ENSGALT00000039919:exon3:c.C191A:p.A64E,ENSGALG00000006351:ENSGALT00000010267:exon2:c.C74A:p.A25E,ENSGALG00000006351:ENSGALT00000039917:exon3:c.C191A:p.A64E,ENSGALG00000006351:ENSGALT00000039920:exon3:c.C191A:p.A64E,ENSGALG00000006351:ENSGALT00000010266:exon2:c.C74A:p.A25E,ENSGALG00000006351:ENSGALT00000039918:exon3:c.C191A:p.A64E,	6	20347038	C	A
synonymous SNV	ENSGALG00000006486:ENSGALT00000010484:exon5:c.A327G:p.T109T,	6	20714453	A	G
synonymous SNV	ENSGALG00000006639:ENSGALT00000010724:exon7:c.T1143C:p.F381F,	6	21516713	A	G
nonsynonymous SNV	ENSGALG00000006790:ENSGALT00000010981:exon14:c.G1727C:p.S576T,	6	21905957	C	G
nonsynonymous SNV	ENSGALG00000006790:ENSGALT00000010981:exon14:c.G1709A:p.G570D,	6	21905975	C	T
synonymous SNV	ENSGALG00000006790:ENSGALT00000010981:exon6:c.A612C:p.V204V,	6	21912238	T	G
synonymous SNV	ENSGALG00000006790:ENSGALT00000010981:exon2:c.C90T:p.F30F,	6	21913481	G	A
synonymous SNV	ENSGALG00000007304:ENSGALT00000011823:exon21:c.T3792C:p.G1264G,	6	23498028	T	C
synonymous SNV	ENSGALG00000007465:ENSGALT00000012071:exon4:c.G537A:p.L179L,	6	23523962	G	A
synonymous SNV	ENSGALG00000007508:ENSGALT00000012137:exon12:c.A1689G:p.P563P,	6	23666030	A	G
synonymous SNV	ENSGALG00000017378:ENSGALT00000028063:exon9:c.G1158A:p.A386A,	6	23708303	G	A
synonymous SNV	ENSGALG00000020746:ENSGALT00000033237:exon4:c.G237A:p.L79L,	6	23771855	G	A
synonymous SNV	ENSGALG00000007606:ENSGALT00000039466:exon1:c.C3G:p.S1S,	6	23774831	G	C
synonymous SNV	ENSGALG00000007603:ENSGALT00000012296:exon2:c.G114A:p.A38A,	6	23776230	G	A
synonymous SNV	ENSGALG00000007697:ENSGALT00000012473:exon5:c.C576T:p.D192D,ENSGALG00000007697:ENSGALT00000012472:exon5:c.C507T:p.D169D,	6	24110930	C	T
synonymous SNV	ENSGALG00000007704:ENSGALT00000012485:exon3:c.G228A:p.S76S,	6	24131729	G	A
synonymous SNV	ENSGALG00000007715:ENSGALT00000012505:exon7:c.G840A:p.Q280Q,	6	24224398	G	A
synonymous SNV	ENSGALG00000008049:ENSGALT00000013061:exon2:c.C162T:p.S54S,	6	24748748	G	A
synonymous SNV	ENSGALG00000008179:ENSGALT00000013309:exon17:c.A1314G:p.G438G,	6	24941315	T	C
synonymous SNV	ENSGALG00000008241:ENSGALT00000013413:exon11:c.G2103A:p.R701R,	6	25039584	G	A
synonymous SNV	ENSGALG00000008265:ENSGALT00000013446:exon25:c.C3867T:p.N1289N,	6	25062247	C	T
synonymous SNV	ENSGALG00000008304:ENSGALT00000013519:exon3:c.G207A:p.R69R,	6	25505038	C	T
nonsynonymous SNV	ENSGALG00000008318:ENSGALT00000013539:exon9:c.A1555T:p.S519C,	6	25552939	A	T
synonymous SNV	ENSGALG00000009091:ENSGALT00000014801:exon3:c.T256C:p.L86L,	6	29530568	T	C
nonsynonymous SNV	ENSGALG00000009258:ENSGALT00000015069:exon17:c.C1865T:p.T622I,	6	30461173	G	A
synonymous SNV	ENSGALG00000009258:ENSGALT00000015069:exon16:c.C1533T:p.P511P,	6	30469605	G	A
synonymous SNV	ENSGALG00000009258:ENSGALT00000015069:exon16:c.G1512C:p.T504T,	6	30469626	C	G
synonymous SNV	ENSGALG00000009328:ENSGALT00000015192:exon13:c.A1998G:p.P666P,	6	31471896	T	C
synonymous SNV	ENSGALG00000009336:ENSGALT00000015203:exon9:c.A1011G:p.R337R,	6	31494647	A	G
synonymous SNV	ENSGALG00000009445:ENSGALT00000015375:exon6:c.T717C:p.T239T,	6	31827427	T	C
synonymous SNV	ENSGALG00000009455:ENSGALT00000015387:exon5:c.G384A:p.T128T,ENSGALG00000009455:ENSGALT00000038766:exon5:c.G384A:p.T128T,	6	31854523	C	T
synonymous SNV	ENSGALG00000009466:ENSGALT00000015412:exon19:c.C3024T:p.P1008P,	6	31873933	C	T
synonymous SNV	ENSGALG00000009516:ENSGALT00000015496:exon4:c.A1545T:p.I515I,	6	32703057	A	T
nonsynonymous SNV	ENSGALG00000000011:ENSGALT00000000012:exon2:c.C158T:p.T53I,	6	32965876	G	A
synonymous SNV	ENSGALG00000001922:ENSGALT00000002975:exon5:c.A792G:p.Q264Q,ENSGALG00000001922:ENSGALT00000002976:exon7:c.A783G:p.Q261Q,	6	33001865	T	C
synonymous SNV	ENSGALG00000009693:ENSGALT00000015779:exon11:c.C1437T:p.D479D,	6	33374445	G	A
synonymous SNV	ENSGALG00000009823:ENSGALT00000015971:exon15:c.C1533T:p.H511H,	6	35348933	C	T
nonsynonymous SNV	ENSGALG00000002268:ENSGALT00000003560:exon3:c.T369G:p.D123E,	7	89679	T	G
synonymous SNV	ENSGALG00000002750:ENSGALT00000004344:exon7:c.G660A:p.S220S,	7	2257981	G	A
nonsynonymous SNV	ENSGALG00000002891:ENSGALT00000004557:exon2:c.C110T:p.P37L,ENSGALG00000002891:ENSGALT00000040068:exon2:c.C110T:p.P37L,	7	2747578	G	A
synonymous SNV	ENSGALG00000003472:ENSGALT00000039946:exon1:c.G198T:p.R66R,	7	4121381	G	T
synonymous SNV	ENSGALG00000003484:ENSGALT00000005512:exon4:c.A840G:p.S280S,	7	4211619	T	C
synonymous SNV	ENSGALG00000003484:ENSGALT00000005512:exon4:c.C645T:p.V215V,	7	4211814	G	A
synonymous SNV	ENSGALG00000003570:ENSGALT00000005653:exon13:c.C1317T:p.D439D,	7	4352728	C	T
synonymous SNV	ENSGALG00000003578:ENSGALT00000005664:exon10:c.C1479T:p.H493H,	7	4400511	G	A
synonymous SNV	ENSGALG00000003578:ENSGALT00000005664:exon10:c.G1476A:p.Q492Q,	7	4400514	C	T
synonymous SNV	ENSGALG00000004338:ENSGALT00000006920:exon5:c.T711C:p.F237F,ENSGALG00000004338:ENSGALT00000039700:exon4:c.T1014C:p.F338F,	7	6639691	T	C
nonsynonymous SNV	ENSGALG00000007966:ENSGALT00000012935:exon26:c.A2489G:p.K830R,	7	11020574	T	C
synonymous SNV	ENSGALG00000007996:ENSGALT00000012982:exon23:c.C2472T:p.I824I,ENSGALG00000007996:ENSGALT00000012980:exon22:c.C2448T:p.I816I,	7	11060755	G	A
nonsynonymous SNV	ENSGALG00000008128:ENSGALT00000013192:exon1:c.T60G:p.H20Q,	7	11240120	T	G
synonymous SNV	ENSGALG00000008113:ENSGALT00000013169:exon1:c.C363T:p.L121L,	7	11390959	G	A
synonymous SNV	ENSGALG00000008228:ENSGALT00000013390:exon3:c.A66G:p.P22P,	7	12368553	T	C
nonsynonymous SNV	ENSGALG00000008373:ENSGALT00000013642:exon13:c.A1157G:p.N386S,	7	12557223	A	G
synonymous SNV	ENSGALG00000008415:ENSGALT00000013707:exon25:c.C4086A:p.I1362I,	7	12611909	G	T
synonymous SNV	ENSGALG00000008415:ENSGALT00000013707:exon25:c.T4038C:p.F1346F,	7	12611957	A	G
synonymous SNV	ENSGALG00000008459:ENSGALT00000013786:exon11:c.G1605A:p.P535P,	7	12975556	G	A
synonymous SNV	ENSGALG00000008459:ENSGALT00000013786:exon11:c.G2481A:p.Q827Q,	7	12976432	G	A
synonymous SNV	ENSGALG00000008466:ENSGALT00000013797:exon2:c.G243A:p.T81T,	7	13004295	G	A
synonymous SNV	ENSGALG00000008466:ENSGALT00000013797:exon5:c.T573C:p.S191S,	7	13012488	T	C
synonymous SNV	ENSGALG00000008529:ENSGALT00000013901:exon6:c.C1170T:p.F390F,	7	13452847	G	A
synonymous SNV	ENSGALG00000008582:ENSGALT00000013975:exon8:c.C729T:p.P243P,	7	13556299	G	A
synonymous SNV	ENSGALG00000008590:ENSGALT00000013984:exon4:c.C390A:p.S130S,	7	13642588	G	T
synonymous SNV	ENSGALG00000008606:ENSGALT00000014015:exon14:c.T1645C:p.L549L,	7	13656371	T	C
synonymous SNV	ENSGALG00000008606:ENSGALT00000014015:exon14:c.G1671A:p.T557T,	7	13656397	G	A
synonymous SNV	ENSGALG00000008621:ENSGALT00000038949:exon3:c.C495G:p.L165L,	7	13788527	G	C
synonymous SNV	ENSGALG00000008842:ENSGALT00000014370:exon24:c.C4194T:p.Y1398Y,	7	14947739	C	T
synonymous SNV	ENSGALG00000009283:ENSGALT00000015103:exon8:c.G540A:p.T180T,	7	17504472	G	A
synonymous SNV	ENSGALG00000009551:ENSGALT00000015548:exon14:c.G1518A:p.T506T,ENSGALG00000009551:ENSGALT00000015547:exon14:c.G1518A:p.T506T,	7	19391088	C	T
synonymous SNV	ENSGALG00000009551:ENSGALT00000015548:exon2:c.G27A:p.A9A,ENSGALG00000009551:ENSGALT00000015547:exon2:c.G27A:p.A9A,	7	19411463	C	T
nonsynonymous SNV	ENSGALG00000009569:ENSGALT00000015585:exon6:c.C419T:p.P140L,	7	19586367	C	T
synonymous SNV	ENSGALG00000009583:ENSGALT00000015612:exon10:c.G1110A:p.E370E,ENSGALG00000009583:ENSGALT00000038551:exon9:c.G1044A:p.E348E,	7	19630945	C	T
synonymous SNV	ENSGALG00000009676:ENSGALT00000015749:exon3:c.C180T:p.V60V,	7	20036163	C	T
synonymous SNV	ENSGALG00000010956:ENSGALT00000017831:exon21:c.G2874A:p.T958T,ENSGALG00000010956:ENSGALT00000038446:exon22:c.G2865A:p.T955T,	7	21153625	G	A
synonymous SNV	ENSGALG00000011089:ENSGALT00000018067:exon10:c.C886T:p.L296L,	7	22627993	C	T
synonymous SNV	ENSGALG00000011149:ENSGALT00000033111:exon22:c.T3075C:p.G1025G,ENSGALG00000011149:ENSGALT00000018182:exon21:c.T3045C:p.G1015G,	7	23445330	T	C
synonymous SNV	ENSGALG00000011153:ENSGALT00000038329:exon2:c.G405A:p.S135S,ENSGALG00000011153:ENSGALT00000018187:exon2:c.G405A:p.S135S,	7	23472412	G	A
synonymous SNV	ENSGALG00000011153:ENSGALT00000038329:exon4:c.C756T:p.D252D,ENSGALG00000011153:ENSGALT00000018187:exon4:c.C756T:p.D252D,	7	23473434	C	T
nonsynonymous SNV	ENSGALG00000011172:ENSGALT00000018214:exon27:c.A3002G:p.Q1001R,	7	23535764	T	C
synonymous SNV	ENSGALG00000011306:ENSGALT00000018446:exon1:c.C189T:p.R63R,ENSGALG00000011306:ENSGALT00000038296:exon1:c.C162T:p.R54R,	7	23733703	G	A
synonymous SNV	ENSGALG00000011318:ENSGALT00000018464:exon12:c.T1158C:p.I386I,	7	23743965	T	C
nonsynonymous SNV	ENSGALG00000011324:ENSGALT00000038318:exon2:c.A193G:p.I65V,ENSGALG00000023282:ENSGALT00000038286:exon2:c.T2C:p.M1T,ENSGALG00000011324:ENSGALT00000038317:exon1:c.A79G:p.I27V,	7	23761513	A	G
nonsynonymous SNV	ENSGALG00000011334:ENSGALT00000018495:exon10:c.G1374C:p.E458D,	7	23794220	C	G
synonymous SNV	ENSGALG00000011386:ENSGALT00000038219:exon7:c.G1254A:p.L418L,ENSGALG00000011386:ENSGALT00000018571:exon8:c.G1257A:p.L419L,	7	24021135	C	T
synonymous SNV	ENSGALG00000011393:ENSGALT00000018584:exon4:c.G1293A:p.E431E,	7	24029292	G	A
synonymous SNV	ENSGALG00000011462:ENSGALT00000018689:exon30:c.C5040T:p.G1680G,ENSGALG00000011462:ENSGALT00000018688:exon31:c.C5076T:p.G1692G,ENSGALG00000011462:ENSGALT00000038183:exon27:c.C4806T:p.G1602G,	7	24178580	C	T
synonymous SNV	ENSGALG00000011469:ENSGALT00000033040:exon3:c.G72A:p.S24S,ENSGALG00000011469:ENSGALT00000018698:exon4:c.G384A:p.S128S,ENSGALG00000011469:ENSGALT00000038159:exon3:c.G384A:p.S128S,	7	24798834	C	T
synonymous SNV	ENSGALG00000011492:ENSGALT00000018729:exon9:c.G981A:p.E327E,	7	25072759	C	T
synonymous SNV	ENSGALG00000011645:ENSGALT00000019032:exon25:c.G2598A:p.L866L,ENSGALG00000011645:ENSGALT00000019030:exon25:c.G2604A:p.L868L,	7	27699531	C	T
synonymous SNV	ENSGALG00000011686:ENSGALT00000019105:exon7:c.A933G:p.R311R,	7	28186079	T	C
synonymous SNV	ENSGALG00000011697:ENSGALT00000019120:exon4:c.A447G:p.P149P,ENSGALG00000011697:ENSGALT00000019119:exon5:c.A447G:p.P149P,	7	28521949	A	G
nonsynonymous SNV	ENSGALG00000011720:ENSGALT00000019150:exon16:c.A2263G:p.R755G,	7	28968275	T	C
synonymous SNV	ENSGALG00000011770:ENSGALT00000019216:exon3:c.G696C:p.G232G,	7	29454396	G	C
synonymous SNV	ENSGALG00000012059:ENSGALT00000019698:exon4:c.C394T:p.L132L,	7	29758706	G	A
synonymous SNV	ENSGALG00000012072:ENSGALT00000019721:exon4:c.G2286A:p.P762P,	7	29841021	C	T
synonymous SNV	ENSGALG00000012077:ENSGALT00000019729:exon1:c.G516A:p.S172S,	7	29859657	G	A
synonymous SNV	ENSGALG00000012082:ENSGALT00000019737:exon2:c.A210T:p.A70A,	7	29869730	T	A
synonymous SNV	ENSGALG00000012082:ENSGALT00000019737:exon1:c.C42T:p.S14S,	7	29870267	G	A
synonymous SNV	ENSGALG00000012214:ENSGALT00000019948:exon24:c.C2904T:p.S968S,	7	32133396	C	T
synonymous SNV	ENSGALG00000012348:ENSGALT00000020174:exon18:c.G2499A:p.G833G,	7	32281701	C	T
synonymous SNV	ENSGALG00000012355:ENSGALT00000020181:exon6:c.T435C:p.Y145Y,	7	32313958	A	G
synonymous SNV	ENSGALG00000012484:ENSGALT00000037786:exon29:c.A3588G:p.L1196L,	7	36793823	A	G
synonymous SNV	ENSGALG00000012543:ENSGALT00000020486:exon16:c.A2121G:p.A707A,	7	37740992	A	G
synonymous SNV	ENSGALG00000012543:ENSGALT00000020486:exon16:c.C2142T:p.R714R,	7	37741013	C	T
synonymous SNV	ENSGALG00000001915:ENSGALT00000002946:exon7:c.C576T:p.N192N,	8	1078037	G	A
synonymous SNV	ENSGALG00000002001:ENSGALT00000003114:exon2:c.G60A:p.A20A,	8	1278007	G	A
nonsynonymous SNV	ENSGALG00000002001:ENSGALT00000003114:exon18:c.A1660G:p.T554A,ENSGALG00000002001:ENSGALT00000003116:exon19:c.A1441G:p.T481A,	8	1297062	A	G
nonsynonymous SNV	ENSGALG00000002164:ENSGALT00000003389:exon1:c.C167T:p.S56L,ENSGALG00000023931:ENSGALT00000040287:exon1:c.G184A:p.E62K,	8	1452424	C	T
nonsynonymous SNV	ENSGALG00000017376:ENSGALT00000028061:exon1:c.G1204A:p.V402I,	8	1523097	G	A
synonymous SNV	ENSGALG00000002246:ENSGALT00000003516:exon12:c.G714A:p.A238A,	8	2442077	G	A
synonymous SNV	ENSGALG00000002338:ENSGALT00000003688:exon5:c.C624T:p.P208P,	8	2627043	C	T
synonymous SNV	ENSGALG00000002431:ENSGALT00000003831:exon23:c.A3723G:p.G1241G,	8	2668711	T	C
synonymous SNV	ENSGALG00000002504:ENSGALT00000003947:exon5:c.G1029T:p.V343V,	8	3525415	C	A
synonymous SNV	ENSGALG00000002540:ENSGALT00000004006:exon5:c.A558G:p.A186A,ENSGALG00000002540:ENSGALT00000040161:exon5:c.A522G:p.A174A,	8	3590740	T	C
synonymous SNV	ENSGALG00000021137:ENSGALT00000040131:exon1:c.C15T:p.V5V,ENSGALG00000021137:ENSGALT00000004007:exon4:c.C273T:p.V91V,	8	3712020	G	A
nonsynonymous SNV	ENSGALG00000002643:ENSGALT00000004163:exon4:c.C812T:p.T271M,	8	3733821	C	T
synonymous SNV	ENSGALG00000002643:ENSGALT00000004163:exon9:c.C1638T:p.H546H,	8	3735524	C	T
synonymous SNV	ENSGALG00000002667:ENSGALT00000004201:exon2:c.G375A:p.Q125Q,	8	3819816	C	T
synonymous SNV	ENSGALG00000002771:ENSGALT00000004374:exon2:c.T102C:p.D34D,ENSGALG00000002771:ENSGALT00000004375:exon6:c.T465C:p.D155D,	8	4011511	A	G
synonymous SNV	ENSGALG00000002894:ENSGALT00000004563:exon14:c.G1155A:p.A385A,ENSGALG00000002894:ENSGALT00000004566:exon14:c.G1494A:p.A498A,	8	4129665	C	T
synonymous SNV	ENSGALG00000003206:ENSGALT00000005080:exon9:c.G1896A:p.R632R,	8	4799899	C	T
synonymous SNV	ENSGALG00000003206:ENSGALT00000005080:exon2:c.G807A:p.Q269Q,	8	4802661	C	T
synonymous SNV	ENSGALG00000003250:ENSGALT00000005139:exon8:c.T588G:p.L196L,	8	4804511	A	C
synonymous SNV	ENSGALG00000003290:ENSGALT00000005210:exon23:c.G5463A:p.T1821T,	8	4885816	C	T
synonymous SNV	ENSGALG00000003438:ENSGALT00000005446:exon12:c.G1212A:p.K404K,ENSGALG00000003438:ENSGALT00000039783:exon12:c.G1212A:p.K404K,	8	5729283	C	T
synonymous SNV	ENSGALG00000003438:ENSGALT00000005446:exon6:c.G483A:p.E161E,ENSGALG00000003438:ENSGALT00000039783:exon6:c.G483A:p.E161E,	8	5735326	C	T
nonsynonymous SNV	ENSGALG00000023725:ENSGALT00000039676:exon1:c.C161G:p.P54R,	8	6111279	G	C
synonymous SNV	ENSGALG00000003933:ENSGALT00000006266:exon1:c.C75T:p.F25F,	8	6293398	G	A
synonymous SNV	ENSGALG00000004227:ENSGALT00000006730:exon5:c.T777C:p.A259A,	8	6563033	A	G
synonymous SNV	ENSGALG00000004620:ENSGALT00000007355:exon20:c.T3171C:p.N1057N,ENSGALG00000004620:ENSGALT00000039414:exon16:c.T2439C:p.N813N,	8	7829108	T	C
synonymous SNV	ENSGALG00000004620:ENSGALT00000007355:exon25:c.A3876G:p.A1292A,	8	7832969	A	G
synonymous SNV	ENSGALG00000004728:ENSGALT00000007530:exon17:c.C1833T:p.I611I,ENSGALG00000004728:ENSGALT00000007528:exon16:c.C1833T:p.I611I,	8	8044738	C	T
synonymous SNV	ENSGALG00000004812:ENSGALT00000007683:exon14:c.A3084G:p.P1028P,	8	8278640	T	C
synonymous SNV	ENSGALG00000005277:ENSGALT00000008464:exon3:c.G288A:p.A96A,	8	12582866	C	T
synonymous SNV	ENSGALG00000005571:ENSGALT00000008936:exon4:c.T402A:p.A134A,ENSGALG00000005571:ENSGALT00000008937:exon4:c.T402A:p.A134A,	8	14027565	A	T
synonymous SNV	ENSGALG00000005683:ENSGALT00000009113:exon2:c.A42G:p.L14L,	8	14295524	A	G
nonsynonymous SNV	ENSGALG00000005786:ENSGALT00000009292:exon2:c.C887T:p.P296L,	8	14469758	C	T
synonymous SNV	ENSGALG00000005850:ENSGALT00000009401:exon3:c.A168G:p.K56K,	8	14582411	T	C
synonymous SNV	ENSGALG00000006038:ENSGALT00000033354:exon17:c.C2466T:p.S822S,	8	15153159	C	T
synonymous SNV	ENSGALG00000006167:ENSGALT00000009957:exon1:c.C1978T:p.L660L,	8	15803751	G	A
synonymous SNV	ENSGALG00000006205:ENSGALT00000010015:exon3:c.T375C:p.V125V,	8	15869258	T	C
synonymous SNV	ENSGALG00000006205:ENSGALT00000010015:exon6:c.C873A:p.P291P,	8	15870668	C	A
synonymous SNV	ENSGALG00000008680:ENSGALT00000014128:exon3:c.G1875A:p.A625A,	8	17038686	G	A
synonymous SNV	ENSGALG00000008680:ENSGALT00000014128:exon5:c.A2208G:p.L736L,	8	17043787	A	G
synonymous SNV	ENSGALG00000008796:ENSGALT00000014300:exon8:c.C987T:p.Y329Y,	8	17295404	G	A
synonymous SNV	ENSGALG00000008841:ENSGALT00000014367:exon9:c.A1020G:p.K340K,	8	17370255	T	C
synonymous SNV	ENSGALG00000008916:ENSGALT00000014497:exon3:c.T222A:p.G74G,	8	19571194	A	T
synonymous SNV	ENSGALG00000010053:ENSGALT00000016337:exon18:c.G3561C:p.R1187R,	8	20843506	G	C
synonymous SNV	ENSGALG00000010053:ENSGALT00000016337:exon25:c.C4782T:p.I1594I,	8	20859729	C	T
synonymous SNV	ENSGALG00000010091:ENSGALT00000016414:exon7:c.C453T:p.C151C,	8	21082598	C	T
nonsynonymous SNV	ENSGALG00000023366:ENSGALT00000038514:exon2:c.C319T:p.R107C,	8	21158061	C	T
stopgain SNV	ENSGALG00000010106:ENSGALT00000016435:exon1:c.C125G:p.S42X,	8	21252177	G	C
synonymous SNV	ENSGALG00000010217:ENSGALT00000016610:exon18:c.C2307T:p.F769F,	8	21632166	G	A
nonsynonymous SNV	ENSGALG00000010219:ENSGALT00000016612:exon5:c.G496A:p.V166I,	8	21644426	G	A
synonymous SNV	ENSGALG00000010228:ENSGALT00000016627:exon9:c.G1440A:p.K480K,	8	21748800	G	A
synonymous SNV	ENSGALG00000017379:ENSGALT00000028064:exon2:c.C369T:p.S123S,	8	22231194	C	T
synonymous SNV	ENSGALG00000010444:ENSGALT00000017005:exon8:c.T685C:p.L229L,	8	22567252	A	G
synonymous SNV	ENSGALG00000010481:ENSGALT00000017068:exon5:c.A462G:p.T154T,	8	22671096	A	G
synonymous SNV	ENSGALG00000021871:ENSGALT00000035414:exon1:c.T246C:p.S82S,	8	24691317	A	G
nonsynonymous SNV	ENSGALG00000010543:ENSGALT00000017160:exon15:c.A1390C:p.M464L,ENSGALG00000010543:ENSGALT00000017161:exon15:c.A1396C:p.M466L,	8	24815583	T	G
nonsynonymous SNV	ENSGALG00000010543:ENSGALT00000017160:exon13:c.A1181C:p.E394A,ENSGALG00000010543:ENSGALT00000017161:exon13:c.A1187C:p.E396A,	8	24820288	T	G
synonymous SNV	ENSGALG00000010569:ENSGALT00000017199:exon7:c.G474A:p.K158K,	8	24997900	C	T
synonymous SNV	ENSGALG00000010613:ENSGALT00000017269:exon2:c.C657T:p.T219T,	8	25058895	C	T
synonymous SNV	ENSGALG00000010619:ENSGALT00000017276:exon8:c.C735T:p.V245V,	8	25112573	G	A
synonymous SNV	ENSGALG00000010623:ENSGALT00000017286:exon6:c.C1029T:p.V343V,	8	25134175	G	A
synonymous SNV	ENSGALG00000010798:ENSGALT00000017560:exon7:c.A1098G:p.L366L,	8	26015997	T	C
synonymous SNV	ENSGALG00000010967:ENSGALT00000017853:exon5:c.G609A:p.P203P,ENSGALG00000010967:ENSGALT00000017852:exon5:c.G321A:p.P107P,	8	28345353	C	T
synonymous SNV	ENSGALG00000010967:ENSGALT00000017853:exon5:c.C606A:p.T202T,ENSGALG00000010967:ENSGALT00000017852:exon5:c.C318A:p.T106T,	8	28345356	G	T
synonymous SNV	ENSGALG00000011031:ENSGALT00000017969:exon15:c.A2031G:p.R677R,ENSGALG00000011031:ENSGALT00000032943:exon15:c.A2025G:p.R675R,	8	28998414	T	C
synonymous SNV	ENSGALG00000011031:ENSGALT00000017969:exon6:c.A513G:p.A171A,ENSGALG00000011031:ENSGALT00000032943:exon6:c.A513G:p.A171A,	8	29006505	T	C
nonsynonymous SNV	ENSGALG00000011229:ENSGALT00000018317:exon1:c.G4C:p.E2Q,	8	29474560	C	G
synonymous SNV	ENSGALG00000011238:ENSGALT00000018328:exon4:c.C612T:p.N204N,	8	29526828	G	A
synonymous SNV	ENSGALG00000011275:ENSGALT00000018398:exon3:c.T415C:p.L139L,	8	29591350	A	G
synonymous SNV	ENSGALG00000001589:ENSGALT00000041298:exon27:c.G3318A:p.A1106A,ENSGALG00000001589:ENSGALT00000002412:exon26:c.G3300A:p.A1100A,	9	2111497	G	A
synonymous SNV	ENSGALG00000002141:ENSGALT00000003353:exon2:c.T12C:p.L4L,ENSGALG00000002141:ENSGALT00000041258:exon2:c.T12C:p.L4L,ENSGALG00000002141:ENSGALT00000041261:exon2:c.T18C:p.L6L,	9	2455431	T	C
nonsynonymous SNV	ENSGALG00000002141:ENSGALT00000003353:exon24:c.A2542G:p.K848E,ENSGALG00000002141:ENSGALT00000041258:exon23:c.A2518G:p.K840E,ENSGALG00000002141:ENSGALT00000041261:exon24:c.A2542G:p.K848E,	9	2475933	A	G
synonymous SNV	ENSGALG00000002342:ENSGALT00000003692:exon7:c.C1231A:p.R411R,ENSGALG00000002342:ENSGALT00000003611:exon6:c.C1117A:p.R373R,	9	3677215	G	T
synonymous SNV	ENSGALG00000006714:ENSGALT00000041227:exon7:c.G729A:p.T243T,ENSGALG00000006714:ENSGALT00000010861:exon7:c.G645A:p.T215T,	9	4458881	C	T
synonymous SNV	ENSGALG00000006704:ENSGALT00000010839:exon31:c.A2571G:p.S857S,	9	4516787	A	G
synonymous SNV	ENSGALG00000006564:ENSGALT00000010597:exon1:c.C69T:p.C23C,	9	5390536	C	T
nonsynonymous SNV	ENSGALG00000006488:ENSGALT00000010488:exon4:c.A94G:p.R32G,	9	5536493	A	G
nonsynonymous SNV	ENSGALG00000006471:ENSGALT00000010452:exon1:c.G37C:p.D13H,	9	5598076	G	C
synonymous SNV	ENSGALG00000006453:ENSGALT00000010419:exon8:c.G858A:p.S286S,ENSGALG00000006453:ENSGALT00000041137:exon8:c.G777A:p.S259S,ENSGALG00000006453:ENSGALT00000010397:exon8:c.G858A:p.S286S,	9	5638397	C	T
nonsynonymous SNV	ENSGALG00000006402:ENSGALT00000033573:exon4:c.G314A:p.R105Q,	9	5727300	C	T
synonymous SNV	ENSGALG00000005809:ENSGALT00000009328:exon3:c.T153G:p.S51S,	9	6036989	T	G
nonsynonymous SNV	ENSGALG00000005788:ENSGALT00000009299:exon12:c.G1279A:p.V427I,	9	6093932	G	A
synonymous SNV	ENSGALG00000005550:ENSGALT00000008903:exon8:c.T1230C:p.N410N,	9	6328942	T	C
synonymous SNV	ENSGALG00000005505:ENSGALT00000008754:exon21:c.C2604T:p.A868A,	9	6656250	G	A
synonymous SNV	ENSGALG00000005505:ENSGALT00000008754:exon8:c.T915C:p.N305N,	9	6680128	A	G
synonymous SNV	ENSGALG00000005357:ENSGALT00000008592:exon5:c.C483T:p.A161A,	9	6939139	G	A
nonsynonymous SNV	ENSGALG00000005030:ENSGALT00000008057:exon36:c.T3869C:p.L1290S,	9	9604170	A	G
synonymous SNV	ENSGALG00000005030:ENSGALT00000040748:exon12:c.C1296T:p.I432I,ENSGALG00000005030:ENSGALT00000008057:exon12:c.C1314T:p.I438I,	9	9635920	G	A
synonymous SNV	ENSGALG00000005030:ENSGALT00000040748:exon2:c.T48C:p.I16I,ENSGALG00000005030:ENSGALT00000008057:exon2:c.T66C:p.I22I,	9	9667064	A	G
synonymous SNV	ENSGALG00000002874:ENSGALT00000004533:exon1:c.C666T:p.A222A,	9	11284914	C	T
nonsynonymous SNV	ENSGALG00000002850:ENSGALT00000004494:exon1:c.G34A:p.V12M,	9	11293351	G	A
synonymous SNV	ENSGALG00000002850:ENSGALT00000004494:exon23:c.G2283A:p.R761R,	9	11332011	G	A
synonymous SNV	ENSGALG00000002729:ENSGALT00000004307:exon13:c.T1188C:p.H396H,	9	11482759	A	G
synonymous SNV	ENSGALG00000002374:ENSGALT00000003741:exon9:c.C1026A:p.G342G,ENSGALG00000002374:ENSGALT00000040527:exon10:c.C1026A:p.G342G,	9	11900917	G	T
synonymous SNV	ENSGALG00000007040:ENSGALT00000011403:exon11:c.A906G:p.K302K,ENSGALG00000007040:ENSGALT00000011404:exon12:c.A957G:p.K319K,	9	13833177	A	G
synonymous SNV	ENSGALG00000007303:ENSGALT00000011822:exon5:c.A1035G:p.P345P,	9	15120743	A	G
synonymous SNV	ENSGALG00000007337:ENSGALT00000011871:exon11:c.C1482T:p.C494C,	9	15443969	G	A
synonymous SNV	ENSGALG00000007419:ENSGALT00000012000:exon11:c.G1914A:p.S638S,ENSGALG00000007419:ENSGALT00000012001:exon11:c.G1908A:p.S636S,	9	15985562	G	A
synonymous SNV	ENSGALG00000007474:ENSGALT00000012083:exon11:c.A885G:p.P295P,	9	16024837	A	G
synonymous SNV	ENSGALG00000007557:ENSGALT00000012221:exon18:c.C2727T:p.A909A,ENSGALG00000007557:ENSGALT00000012220:exon19:c.C2823T:p.A941A,ENSGALG00000007557:ENSGALT00000012222:exon19:c.C2772T:p.A924A,	9	16104275	G	A
synonymous SNV	ENSGALG00000007664:ENSGALT00000012419:exon14:c.G1686A:p.E562E,ENSGALG00000007664:ENSGALT00000012418:exon14:c.G1695A:p.E565E,	9	16245413	G	A
synonymous SNV	ENSGALG00000007705:ENSGALT00000012486:exon1:c.G15C:p.P5P,ENSGALG00000007705:ENSGALT00000033265:exon1:c.G3C:p.P1P,	9	16377724	C	G
synonymous SNV	ENSGALG00000008310:ENSGALT00000013527:exon5:c.G795A:p.P265P,ENSGALG00000008310:ENSGALT00000039937:exon5:c.G762A:p.P254P,	9	16809678	C	T
synonymous SNV	ENSGALG00000008310:ENSGALT00000013527:exon4:c.A504G:p.A168A,ENSGALG00000008310:ENSGALT00000039937:exon4:c.A471G:p.A157A,	9	16810500	T	C
synonymous SNV	ENSGALG00000008376:ENSGALT00000013645:exon6:c.A741T:p.T247T,	9	16886838	A	T
synonymous SNV	ENSGALG00000008480:ENSGALT00000013818:exon16:c.T1551C:p.S517S,	9	16956866	T	C
synonymous SNV	ENSGALG00000006294:ENSGALT00000010167:exon6:c.C708T:p.C236C,ENSGALG00000006294:ENSGALT00000039840:exon6:c.C708T:p.C236C,	9	16999024	C	T
synonymous SNV	ENSGALG00000008534:ENSGALT00000013907:exon4:c.C327A:p.A109A,	9	17036524	G	T
synonymous SNV	ENSGALG00000008537:ENSGALT00000039784:exon2:c.A600G:p.E200E,ENSGALG00000008537:ENSGALT00000013912:exon3:c.A717G:p.E239E,	9	17064073	T	C
synonymous SNV	ENSGALG00000008703:ENSGALT00000039711:exon10:c.T1023C:p.A341A,ENSGALG00000008703:ENSGALT00000014162:exon10:c.T1023C:p.A341A,	9	17302571	A	G
synonymous SNV	ENSGALG00000008759:ENSGALT00000039697:exon2:c.A504G:p.T168T,	9	17474232	A	G
synonymous SNV	ENSGALG00000008839:ENSGALT00000039637:exon19:c.G1983A:p.R661R,ENSGALG00000008839:ENSGALT00000014363:exon19:c.G1995A:p.R665R,	9	17558178	C	T
synonymous SNV	ENSGALG00000008864:ENSGALT00000014398:exon17:c.A1887G:p.E629E,ENSGALG00000008864:ENSGALT00000014399:exon15:c.A1752G:p.E584E,	9	18237606	T	C
nonsynonymous SNV	ENSGALG00000008983:ENSGALT00000014612:exon5:c.A269T:p.K90M,	9	18714576	A	T
nonsynonymous SNV	ENSGALG00000009312:ENSGALT00000033073:exon3:c.G105T:p.Q35H,	9	21267964	G	T
synonymous SNV	ENSGALG00000009312:ENSGALT00000033073:exon3:c.A204G:p.T68T,	9	21268063	A	G
synonymous SNV	ENSGALG00000009464:ENSGALT00000015410:exon10:c.G1329A:p.T443T,ENSGALG00000009464:ENSGALT00000015408:exon9:c.G1176A:p.T392T,	9	22074724	G	A
synonymous SNV	ENSGALG00000009464:ENSGALT00000015410:exon10:c.A1380G:p.R460R,ENSGALG00000009464:ENSGALT00000015408:exon9:c.A1227G:p.R409R,	9	22074775	A	G
synonymous SNV	ENSGALG00000009464:ENSGALT00000015410:exon16:c.A2043G:p.E681E,ENSGALG00000009464:ENSGALT00000015408:exon15:c.A1872G:p.E624E,	9	22080102	A	G
nonsynonymous SNV	ENSGALG00000009478:ENSGALT00000015430:exon2:c.C131T:p.T44M,	9	22525207	C	T
synonymous SNV	ENSGALG00000009533:ENSGALT00000015516:exon15:c.G1398C:p.V466V,	9	23533226	G	C
nonsynonymous SNV	ENSGALG00000010344:ENSGALT00000016841:exon5:c.A580G:p.K194E,	9	24756480	A	G
nonsynonymous SNV	ENSGALG00000010344:ENSGALT00000016841:exon11:c.T1303G:p.Y435D,	9	24761313	T	G
nonsynonymous SNV	ENSGALG00000010374:ENSGALT00000016902:exon1:c.C512T:p.P171L,	9	25105357	C	T
synonymous SNV	ENSGALG00000010380:ENSGALT00000032951:exon1:c.C648T:p.Y216Y,	9	25135781	C	T

## Sheet: Sup. Table 7
Supplemental Table 7. ANNOVAR classification of layer SNPs based on function
SNP Type	Gene/Transcript/Exon	Chromosome	Position	Reference	Alternate
nonsynonymous SNV	ENSGALG00000009778:ENSGALT00000015903:exon5:c.G310A:p.V104I,	1	76107	G	A
synonymous SNV	ENSGALG00000009778:ENSGALT00000015903:exon12:c.A996G:p.R332R,	1	80616	A	G
synonymous SNV	ENSGALG00000013811:ENSGALT00000040415:exon7:c.A459G:p.P153P,ENSGALG00000013811:ENSGALT00000022417:exon7:c.A459G:p.P153P,	1	403236	T	C
synonymous SNV	ENSGALG00000013772:ENSGALT00000022367:exon10:c.A708T:p.L236L,	1	488839	T	A
synonymous SNV	ENSGALG00000007960:ENSGALT00000012929:exon2:c.G78A:p.S26S,	1	622699	G	A
synonymous SNV	ENSGALG00000008144:ENSGALT00000013228:exon19:c.T1950C:p.H650H,	1	857860	A	G
nonsynonymous SNV	ENSGALG00000008169:ENSGALT00000033336:exon2:c.A48C:p.E16D,ENSGALG00000008169:ENSGALT00000013282:exon1:c.A3C:p.E1D,	1	941255	A	C
nonsynonymous SNV	ENSGALG00000008171:ENSGALT00000013284:exon22:c.C4382T:p.A1461V,	1	955788	G	A
synonymous SNV	ENSGALG00000006356:ENSGALT00000030763:exon13:c.A1551T:p.A517A,ENSGALG00000006356:ENSGALT00000010274:exon14:c.A1554T:p.A518A,	1	2961326	T	A
synonymous SNV	ENSGALG00000013738:ENSGALT00000022327:exon2:c.C258T:p.Y86Y,	1	6941399	C	T
synonymous SNV	ENSGALG00000013926:ENSGALT00000022573:exon14:c.C1380T:p.D460D,	1	7877722	G	A
synonymous SNV	ENSGALG00000008455:ENSGALT00000013777:exon7:c.C795T:p.C265C,ENSGALG00000008455:ENSGALT00000013778:exon2:c.C279T:p.C93C,	1	12009540	C	T
synonymous SNV	ENSGALG00000007905:ENSGALT00000012832:exon26:c.C4342T:p.L1448L,	1	15864988	G	A
synonymous SNV	ENSGALG00000007161:ENSGALT00000011599:exon25:c.T3174C:p.I1058I,ENSGALG00000007161:ENSGALT00000011598:exon27:c.T3168C:p.I1056I,	1	16016341	A	G
synonymous SNV	ENSGALG00000023624:ENSGALT00000039326:exon3:c.G639A:p.A213A,	1	16169357	G	A
nonsynonymous SNV	ENSGALG00000013146:ENSGALT00000021457:exon1:c.T392C:p.M131T,	1	21995063	A	G
synonymous SNV	ENSGALG00000009556:ENSGALT00000015558:exon8:c.A2073G:p.T691T,	1	31434510	T	C
synonymous SNV	ENSGALG00000009601:ENSGALT00000015643:exon15:c.T1722C:p.N574N,ENSGALG00000009601:ENSGALT00000038787:exon16:c.T1755C:p.N585N,	1	32136206	A	G
nonsynonymous SNV	ENSGALG00000010049:ENSGALT00000016330:exon10:c.T2182A:p.F728I,	1	37749699	A	T
synonymous SNV	ENSGALG00000010940:ENSGALT00000038403:exon8:c.G1086A:p.Q362Q,ENSGALG00000010940:ENSGALT00000017804:exon8:c.G1041A:p.Q347Q,ENSGALG00000010940:ENSGALT00000038401:exon8:c.G1035A:p.Q345Q,	1	42040759	G	A
synonymous SNV	ENSGALG00000011159:ENSGALT00000018193:exon9:c.T762C:p.F254F,	1	44658715	A	G
synonymous SNV	ENSGALG00000011215:ENSGALT00000018288:exon10:c.A1044G:p.T348T,	1	45230684	T	C
nonsynonymous SNV	ENSGALG00000011215:ENSGALT00000018288:exon9:c.T940A:p.F314I,	1	45233359	A	T
synonymous SNV	ENSGALG00000011309:ENSGALT00000018451:exon8:c.T1443C:p.S481S,	1	46983862	T	C
synonymous SNV	ENSGALG00000011342:ENSGALT00000018508:exon22:c.A3921G:p.V1307V,	1	47276864	T	C
synonymous SNV	ENSGALG00000011357:ENSGALT00000018529:exon9:c.G1218T:p.R406R,	1	47373304	G	T
nonsynonymous SNV	ENSGALG00000011377:ENSGALT00000018560:exon2:c.T170C:p.M57T,	1	47434708	T	C
synonymous SNV	ENSGALG00000011377:ENSGALT00000018560:exon5:c.G579A:p.T193T,	1	47441886	G	A
nonsynonymous SNV	ENSGALG00000011421:ENSGALT00000018631:exon21:c.G1979A:p.S660N,	1	47590146	C	T
synonymous SNV	ENSGALG00000011429:ENSGALT00000018639:exon12:c.G1140A:p.S380S,	1	47609632	C	T
synonymous SNV	ENSGALG00000011429:ENSGALT00000018639:exon12:c.G1068A:p.T356T,	1	47609704	C	T
synonymous SNV	ENSGALG00000011559:ENSGALT00000018851:exon10:c.T960C:p.T320T,	1	49113909	T	C
synonymous SNV	ENSGALG00000011569:ENSGALT00000018870:exon5:c.G573A:p.A191A,	1	49130377	G	A
synonymous SNV	ENSGALG00000011662:ENSGALT00000019063:exon30:c.G4314A:p.P1438P,	1	49598409	C	T
synonymous SNV	ENSGALG00000011662:ENSGALT00000019063:exon30:c.T4278G:p.G1426G,	1	49598445	A	C
synonymous SNV	ENSGALG00000023232:ENSGALT00000038111:exon1:c.T198C:p.V66V,ENSGALG00000023232:ENSGALT00000038110:exon1:c.T105C:p.V35V,	1	49951667	T	C
synonymous SNV	ENSGALG00000023209:ENSGALT00000038056:exon1:c.T318C:p.G106G,ENSGALG00000023209:ENSGALT00000038057:exon1:c.T333C:p.G111G,	1	50044364	A	G
synonymous SNV	ENSGALG00000011913:ENSGALT00000019438:exon2:c.G228A:p.T76T,	1	51334429	C	T
synonymous SNV	ENSGALG00000019322:ENSGALT00000030611:exon2:c.G207A:p.L69L,	1	51364283	G	A
synonymous SNV	ENSGALG00000011916:ENSGALT00000019442:exon7:c.G1212A:p.R404R,	1	51379045	C	T
nonsynonymous SNV	ENSGALG00000012024:ENSGALT00000019622:exon11:c.G2077A:p.A693T,	1	51940509	G	A
nonsynonymous SNV	ENSGALG00000012272:ENSGALT00000020049:exon8:c.T968C:p.V323A,	1	52914191	T	C
synonymous SNV	ENSGALG00000012658:ENSGALT00000020661:exon8:c.C762A:p.L254L,ENSGALG00000012658:ENSGALT00000037684:exon7:c.C762A:p.L254L,ENSGALG00000012658:ENSGALT00000037683:exon7:c.C612A:p.L204L,	1	55931327	G	T
synonymous SNV	ENSGALG00000012674:ENSGALT00000020683:exon31:c.G3321A:p.K1107K,	1	56296943	C	T
synonymous SNV	ENSGALG00000012751:ENSGALT00000020806:exon58:c.C6117T:p.C2039C,	1	56830716	G	A
synonymous SNV	ENSGALG00000012763:ENSGALT00000020826:exon14:c.G2895A:p.E965E,	1	57598857	G	A
synonymous SNV	ENSGALG00000012788:ENSGALT00000020864:exon11:c.G1620A:p.K540K,	1	57796164	G	A
synonymous SNV	ENSGALG00000012792:ENSGALT00000020873:exon2:c.C309T:p.S103S,	1	58113921	C	T
synonymous SNV	ENSGALG00000012792:ENSGALT00000020873:exon7:c.G1674A:p.R558R,	1	58171696	G	A
nonsynonymous SNV	ENSGALG00000012796:ENSGALT00000020879:exon1:c.C281A:p.P94H,	1	58294560	C	A
nonsynonymous SNV	ENSGALG00000012796:ENSGALT00000020879:exon1:c.A502G:p.S168G,	1	58294781	A	G
nonsynonymous SNV	ENSGALG00000012796:ENSGALT00000020879:exon1:c.A1252T:p.T418S,	1	58295531	A	T
nonsynonymous SNV	ENSGALG00000012823:ENSGALT00000020916:exon13:c.G1682A:p.S561N,	1	58446006	C	T
synonymous SNV	ENSGALG00000012848:ENSGALT00000020953:exon13:c.A1581G:p.R527R,	1	58752302	T	C
synonymous SNV	ENSGALG00000012865:ENSGALT00000037588:exon5:c.C594T:p.H198H,ENSGALG00000012865:ENSGALT00000020980:exon5:c.C567T:p.H189H,	1	59026840	G	A
synonymous SNV	ENSGALG00000012986:ENSGALT00000021199:exon14:c.C1836T:p.C612C,	1	62383165	G	A
nonsynonymous SNV	ENSGALG00000012987:ENSGALT00000021201:exon1:c.A68G:p.D23G,	1	62412171	A	G
synonymous SNV	ENSGALG00000019284:ENSGALT00000021334:exon1:c.T9C:p.T3T,	1	64276821	A	G
synonymous SNV	ENSGALG00000013229:ENSGALT00000021607:exon4:c.C525T:p.I175I,	1	69020599	G	A
synonymous SNV	ENSGALG00000014106:ENSGALT00000022836:exon17:c.A1833G:p.T611T,ENSGALG00000014106:ENSGALT00000022837:exon17:c.A1668G:p.T556T,	1	70449324	A	G
nonsynonymous SNV	ENSGALG00000014203:ENSGALT00000022970:exon8:c.C563G:p.T188R,	1	71368784	C	G
nonsynonymous SNV	ENSGALG00000014234:ENSGALT00000023016:exon5:c.A547G:p.R183G,	1	72786461	A	G
synonymous SNV	ENSGALG00000012921:ENSGALT00000021077:exon1:c.G36A:p.A12A,ENSGALG00000012921:ENSGALT00000037297:exon3:c.G93A:p.A31A,	1	73852254	G	A
synonymous SNV	ENSGALG00000017284:ENSGALT00000027939:exon2:c.G381A:p.P127P,	1	75497482	C	T
synonymous SNV	ENSGALG00000014439:ENSGALT00000023319:exon27:c.T3549C:p.D1183D,ENSGALG00000014439:ENSGALT00000023320:exon26:c.T3555C:p.D1185D,	1	80074523	T	C
synonymous SNV	ENSGALG00000014442:ENSGALT00000037122:exon9:c.C759T:p.T253T,ENSGALG00000014442:ENSGALT00000023323:exon6:c.C501T:p.T167T,	1	80092601	C	T
synonymous SNV	ENSGALG00000014445:ENSGALT00000037120:exon9:c.G1104A:p.A368A,ENSGALG00000014445:ENSGALT00000023326:exon9:c.G876A:p.A292A,	1	80129657	C	T
synonymous SNV	ENSGALG00000013565:ENSGALT00000023339:exon6:c.C711T:p.P237P,	1	80150021	G	A
synonymous SNV	ENSGALG00000014468:ENSGALT00000023361:exon5:c.T249C:p.N83N,	1	80320087	A	G
synonymous SNV	ENSGALG00000014513:ENSGALT00000023425:exon3:c.C444T:p.A148A,	1	80413293	G	A
synonymous SNV	ENSGALG00000014513:ENSGALT00000023425:exon1:c.A117C:p.I39I,	1	80413760	T	G
synonymous SNV	ENSGALG00000014525:ENSGALT00000023441:exon6:c.A699G:p.A233A,	1	80421289	A	G
synonymous SNV	ENSGALG00000014554:ENSGALT00000023476:exon5:c.C669T:p.S223S,	1	80477904	C	T
synonymous SNV	ENSGALG00000014698:ENSGALT00000030490:exon2:c.G147A:p.A49A,ENSGALG00000014698:ENSGALT00000023692:exon2:c.G153A:p.A51A,	1	80825853	C	T
nonsynonymous SNV	ENSGALG00000014736:ENSGALT00000023764:exon7:c.G778A:p.A260T,	1	80972187	G	A
synonymous SNV	ENSGALG00000019249:ENSGALT00000037045:exon1:c.C204T:p.T68T,	1	81251315	G	A
synonymous SNV	ENSGALG00000014722:ENSGALT00000023744:exon6:c.T594C:p.R198R,	1	81611790	A	G
synonymous SNV	ENSGALG00000014901:ENSGALT00000024035:exon2:c.C285T:p.H95H,	1	82691788	C	T
synonymous SNV	ENSGALG00000015077:ENSGALT00000024321:exon9:c.C1188T:p.A396A,	1	84092129	C	T
synonymous SNV	ENSGALG00000015120:ENSGALT00000024400:exon4:c.G495A:p.S165S,	1	86329801	C	T
synonymous SNV	ENSGALG00000015258:ENSGALT00000024624:exon5:c.T567A:p.A189A,ENSGALG00000015258:ENSGALT00000030441:exon4:c.T429A:p.A143A,	1	87891656	T	A
nonsynonymous SNV	ENSGALG00000015342:ENSGALT00000024760:exon6:c.G643C:p.A215P,	1	88702624	G	C
synonymous SNV	ENSGALG00000015344:ENSGALT00000024762:exon8:c.A1659G:p.L553L,	1	88734789	A	G
synonymous SNV	ENSGALG00000015351:ENSGALT00000024772:exon17:c.C2485T:p.L829L,	1	90000518	G	A
synonymous SNV	ENSGALG00000015355:ENSGALT00000036898:exon5:c.C669T:p.S223S,ENSGALG00000015355:ENSGALT00000024780:exon5:c.C669T:p.S223S,ENSGALG00000015355:ENSGALT00000030435:exon8:c.C600T:p.S200S,ENSGALG00000015355:ENSGALT00000030436:exon6:c.C717T:p.S239S,	1	90719646	G	A
synonymous SNV	ENSGALG00000015446:ENSGALT00000024910:exon12:c.T1446C:p.S482S,ENSGALG00000015446:ENSGALT00000030405:exon13:c.T1455C:p.S485S,	1	95002828	A	G
synonymous SNV	ENSGALG00000015458:ENSGALT00000024924:exon8:c.T1686C:p.S562S,	1	95210849	T	C
synonymous SNV	ENSGALG00000015459:ENSGALT00000024926:exon4:c.T768C:p.S256S,	1	95222296	A	G
synonymous SNV	ENSGALG00000015716:ENSGALT00000025343:exon2:c.C60T:p.C20C,	1	102798025	G	A
nonsynonymous SNV	ENSGALG00000015740:ENSGALT00000025383:exon1:c.A1289T:p.N430I,	1	105102726	A	T
nonsynonymous SNV	ENSGALG00000015740:ENSGALT00000025383:exon1:c.A1292G:p.E431G,	1	105102729	A	G
synonymous SNV	ENSGALG00000015742:ENSGALT00000025386:exon6:c.G669A:p.A223A,	1	105940834	C	T
synonymous SNV	ENSGALG00000015770:ENSGALT00000025434:exon7:c.G1017A:p.A339A,ENSGALG00000015770:ENSGALT00000036803:exon7:c.G912A:p.A304A,ENSGALG00000015770:ENSGALT00000036801:exon7:c.G1017A:p.A339A,	1	106133093	C	T
nonsynonymous SNV	ENSGALG00000015887:ENSGALT00000025608:exon39:c.T6309G:p.N2103K,	1	108364542	A	C
nonsynonymous SNV	ENSGALG00000015907:ENSGALT00000025637:exon30:c.G3766A:p.V1256M,	1	108478293	C	T
synonymous SNV	ENSGALG00000015907:ENSGALT00000025637:exon6:c.A819G:p.R273R,	1	108514838	T	C
nonsynonymous SNV	ENSGALG00000015938:ENSGALT00000036778:exon4:c.C355T:p.H119Y,ENSGALG00000015938:ENSGALT00000025687:exon6:c.C355T:p.H119Y,ENSGALG00000015938:ENSGALT00000036781:exon5:c.C355T:p.H119Y,ENSGALG00000015938:ENSGALT00000036780:exon4:c.C355T:p.H119Y,ENSGALG00000015938:ENSGALT00000036782:exon5:c.C355T:p.H119Y,	1	108698629	C	T
synonymous SNV	ENSGALG00000015983:ENSGALT00000036762:exon10:c.C930T:p.Y310Y,ENSGALG00000015983:ENSGALT00000025758:exon12:c.C930T:p.Y310Y,	1	108825912	G	A
synonymous SNV	ENSGALG00000016139:ENSGALT00000025995:exon4:c.G492A:p.T164T,ENSGALG00000016139:ENSGALT00000025994:exon3:c.G396A:p.T132T,	1	112326532	G	A
synonymous SNV	ENSGALG00000022808:ENSGALT00000036690:exon5:c.T270C:p.A90A,ENSGALG00000022808:ENSGALT00000008479:exon2:c.T141C:p.A47A,	1	113497159	T	C
nonsynonymous SNV	ENSGALG00000016231:ENSGALT00000026171:exon1:c.T4A:p.F2I,ENSGALG00000016231:ENSGALT00000026172:exon1:c.T4A:p.F2I,	1	115624059	A	T
nonsynonymous SNV	ENSGALG00000016241:ENSGALT00000026187:exon3:c.T209C:p.M70T,ENSGALG00000016241:ENSGALT00000036654:exon3:c.T278C:p.M93T,	1	115866277	A	G
synonymous SNV	ENSGALG00000016245:ENSGALT00000036653:exon5:c.C2460T:p.F820F,	1	115955519	C	T
synonymous SNV	ENSGALG00000016312:ENSGALT00000026316:exon19:c.G2028A:p.A676A,	1	121457823	C	T
synonymous SNV	ENSGALG00000016347:ENSGALT00000026366:exon7:c.A633G:p.E211E,	1	121757410	A	G
nonsynonymous SNV	ENSGALG00000016351:ENSGALT00000026377:exon9:c.A673C:p.I225L,ENSGALG00000016351:ENSGALT00000036634:exon10:c.A604C:p.I202L,	1	121793942	A	C
synonymous SNV	ENSGALG00000016420:ENSGALT00000026488:exon2:c.T279C:p.H93H,	1	123447393	T	C
nonsynonymous SNV	ENSGALG00000016518:ENSGALT00000026654:exon14:c.G1432A:p.V478I,	1	123881315	G	A
synonymous SNV	ENSGALG00000016518:ENSGALT00000026654:exon25:c.G2706T:p.S902S,	1	123894470	G	T
synonymous SNV	ENSGALG00000016538:ENSGALT00000026689:exon1:c.T243C:p.T81T,	1	124199531	A	G
synonymous SNV	ENSGALG00000016569:ENSGALT00000026744:exon1:c.G579A:p.E193E,ENSGALG00000016569:ENSGALT00000030292:exon1:c.G561A:p.E187E,	1	125771288	G	A
synonymous SNV	ENSGALG00000016569:ENSGALT00000026744:exon6:c.G1701A:p.R567R,ENSGALG00000016569:ENSGALT00000030292:exon7:c.G1698A:p.R566R,	1	125780506	G	A
synonymous SNV	ENSGALG00000016575:ENSGALT00000026753:exon5:c.C537T:p.N179N,ENSGALG00000016575:ENSGALT00000026754:exon5:c.C537T:p.N179N,	1	126354047	C	T
synonymous SNV	ENSGALG00000016576:ENSGALT00000026755:exon14:c.G1584A:p.Q528Q,	1	126377272	C	T
synonymous SNV	ENSGALG00000016636:ENSGALT00000026858:exon1:c.G60A:p.T20T,ENSGALG00000016636:ENSGALT00000026860:exon2:c.G99A:p.T33T,	1	132548374	G	A
nonsynonymous SNV	ENSGALG00000016689:ENSGALT00000026928:exon14:c.A1609G:p.I537V,	1	133245907	A	G
nonsynonymous SNV	ENSGALG00000016735:ENSGALT00000027007:exon13:c.G1738A:p.G580S,	1	134477222	G	A
synonymous SNV	ENSGALG00000016764:ENSGALT00000036588:exon15:c.T2274C:p.I758I,ENSGALG00000016764:ENSGALT00000027066:exon15:c.T2292C:p.I764I,	1	136710131	T	C
synonymous SNV	ENSGALG00000016807:ENSGALT00000027130:exon9:c.T867C:p.F289F,ENSGALG00000016807:ENSGALT00000027132:exon8:c.T828C:p.F276F,ENSGALG00000016807:ENSGALT00000022889:exon9:c.T828C:p.F276F,	1	140555697	T	C
synonymous SNV	ENSGALG00000016836:ENSGALT00000027189:exon10:c.A1113T:p.A371A,	1	142198244	A	T
synonymous SNV	ENSGALG00000016841:ENSGALT00000036551:exon4:c.A384G:p.P128P,ENSGALG00000016841:ENSGALT00000027197:exon31:c.A2454G:p.P818P,	1	143079406	T	C
synonymous SNV	ENSGALG00000016863:ENSGALT00000027242:exon5:c.T600A:p.V200V,	1	147017044	A	T
synonymous SNV	ENSGALG00000016883:ENSGALT00000027273:exon41:c.T4542C:p.C1514C,	1	148987487	T	C
nonsynonymous SNV	ENSGALG00000016911:ENSGALT00000027336:exon6:c.G1369T:p.G457C,	1	157604916	G	T
synonymous SNV	ENSGALG00000016915:ENSGALT00000027346:exon55:c.A8364G:p.K2788K,	1	158470218	A	G
synonymous SNV	ENSGALG00000016915:ENSGALT00000027346:exon74:c.C12565A:p.R4189R,	1	158495699	C	A
synonymous SNV	ENSGALG00000016918:ENSGALT00000027350:exon3:c.T291C:p.G97G,	1	158567691	T	C
synonymous SNV	ENSGALG00000016921:ENSGALT00000027356:exon4:c.C279T:p.N93N,	1	159120737	G	A
synonymous SNV	ENSGALG00000016929:ENSGALT00000030172:exon12:c.T1590C:p.Y530Y,ENSGALG00000016929:ENSGALT00000027367:exon12:c.T1590C:p.Y530Y,	1	160239480	A	G
nonsynonymous SNV	ENSGALG00000019098:ENSGALT00000030163:exon2:c.G182C:p.R61P,	1	171696510	C	G
synonymous SNV	ENSGALG00000016980:ENSGALT00000027434:exon1:c.A159G:p.E53E,	1	172070559	A	G
synonymous SNV	ENSGALG00000016993:ENSGALT00000027453:exon10:c.A1275C:p.L425L,	1	172937356	T	G
nonsynonymous SNV	ENSGALG00000017006:ENSGALT00000036477:exon7:c.C380T:p.A127V,ENSGALG00000017006:ENSGALT00000027470:exon6:c.C362T:p.A121V,ENSGALG00000017006:ENSGALT00000036476:exon6:c.C335T:p.A112V,	1	173510736	C	T
synonymous SNV	ENSGALG00000017006:ENSGALT00000036477:exon13:c.T1611C:p.S537S,ENSGALG00000017006:ENSGALT00000027470:exon12:c.T1593C:p.S531S,ENSGALG00000017006:ENSGALT00000036476:exon15:c.T1350C:p.S450S,	1	173518274	T	C
synonymous SNV	ENSGALG00000017008:ENSGALT00000027473:exon8:c.G1047A:p.E349E,	1	173551282	C	T
nonsynonymous SNV	ENSGALG00000017020:ENSGALT00000027493:exon10:c.A863C:p.K288T,	1	174506527	T	G
nonsynonymous SNV	ENSGALG00000017020:ENSGALT00000027493:exon10:c.T853C:p.S285P,	1	174506537	A	G
synonymous SNV	ENSGALG00000017025:ENSGALT00000027509:exon6:c.T1230A:p.G410G,	1	174684670	A	T
synonymous SNV	ENSGALG00000017042:ENSGALT00000036467:exon3:c.A81G:p.T27T,ENSGALG00000017042:ENSGALT00000027535:exon2:c.A78G:p.T26T,	1	175873884	T	C
nonsynonymous SNV	ENSGALG00000017047:ENSGALT00000036465:exon15:c.A1169G:p.K390R,ENSGALG00000017047:ENSGALT00000027543:exon14:c.A1169G:p.K390R,	1	176594213	A	G
synonymous SNV	ENSGALG00000017071:ENSGALT00000027574:exon4:c.C1596T:p.N532N,ENSGALG00000017071:ENSGALT00000036459:exon5:c.C1428T:p.N476N,	1	178796206	C	T
nonsynonymous SNV	ENSGALG00000017118:ENSGALT00000027655:exon1:c.C159G:p.N53K,	1	181699175	C	G
synonymous SNV	ENSGALG00000017118:ENSGALT00000027655:exon2:c.T255G:p.S85S,	1	181702248	T	G
synonymous SNV	ENSGALG00000017126:ENSGALT00000027667:exon12:c.T1044C:p.G348G,	1	182896753	T	C
synonymous SNV	ENSGALG00000017132:ENSGALT00000027676:exon5:c.G483A:p.E161E,	1	183052370	G	A
synonymous SNV	ENSGALG00000017145:ENSGALT00000027690:exon10:c.A1554G:p.K518K,	1	183536155	T	C
synonymous SNV	ENSGALG00000017146:ENSGALT00000027691:exon21:c.C2433T:p.S811S,	1	183566487	G	A
nonsynonymous SNV	ENSGALG00000017146:ENSGALT00000027691:exon14:c.G1483A:p.V495I,	1	183574613	C	T
synonymous SNV	ENSGALG00000017162:ENSGALT00000027716:exon17:c.C3444G:p.G1148G,	1	184652412	C	G
synonymous SNV	ENSGALG00000017165:ENSGALT00000027725:exon6:c.T612C:p.D204D,	1	184690850	A	G
synonymous SNV	ENSGALG00000017171:ENSGALT00000027735:exon8:c.T858C:p.S286S,	1	184964948	T	C
nonsynonymous SNV	ENSGALG00000017171:ENSGALT00000027735:exon9:c.A976T:p.S326C,	1	184965111	A	T
synonymous SNV	ENSGALG00000017180:ENSGALT00000027753:exon79:c.C11490T:p.G3830G,	1	186590212	G	A
nonsynonymous SNV	ENSGALG00000017180:ENSGALT00000027753:exon76:c.G11152A:p.V3718I,	1	186596348	C	T
nonsynonymous SNV	ENSGALG00000017183:ENSGALT00000027763:exon1:c.A6T:p.Q2H,	1	186734803	A	T
nonsynonymous SNV	ENSGALG00000017183:ENSGALT00000027763:exon8:c.G1142A:p.R381K,ENSGALG00000017183:ENSGALT00000027761:exon7:c.G863A:p.R288K,	1	186739365	G	A
synonymous SNV	ENSGALG00000017208:ENSGALT00000027816:exon4:c.G1344A:p.Q448Q,	1	189810824	C	T
synonymous SNV	ENSGALG00000017219:ENSGALT00000027832:exon8:c.T723C:p.D241D,	1	190084991	A	G
synonymous SNV	ENSGALG00000019054:ENSGALT00000027854:exon1:c.C21T:p.T7T,	1	191903985	G	A
synonymous SNV	ENSGALG00000017242:ENSGALT00000027873:exon1:c.G126A:p.Q42Q,	1	193007389	G	A
synonymous SNV	ENSGALG00000001258:ENSGALT00000001911:exon13:c.A1875G:p.A625A,	1	199122691	T	C
nonsynonymous SNV	ENSGALG00000022706:ENSGALT00000036380:exon8:c.G1081A:p.A361T,ENSGALG00000022706:ENSGALT00000036381:exon9:c.G1204A:p.A402T,	1	199265037	G	A
synonymous SNV	ENSGALG00000017350:ENSGALT00000028034:exon12:c.C1182T:p.I394I,	1	199549641	G	A
synonymous SNV	ENSGALG00000013552:ENSGALT00000022062:exon12:c.G1392A:p.A464A,	1	199613170	G	A
synonymous SNV	ENSGALG00000013552:ENSGALT00000022062:exon27:c.G4152A:p.R1384R,	1	199637178	G	A
synonymous SNV	ENSGALG00000001937:ENSGALT00000002999:exon14:c.C1524T:p.G508G,	10	995757	G	A
synonymous SNV	ENSGALG00000001381:ENSGALT00000039969:exon1:c.T1110A:p.I370I,ENSGALG00000001381:ENSGALT00000002103:exon1:c.T1104A:p.I368I,	10	1893063	T	A
nonsynonymous SNV	ENSGALG00000001615:ENSGALT00000002460:exon14:c.T1673C:p.I558T,ENSGALG00000001615:ENSGALT00000002461:exon14:c.T1658C:p.I553T,	10	3511130	A	G
synonymous SNV	ENSGALG00000001644:ENSGALT00000002511:exon7:c.A1023G:p.G341G,	10	3537958	T	C
synonymous SNV	ENSGALG00000003322:ENSGALT00000005261:exon9:c.G1890A:p.R630R,	10	4798702	G	A
synonymous SNV	ENSGALG00000003322:ENSGALT00000005261:exon12:c.A2601G:p.A867A,	10	4802963	A	G
synonymous SNV	ENSGALG00000003705:ENSGALT00000005871:exon70:c.T9615C:p.Y3205Y,	10	5466029	T	C
synonymous SNV	ENSGALG00000003883:ENSGALT00000006179:exon14:c.C1914T:p.I638I,	10	6730278	C	T
synonymous SNV	ENSGALG00000003906:ENSGALT00000006206:exon1:c.T34C:p.L12L,	10	6758064	A	G
nonsynonymous SNV	ENSGALG00000003985:ENSGALT00000006347:exon12:c.A1247T:p.Y416F,	10	7190430	A	T
synonymous SNV	ENSGALG00000004399:ENSGALT00000007014:exon8:c.G1665A:p.K555K,	10	9098876	G	A
synonymous SNV	ENSGALG00000006611:ENSGALT00000010674:exon16:c.C3447T:p.T1149T,	10	14534416	C	T
nonsynonymous SNV	ENSGALG00000006631:ENSGALT00000010711:exon20:c.A4106G:p.K1369R,	10	14540353	T	C
synonymous SNV	ENSGALG00000006840:ENSGALT00000011071:exon18:c.G1674A:p.P558P,	10	15684126	C	T
synonymous SNV	ENSGALG00000006949:ENSGALT00000011260:exon17:c.T2058C:p.N686N,	10	16366984	T	C
synonymous SNV	ENSGALG00000007170:ENSGALT00000011612:exon8:c.G705A:p.K235K,	10	19764844	C	T
synonymous SNV	ENSGALG00000008256:ENSGALT00000013437:exon18:c.C3591T:p.L1197L,ENSGALG00000008256:ENSGALT00000038179:exon16:c.C2877T:p.L959L,	10	22085612	G	A
nonsynonymous SNV	ENSGALG00000008268:ENSGALT00000013457:exon1:c.T862G:p.S288A,	10	22156954	T	G
synonymous SNV	ENSGALG00000008268:ENSGALT00000013457:exon1:c.G1218A:p.L406L,	10	22157310	G	A
nonsynonymous SNV	ENSGALG00000012833:ENSGALT00000020930:exon4:c.C269G:p.A90G,	10	22223854	C	G
nonsynonymous SNV	ENSGALG00000000800:ENSGALT00000001159:exon14:c.G1523A:p.G508D,	11	270406	C	T
synonymous SNV	ENSGALG00000000889:ENSGALT00000001304:exon8:c.T705C:p.H235H,	11	419888	T	C
synonymous SNV	ENSGALG00000001256:ENSGALT00000001908:exon35:c.G4536A:p.K1512K,	11	645409	G	A
synonymous SNV	ENSGALG00000021473:ENSGALT00000001798:exon3:c.A162T:p.S54S,	11	706023	T	A
nonsynonymous SNV	ENSGALG00000001702:ENSGALT00000002614:exon12:c.G1991A:p.R664Q,	11	972328	C	T
synonymous SNV	ENSGALG00000001759:ENSGALT00000002702:exon14:c.A1401G:p.T467T,	11	999886	A	G
nonsynonymous SNV	ENSGALG00000001824:ENSGALT00000002818:exon4:c.G491A:p.G164D,	11	1027394	C	T
synonymous SNV	ENSGALG00000002198:ENSGALT00000003437:exon24:c.G3447A:p.A1149A,	11	1333989	G	A
synonymous SNV	ENSGALG00000002237:ENSGALT00000003500:exon2:c.T198C:p.T66T,	11	1367738	A	G
synonymous SNV	ENSGALG00000002356:ENSGALT00000003716:exon1:c.G2196A:p.E732E,	11	1485571	G	A
nonsynonymous SNV	ENSGALG00000002458:ENSGALT00000003878:exon9:c.C1060A:p.P354T,	11	1637067	C	A
synonymous SNV	ENSGALG00000002531:ENSGALT00000003987:exon14:c.T1755C:p.A585A,	11	1712005	A	G
synonymous SNV	ENSGALG00000002648:ENSGALT00000004174:exon13:c.T1476C:p.D492D,	11	1746657	A	G
synonymous SNV	ENSGALG00000002690:ENSGALT00000004241:exon15:c.T1995C:p.S665S,	11	1758463	A	G
nonsynonymous SNV	ENSGALG00000023841:ENSGALT00000039997:exon1:c.G112A:p.V38I,	11	1777378	C	T
synonymous SNV	ENSGALG00000003043:ENSGALT00000004813:exon16:c.C1701T:p.I567I,ENSGALG00000003043:ENSGALT00000039883:exon14:c.C1701T:p.I567I,	11	2122632	C	T
nonsynonymous SNV	ENSGALG00000003273:ENSGALT00000005176:exon3:c.A433G:p.I145V,	11	2479609	A	G
synonymous SNV	ENSGALG00000003753:ENSGALT00000016123:exon15:c.C2544G:p.G848G,	11	6464903	G	C
nonsynonymous SNV	ENSGALG00000003786:ENSGALT00000006007:exon5:c.T447A:p.S149R,	11	6851665	T	A
nonsynonymous SNV	ENSGALG00000003786:ENSGALT00000006006:exon5:c.C457G:p.Q153E,	11	6852712	C	G
synonymous SNV	ENSGALG00000003891:ENSGALT00000006188:exon1:c.C2670T:p.I890I,	11	7229252	C	T
nonsynonymous SNV	ENSGALG00000003907:ENSGALT00000006207:exon2:c.C1499G:p.T500R,ENSGALG00000003907:ENSGALT00000039610:exon3:c.C1454G:p.T485R,	11	7842358	C	G
synonymous SNV	ENSGALG00000004004:ENSGALT00000006378:exon13:c.C1191T:p.P397P,	11	8092037	G	A
synonymous SNV	ENSGALG00000004004:ENSGALT00000006378:exon12:c.A1131G:p.Q377Q,	11	8094018	T	C
nonsynonymous SNV	ENSGALG00000004480:ENSGALT00000007136:exon1:c.G86A:p.R29Q,	11	8988961	C	T
synonymous SNV	ENSGALG00000004671:ENSGALT00000007444:exon23:c.G2211A:p.A737A,	11	10547781	C	T
nonsynonymous SNV	ENSGALG00000004899:ENSGALT00000007832:exon1:c.T15G:p.F5L,	11	11171966	A	C
synonymous SNV	ENSGALG00000004913:ENSGALT00000007858:exon5:c.G645T:p.S215S,	11	11621173	C	A
synonymous SNV	ENSGALG00000013437:ENSGALT00000021912:exon4:c.G819A:p.S273S,	11	17129528	G	A
synonymous SNV	ENSGALG00000005467:ENSGALT00000008780:exon5:c.G843A:p.L281L,	11	17458121	G	A
synonymous SNV	ENSGALG00000005596:ENSGALT00000029550:exon7:c.T1146C:p.Y382Y,ENSGALG00000005596:ENSGALT00000008978:exon7:c.T1155C:p.Y385Y,	11	18648152	A	G
nonsynonymous SNV	ENSGALG00000005674:ENSGALT00000039042:exon7:c.G1332A:p.M444I,ENSGALG00000005674:ENSGALT00000009099:exon6:c.G1281A:p.M427I,	11	18811276	G	A
nonsynonymous SNV	ENSGALG00000005771:ENSGALT00000009269:exon12:c.C1391T:p.A464V,	11	19770634	G	A
synonymous SNV	ENSGALG00000006099:ENSGALT00000009844:exon7:c.C846T:p.S282S,	11	20339948	C	T
synonymous SNV	ENSGALG00000007272:ENSGALT00000038946:exon4:c.A357G:p.E119E,ENSGALG00000007272:ENSGALT00000011782:exon3:c.A357G:p.E119E,	11	20402816	T	C
nonsynonymous SNV	ENSGALG00000000516:ENSGALT00000000706:exon41:c.C3685T:p.L1229F,ENSGALG00000000516:ENSGALT00000000705:exon39:c.C3676T:p.L1226F,	11	20741199	G	A
synonymous SNV	ENSGALG00000000521:ENSGALT00000000717:exon8:c.T1164C:p.H388H,	11	20779113	T	C
synonymous SNV	ENSGALG00000000624:ENSGALT00000000885:exon7:c.G807A:p.R269R,	11	20845879	G	A
synonymous SNV	ENSGALG00000000638:ENSGALT00000000910:exon6:c.C816A:p.G272G,	11	20875756	C	A
synonymous SNV	ENSGALG00000000699:ENSGALT00000003028:exon4:c.G312A:p.G104G,	11	21003726	G	A
synonymous SNV	ENSGALG00000000713:ENSGALT00000001009:exon9:c.T8388C:p.S2796S,	11	21549664	T	C
synonymous SNV	ENSGALG00000021350:ENSGALT00000034440:exon5:c.C507T:p.D169D,	12	1104763	C	T
synonymous SNV	ENSGALG00000002114:ENSGALT00000003302:exon7:c.C696T:p.L232L,	12	1389057	C	T
synonymous SNV	ENSGALG00000002398:ENSGALT00000003776:exon14:c.A3030G:p.R1010R,	12	2108297	T	C
synonymous SNV	ENSGALG00000002784:ENSGALT00000004397:exon10:c.A855G:p.A285A,	12	2314868	T	C
nonsynonymous SNV	ENSGALG00000002784:ENSGALT00000004397:exon10:c.C719A:p.P240H,	12	2315004	G	T
synonymous SNV	ENSGALG00000003720:ENSGALT00000005907:exon33:c.T3408C:p.V1136V,ENSGALG00000003720:ENSGALT00000005906:exon33:c.T3408C:p.V1136V,	12	2593623	A	G
synonymous SNV	ENSGALG00000003720:ENSGALT00000005907:exon9:c.C789T:p.A263A,ENSGALG00000003720:ENSGALT00000005906:exon9:c.C789T:p.A263A,	12	2618427	G	A
synonymous SNV	ENSGALG00000003799:ENSGALT00000006026:exon20:c.C2619T:p.F873F,ENSGALG00000003799:ENSGALT00000006024:exon20:c.C2628T:p.F876F,	12	2638825	G	A
synonymous SNV	ENSGALG00000003806:ENSGALT00000034226:exon2:c.T291C:p.I97I,ENSGALG00000003806:ENSGALT00000034220:exon2:c.T258C:p.I86I,ENSGALG00000003806:ENSGALT00000006039:exon2:c.T258C:p.I86I,	12	2676941	A	G
synonymous SNV	ENSGALG00000004366:ENSGALT00000006965:exon3:c.G78A:p.G26G,	12	2942351	C	T
synonymous SNV	ENSGALG00000004722:ENSGALT00000007519:exon6:c.A609G:p.E203E,	12	3611528	A	G
synonymous SNV	ENSGALG00000004732:ENSGALT00000007537:exon5:c.T567C:p.N189N,	12	3649687	T	C
nonsynonymous SNV	ENSGALG00000005231:ENSGALT00000008406:exon2:c.G242A:p.G81D,	12	6883517	C	T
nonsynonymous SNV	ENSGALG00000005670:ENSGALT00000033710:exon18:c.A1874G:p.D625G,ENSGALG00000005670:ENSGALT00000036257:exon19:c.A1937G:p.D646G,ENSGALG00000005670:ENSGALT00000009092:exon5:c.A476G:p.D159G,	12	9063013	A	G
synonymous SNV	ENSGALG00000005701:ENSGALT00000009145:exon5:c.G1107A:p.K369K,	12	9226754	G	A
synonymous SNV	ENSGALG00000005713:ENSGALT00000009165:exon14:c.A2118T:p.G706G,	12	9262483	A	T
synonymous SNV	ENSGALG00000005811:ENSGALT00000009331:exon75:c.G6192A:p.P2064P,	12	9340090	G	A
synonymous SNV	ENSGALG00000006037:ENSGALT00000009723:exon8:c.G1281A:p.L427L,	12	10001948	C	T
synonymous SNV	ENSGALG00000006802:ENSGALT00000011001:exon18:c.C2508T:p.N836N,ENSGALG00000006802:ENSGALT00000036239:exon20:c.C2571T:p.N857N,	12	11841264	C	T
synonymous SNV	ENSGALG00000006802:ENSGALT00000011001:exon26:c.A3729G:p.A1243A,ENSGALG00000006802:ENSGALT00000036239:exon27:c.A3783G:p.A1261A,	12	11843971	A	G
synonymous SNV	ENSGALG00000006802:ENSGALT00000011001:exon29:c.C4326T:p.D1442D,ENSGALG00000006802:ENSGALT00000036239:exon30:c.C4380T:p.D1460D,	12	11844778	C	T
synonymous SNV	ENSGALG00000006802:ENSGALT00000011001:exon29:c.G4356T:p.L1452L,ENSGALG00000006802:ENSGALT00000036239:exon30:c.G4410T:p.L1470L,	12	11844808	G	T
nonsynonymous SNV	ENSGALG00000006853:ENSGALT00000011085:exon7:c.A649G:p.T217A,	12	11871623	A	G
synonymous SNV	ENSGALG00000006936:ENSGALT00000011236:exon1:c.T1068C:p.A356A,	12	11924563	A	G
synonymous SNV	ENSGALG00000006977:ENSGALT00000011304:exon3:c.A288C:p.G96G,	12	11975949	A	C
nonsynonymous SNV	ENSGALG00000007392:ENSGALT00000011955:exon30:c.A4556G:p.Q1519R,	12	14045655	T	C
synonymous SNV	ENSGALG00000014627:ENSGALT00000023578:exon19:c.C1803T:p.H601H,	12	15790528	G	A
nonsynonymous SNV	ENSGALG00000007798:ENSGALT00000012646:exon6:c.A566G:p.K189R,ENSGALG00000007798:ENSGALT00000012647:exon6:c.A551G:p.K184R,	12	17100190	T	C
synonymous SNV	ENSGALG00000007798:ENSGALT00000012646:exon6:c.A528G:p.K176K,ENSGALG00000007798:ENSGALT00000012647:exon6:c.A513G:p.K171K,	12	17100228	T	C
synonymous SNV	ENSGALG00000007804:ENSGALT00000012660:exon5:c.A624G:p.L208L,	12	17120976	A	G
synonymous SNV	ENSGALG00000008267:ENSGALT00000013455:exon10:c.C1176T:p.S392S,	12	18710593	G	A
synonymous SNV	ENSGALG00000021559:ENSGALT00000034888:exon3:c.C411T:p.F137F,	13	862950	C	T
synonymous SNV	ENSGALG00000021472:ENSGALT00000004187:exon2:c.G2439C:p.L813L,	13	1606791	G	C
synonymous SNV	ENSGALG00000002622:ENSGALT00000041243:exon9:c.A843G:p.S281S,ENSGALG00000002622:ENSGALT00000004128:exon9:c.A822G:p.S274S,	13	1693500	T	C
synonymous SNV	ENSGALG00000002562:ENSGALT00000004047:exon17:c.T2272C:p.L758L,	13	1706834	A	G
synonymous SNV	ENSGALG00000002553:ENSGALT00000004036:exon2:c.A1968G:p.S656S,ENSGALG00000002553:ENSGALT00000041241:exon3:c.A2127G:p.S709S,	13	1795796	A	G
nonsynonymous SNV	ENSGALG00000001850:ENSGALT00000002866:exon5:c.A493G:p.I165V,	13	4503100	T	C
nonsynonymous SNV	ENSGALG00000014590:ENSGALT00000023522:exon13:c.C3283A:p.Q1095K,ENSGALG00000014590:ENSGALT00000023524:exon17:c.C3259A:p.Q1087K,	13	8257247	G	T
nonsynonymous SNV	ENSGALG00000014590:ENSGALT00000023522:exon9:c.C2306T:p.P769L,ENSGALG00000014590:ENSGALT00000023524:exon13:c.C2282T:p.P761L,	13	8261158	G	A
nonsynonymous SNV	ENSGALG00000014590:ENSGALT00000023522:exon9:c.C2044A:p.L682M,ENSGALG00000014590:ENSGALT00000023524:exon13:c.C2020A:p.L674M,	13	8261420	G	T
synonymous SNV	ENSGALG00000001210:ENSGALT00000001837:exon1:c.T183C:p.P61P,	13	8511476	T	C
synonymous SNV	ENSGALG00000001239:ENSGALT00000001881:exon2:c.A462T:p.T154T,	13	8532971	A	T
synonymous SNV	ENSGALG00000003706:ENSGALT00000005887:exon4:c.T816C:p.L272L,ENSGALG00000003706:ENSGALT00000005875:exon4:c.T777C:p.L259L,	13	8967463	A	G
synonymous SNV	ENSGALG00000003177:ENSGALT00000005039:exon15:c.A1704G:p.L568L,ENSGALG00000003177:ENSGALT00000005040:exon14:c.A1695G:p.L565L,	13	10164628	A	G
synonymous SNV	ENSGALG00000003177:ENSGALT00000005039:exon20:c.C2424T:p.D808D,ENSGALG00000003177:ENSGALT00000005040:exon19:c.C2415T:p.D805D,	13	10169876	C	T
synonymous SNV	ENSGALG00000003004:ENSGALT00000034642:exon8:c.C2400T:p.D800D,	13	10268383	G	A
synonymous SNV	ENSGALG00000001158:ENSGALT00000040889:exon1:c.T120C:p.V40V,ENSGALG00000001158:ENSGALT00000001743:exon1:c.T120C:p.V40V,	13	10377597	T	C
nonsynonymous SNV	ENSGALG00000001158:ENSGALT00000040889:exon6:c.G649A:p.G217S,ENSGALG00000001158:ENSGALT00000001743:exon6:c.G658A:p.G220S,	13	10389622	G	A
synonymous SNV	ENSGALG00000003886:ENSGALT00000006182:exon4:c.T198C:p.L66L,	13	11639506	A	G
synonymous SNV	ENSGALG00000003886:ENSGALT00000006182:exon4:c.G180A:p.T60T,	13	11639524	C	T
synonymous SNV	ENSGALG00000003937:ENSGALT00000006272:exon4:c.C555T:p.H185H,	13	12088202	C	T
nonsynonymous SNV	ENSGALG00000004354:ENSGALT00000006945:exon4:c.C250G:p.L84V,	13	13099116	C	G
synonymous SNV	ENSGALG00000004354:ENSGALT00000006945:exon6:c.A459G:p.K153K,	13	13099585	A	G
synonymous SNV	ENSGALG00000005535:ENSGALT00000040516:exon14:c.A1611T:p.T537T,	13	13231054	T	A
synonymous SNV	ENSGALG00000005535:ENSGALT00000040516:exon12:c.G1485A:p.K495K,	13	13232706	C	T
synonymous SNV	ENSGALG00000005535:ENSGALT00000008880:exon7:c.G876A:p.V292V,ENSGALG00000005535:ENSGALT00000040514:exon8:c.G753A:p.V251V,	13	13242226	C	T
nonsynonymous SNV	ENSGALG00000021301:ENSGALT00000034340:exon1:c.A7G:p.T3A,	13	13421795	A	G
synonymous SNV	ENSGALG00000005945:ENSGALT00000009563:exon9:c.A1035G:p.E345E,ENSGALG00000005945:ENSGALT00000040351:exon9:c.A1041G:p.E347E,ENSGALG00000005945:ENSGALT00000040345:exon9:c.A1041G:p.E347E,	13	13630093	T	C
synonymous SNV	ENSGALG00000013760:ENSGALT00000022352:exon3:c.A330G:p.K110K,	13	14075392	A	G
synonymous SNV	ENSGALG00000006424:ENSGALT00000010368:exon8:c.T1056C:p.N352N,	13	16196038	A	G
synonymous SNV	ENSGALG00000017462:ENSGALT00000040020:exon13:c.C1371T:p.L457L,ENSGALG00000017462:ENSGALT00000010610:exon10:c.C1113T:p.L371L,	13	17083183	G	A
synonymous SNV	ENSGALG00000006860:ENSGALT00000039906:exon2:c.G186A:p.L62L,ENSGALG00000006860:ENSGALT00000011105:exon11:c.G1428A:p.L476L,	13	17543616	C	T
synonymous SNV	ENSGALG00000007126:ENSGALT00000011543:exon9:c.A1380G:p.A460A,	13	17677242	T	C
nonsynonymous SNV	ENSGALG00000023792:ENSGALT00000039854:exon2:c.T152C:p.V51A,	13	17844537	T	C
nonsynonymous SNV	ENSGALG00000007494:ENSGALT00000012114:exon26:c.G2747C:p.G916A,	13	18394737	C	G
nonsynonymous SNV	ENSGALG00000023759:ENSGALT00000039780:exon1:c.C124T:p.R42C,	13	18433552	C	T
nonsynonymous SNV	ENSGALG00000002910:ENSGALT00000004591:exon7:c.G775A:p.E259K,ENSGALG00000002910:ENSGALT00000041131:exon7:c.G727A:p.E243K,	14	117486	C	T
synonymous SNV	ENSGALG00000003507:ENSGALT00000005546:exon4:c.A564G:p.P188P,	14	1129250	T	C
synonymous SNV	ENSGALG00000003596:ENSGALT00000005688:exon70:c.G11220A:p.A3740A,ENSGALG00000003596:ENSGALT00000041048:exon72:c.G11208A:p.A3736A,	14	1395576	G	A
nonsynonymous SNV	ENSGALG00000003781:ENSGALT00000006001:exon6:c.C686G:p.T229S,	14	2168187	C	G
synonymous SNV	ENSGALG00000004224:ENSGALT00000006722:exon16:c.T1896C:p.C632C,	14	2853865	A	G
synonymous SNV	ENSGALG00000004245:ENSGALT00000006751:exon1:c.A30C:p.A10A,	14	3094363	A	C
synonymous SNV	ENSGALG00000004255:ENSGALT00000006768:exon11:c.C1023T:p.I341I,	14	3103717	G	A
synonymous SNV	ENSGALG00000004735:ENSGALT00000007540:exon10:c.C471T:p.N157N,ENSGALG00000004735:ENSGALT00000040763:exon10:c.C735T:p.N245N,	14	4512087	G	A
synonymous SNV	ENSGALG00000004860:ENSGALT00000007764:exon1:c.C147T:p.F49F,	14	4806155	G	A
nonsynonymous SNV	ENSGALG00000004888:ENSGALT00000007807:exon4:c.G3742A:p.G1248S,	14	4926583	G	A
synonymous SNV	ENSGALG00000014408:ENSGALT00000023282:exon8:c.A1335G:p.S445S,	14	5082296	A	G
synonymous SNV	ENSGALG00000004997:ENSGALT00000040662:exon3:c.C228T:p.S76S,ENSGALG00000004997:ENSGALT00000040663:exon3:c.C228T:p.S76S,ENSGALG00000004997:ENSGALT00000008003:exon3:c.C228T:p.S76S,	14	5092898	G	A
synonymous SNV	ENSGALG00000005005:ENSGALT00000008014:exon1:c.T141C:p.V47V,	14	5096567	T	C
synonymous SNV	ENSGALG00000024058:ENSGALT00000040598:exon1:c.T126C:p.I42I,	14	6019827	A	G
synonymous SNV	ENSGALG00000005349:ENSGALT00000008577:exon10:c.C1254T:p.S418S,	14	6032045	G	A
synonymous SNV	ENSGALG00000005598:ENSGALT00000008981:exon10:c.A2061T:p.P687P,	14	6236409	T	A
nonsynonymous SNV	ENSGALG00000005598:ENSGALT00000008981:exon9:c.G1231T:p.A411S,	14	6237577	C	A
synonymous SNV	ENSGALG00000005962:ENSGALT00000040350:exon19:c.G1893A:p.K631K,ENSGALG00000005962:ENSGALT00000009586:exon19:c.G1893A:p.K631K,	14	6616224	C	T
synonymous SNV	ENSGALG00000006014:ENSGALT00000009676:exon8:c.A879G:p.R293R,ENSGALG00000006014:ENSGALT00000009678:exon8:c.A879G:p.R293R,	14	6747150	A	G
synonymous SNV	ENSGALG00000006014:ENSGALT00000009676:exon11:c.C1311T:p.P437P,ENSGALG00000006014:ENSGALT00000009678:exon11:c.C1311T:p.P437P,	14	6751964	C	T
synonymous SNV	ENSGALG00000006078:ENSGALT00000009810:exon9:c.T1602A:p.T534T,	14	6918922	A	T
synonymous SNV	ENSGALG00000020968:ENSGALT00000033683:exon1:c.G3C:p.G1G,	14	6947245	C	G
synonymous SNV	ENSGALG00000007019:ENSGALT00000011354:exon5:c.C831T:p.S277S,	14	8918696	G	A
nonsynonymous SNV	ENSGALG00000007514:ENSGALT00000012148:exon7:c.A988G:p.M330V,	14	12880918	T	C
synonymous SNV	ENSGALG00000007762:ENSGALT00000012587:exon30:c.C6318T:p.P2106P,ENSGALG00000007762:ENSGALT00000039566:exon31:c.C6303T:p.P2101P,	14	13199021	G	A
nonsynonymous SNV	ENSGALG00000000643:ENSGALT00000000915:exon7:c.C475T:p.R159C,	14	13563862	G	A
nonsynonymous SNV	ENSGALG00000002715:ENSGALT00000004283:exon19:c.A2611G:p.R871G,	14	13747326	A	G
synonymous SNV	ENSGALG00000021364:ENSGALT00000034473:exon4:c.T465C:p.S155S,	14	13939213	T	C
nonsynonymous SNV	ENSGALG00000021364:ENSGALT00000034473:exon5:c.G605A:p.R202H,	14	13942382	G	A
synonymous SNV	ENSGALG00000009201:ENSGALT00000014982:exon17:c.T2121C:p.S707S,	14	15033060	T	C
synonymous SNV	ENSGALG00000001827:ENSGALT00000002825:exon15:c.C1506T:p.Y502Y,ENSGALG00000001827:ENSGALT00000002826:exon15:c.C1572T:p.Y524Y,	14	15166035	C	T
synonymous SNV	ENSGALG00000002040:ENSGALT00000034795:exon3:c.G447A:p.P149P,ENSGALG00000002040:ENSGALT00000003170:exon3:c.G447A:p.P149P,	15	1130113	C	T
nonsynonymous SNV	ENSGALG00000002242:ENSGALT00000003508:exon3:c.T488C:p.I163T,	15	2416023	T	C
nonsynonymous SNV	ENSGALG00000023683:ENSGALT00000005096:exon3:c.C217T:p.P73S,	15	4979472	G	A
synonymous SNV	ENSGALG00000003790:ENSGALT00000039382:exon4:c.G321A:p.Q107Q,ENSGALG00000003790:ENSGALT00000006014:exon4:c.G318A:p.Q106Q,	15	5302716	C	T
nonsynonymous SNV	ENSGALG00000004515:ENSGALT00000007191:exon34:c.G3313A:p.A1105T,	15	5975260	G	A
synonymous SNV	ENSGALG00000005189:ENSGALT00000008337:exon14:c.T1437C:p.N479N,	15	7098928	T	C
nonsynonymous SNV	ENSGALG00000005518:ENSGALT00000008853:exon1:c.T4A:p.F2I,	15	7240773	T	A
synonymous SNV	ENSGALG00000023396:ENSGALT00000038626:exon3:c.G1029A:p.P343P,	15	7366011	G	A
synonymous SNV	ENSGALG00000005595:ENSGALT00000008976:exon12:c.A2019G:p.P673P,	15	7369411	T	C
nonsynonymous SNV	ENSGALG00000023374:ENSGALT00000038544:exon2:c.G346C:p.A116P,	15	8092400	C	G
nonsynonymous SNV	ENSGALG00000005873:ENSGALT00000009441:exon4:c.G391A:p.V131M,	15	8100476	C	T
synonymous SNV	ENSGALG00000005919:ENSGALT00000009520:exon3:c.T171A:p.S57S,	15	8189157	A	T
synonymous SNV	ENSGALG00000005919:ENSGALT00000009520:exon3:c.C159T:p.Y53Y,	15	8189169	G	A
synonymous SNV	ENSGALG00000006363:ENSGALT00000010286:exon8:c.T570C:p.L190L,	15	8379889	T	C
synonymous SNV	ENSGALG00000006455:ENSGALT00000010423:exon16:c.A1719G:p.S573S,	15	8579084	T	C
synonymous SNV	ENSGALG00000006648:ENSGALT00000033880:exon4:c.C1164T:p.N388N,ENSGALG00000006648:ENSGALT00000010755:exon4:c.C1170T:p.N390N,	15	8809681	G	A
synonymous SNV	ENSGALG00000006766:ENSGALT00000010946:exon30:c.A3129G:p.E1043E,	15	9122279	T	C
synonymous SNV	ENSGALG00000006766:ENSGALT00000010946:exon19:c.G1350A:p.K450K,	15	9134884	C	T
synonymous SNV	ENSGALG00000006766:ENSGALT00000010946:exon11:c.G738A:p.R246R,	15	9139726	C	T
synonymous SNV	ENSGALG00000021034:ENSGALT00000033809:exon3:c.G144A:p.T48T,	15	9229988	C	T
nonsynonymous SNV	ENSGALG00000021034:ENSGALT00000033809:exon2:c.C74A:p.P25Q,	15	9232205	G	T
synonymous SNV	ENSGALG00000007354:ENSGALT00000011895:exon25:c.A3009G:p.A1003A,	15	9884966	A	G
nonsynonymous SNV	ENSGALG00000007393:ENSGALT00000038270:exon1:c.A61G:p.T21A,	15	10085823	T	C
synonymous SNV	ENSGALG00000007512:ENSGALT00000012146:exon17:c.A1701G:p.Q567Q,ENSGALG00000007512:ENSGALT00000038234:exon17:c.A1683G:p.Q561Q,	15	10197513	T	C
synonymous SNV	ENSGALG00000011865:ENSGALT00000038226:exon13:c.G1851A:p.K617K,ENSGALG00000011865:ENSGALT00000019358:exon3:c.G342A:p.K114K,	15	10253393	G	A
synonymous SNV	ENSGALG00000002204:ENSGALT00000003450:exon2:c.A543G:p.A181A,	15	10340260	T	C
nonsynonymous SNV	ENSGALG00000007840:ENSGALT00000012726:exon7:c.T526A:p.S176T,	15	11140090	A	T
synonymous SNV	ENSGALG00000008040:ENSGALT00000013047:exon5:c.G708A:p.A236A,	15	11244843	G	A
synonymous SNV	ENSGALG00000008082:ENSGALT00000038042:exon3:c.C159T:p.L53L,	15	11443381	C	T
synonymous SNV	ENSGALG00000008085:ENSGALT00000013122:exon8:c.A1563G:p.E521E,	15	11457279	T	C
synonymous SNV	ENSGALG00000008138:ENSGALT00000038029:exon11:c.A1695G:p.P565P,ENSGALG00000008138:ENSGALT00000013205:exon11:c.A1695G:p.P565P,	15	11470908	A	G
synonymous SNV	ENSGALG00000000181:ENSGALT00000000237:exon1:c.G54A:p.R18R,	16	43032	C	T
synonymous SNV	ENSGALG00000000156:ENSGALT00000000212:exon1:c.T276C:p.P92P,	16	81036	A	G
nonsynonymous SNV	ENSGALG00000000156:ENSGALT00000000212:exon1:c.G2A:p.R1K,	16	81310	C	T
synonymous SNV	ENSGALG00000019836:ENSGALT00000031515:exon14:c.T1308C:p.P436P,	16	181289	A	G
nonsynonymous SNV	ENSGALG00000024348:ENSGALT00000022037:exon4:c.C706T:p.R236W,	16	281314	G	A
nonsynonymous SNV	ENSGALG00000024348:ENSGALT00000022037:exon1:c.A10G:p.M4V,	16	282476	T	C
nonsynonymous SNV	ENSGALG00000017674:ENSGALT00000028378:exon1:c.G164A:p.R55H,	16	289480	G	A
synonymous SNV	ENSGALG00000024340:ENSGALT00000009998:exon3:c.A588G:p.A196A,	16	346817	A	G
synonymous SNV	ENSGALG00000004772:ENSGALT00000028239:exon1:c.A39T:p.A13A,ENSGALG00000004772:ENSGALT00000023519:exon2:c.A375T:p.A125A,	16	352290	A	T
synonymous SNV	ENSGALG00000004772:ENSGALT00000028239:exon2:c.A186C:p.R62R,ENSGALG00000004772:ENSGALT00000023519:exon3:c.A522C:p.R174R,	16	352532	A	C
nonsynonymous SNV	ENSGALG00000002614:ENSGALT00000004115:exon2:c.A362C:p.E121A,	16	367353	A	C
synonymous SNV	ENSGALG00000002614:ENSGALT00000004115:exon3:c.T684C:p.I228I,	16	367770	T	C
synonymous SNV	ENSGALG00000000199:ENSGALT00000008925:exon2:c.A378G:p.T126T,ENSGALG00000000199:ENSGALT00000000265:exon1:c.A132G:p.T44T,	16	376113	A	G
synonymous SNV	ENSGALG00000008959:ENSGALT00000014570:exon17:c.G2001A:p.Q667Q,	17	1148902	C	T
nonsynonymous SNV	ENSGALG00000008952:ENSGALT00000014558:exon14:c.A1282G:p.T428A,	17	1306907	A	G
synonymous SNV	ENSGALG00000008952:ENSGALT00000014558:exon15:c.T1398C:p.D466D,	17	1307115	T	C
synonymous SNV	ENSGALG00000008861:ENSGALT00000014393:exon6:c.T690C:p.H230H,	17	1847681	A	G
nonsynonymous SNV	ENSGALG00000008838:ENSGALT00000014359:exon12:c.G1186A:p.G396S,	17	1907894	G	A
nonsynonymous SNV	ENSGALG00000008798:ENSGALT00000040281:exon2:c.A247T:p.S83C,ENSGALG00000008798:ENSGALT00000014303:exon2:c.A247T:p.R83W,	17	1965201	A	T
nonsynonymous SNV	ENSGALG00000008630:ENSGALT00000014066:exon1:c.A436G:p.R146G,	17	2170777	A	G
synonymous SNV	ENSGALG00000008625:ENSGALT00000014053:exon4:c.C1002T:p.Y334Y,	17	2191411	C	T
synonymous SNV	ENSGALG00000008532:ENSGALT00000040215:exon10:c.A1350G:p.R450R,ENSGALG00000008532:ENSGALT00000013905:exon10:c.A1329G:p.R443R,	17	2311049	A	G
synonymous SNV	ENSGALG00000008472:ENSGALT00000013807:exon3:c.A237G:p.A79A,ENSGALG00000008472:ENSGALT00000013805:exon2:c.A219G:p.A73A,	17	2440372	A	G
nonsynonymous SNV	ENSGALG00000008472:ENSGALT00000040178:exon4:c.T617G:p.V206G,	17	2462320	T	G
nonsynonymous SNV	ENSGALG00000023872:ENSGALT00000040078:exon2:c.C49G:p.P17A,	17	2819669	G	C
nonsynonymous SNV	ENSGALG00000007001:ENSGALT00000011333:exon3:c.G1832A:p.R611Q,	17	4066745	G	A
synonymous SNV	ENSGALG00000006997:ENSGALT00000011328:exon6:c.C843T:p.T281T,	17	4556108	G	A
synonymous SNV	ENSGALG00000005060:ENSGALT00000039898:exon6:c.A711G:p.Q237Q,ENSGALG00000005060:ENSGALT00000008113:exon6:c.A711G:p.Q237Q,	17	5515185	A	G
synonymous SNV	ENSGALG00000004965:ENSGALT00000007962:exon11:c.G1668A:p.E556E,	17	5605481	C	T
synonymous SNV	ENSGALG00000003830:ENSGALT00000006070:exon13:c.T1767C:p.T589T,	17	6726455	T	C
synonymous SNV	ENSGALG00000003830:ENSGALT00000006070:exon24:c.T3336C:p.P1112P,	17	6736225	T	C
synonymous SNV	ENSGALG00000003830:ENSGALT00000006070:exon40:c.A4755G:p.A1585A,	17	6740131	A	G
synonymous SNV	ENSGALG00000003757:ENSGALT00000005965:exon15:c.G1329C:p.V443V,ENSGALG00000003757:ENSGALT00000005964:exon15:c.G1329C:p.V443V,	17	6858042	G	C
synonymous SNV	ENSGALG00000003661:ENSGALT00000005801:exon23:c.G6627A:p.S2209S,	17	7129343	C	T
nonsynonymous SNV	ENSGALG00000003340:ENSGALT00000005285:exon6:c.G368A:p.R123H,	17	7497094	C	T
synonymous SNV	ENSGALG00000002955:ENSGALT00000004669:exon18:c.C2724T:p.R908R,	17	7663270	C	T
synonymous SNV	ENSGALG00000001889:ENSGALT00000002925:exon2:c.T309C:p.F103F,	17	8599585	T	C
synonymous SNV	ENSGALG00000001797:ENSGALT00000002770:exon5:c.G576A:p.T192T,	17	8645095	C	T
nonsynonymous SNV	ENSGALG00000021553:ENSGALT00000038911:exon3:c.G911T:p.R304L,	17	8970599	G	T
nonsynonymous SNV	ENSGALG00000021553:ENSGALT00000038911:exon3:c.G917A:p.G306D,	17	8970605	G	A
synonymous SNV	ENSGALG00000001513:ENSGALT00000002299:exon17:c.C2277T:p.A759A,	17	9076323	C	T
stoploss SNV	ENSGALG00000001513:ENSGALT00000002299:exon24:c.T3490C:p.X1164R,	17	9080219	T	C
nonsynonymous SNV	ENSGALG00000021570:ENSGALT00000001876:exon1:c.A604G:p.T202A,	17	9519738	T	C
nonsynonymous SNV	ENSGALG00000001036:ENSGALT00000001534:exon13:c.G968A:p.G323E,	18	999540	G	A
synonymous SNV	ENSGALG00000021573:ENSGALT00000039333:exon9:c.C864T:p.T288T,	18	1948404	G	A
synonymous SNV	ENSGALG00000017417:ENSGALT00000028105:exon3:c.C324A:p.R108R,	18	2165616	C	A
nonsynonymous SNV	ENSGALG00000001433:ENSGALT00000002182:exon12:c.C1019G:p.T340S,	18	3203381	C	G
synonymous SNV	ENSGALG00000002050:ENSGALT00000003188:exon4:c.G327A:p.L109L,ENSGALG00000002050:ENSGALT00000034822:exon4:c.G327A:p.L109L,	18	4501178	G	A
synonymous SNV	ENSGALG00000002311:ENSGALT00000003634:exon3:c.T357C:p.G119G,	18	4710044	T	C
synonymous SNV	ENSGALG00000002389:ENSGALT00000003760:exon27:c.T3399C:p.S1133S,	18	4722117	A	G
synonymous SNV	ENSGALG00000002827:ENSGALT00000038889:exon14:c.C1434T:p.L478L,ENSGALG00000002827:ENSGALT00000004462:exon14:c.C1422T:p.L474L,	18	4962932	G	A
nonsynonymous SNV	ENSGALG00000002889:ENSGALT00000004555:exon16:c.C1397G:p.T466R,	18	5007421	G	C
nonsynonymous SNV	ENSGALG00000003284:ENSGALT00000005194:exon8:c.G1084C:p.A362P,	18	6617708	C	G
synonymous SNV	ENSGALG00000003284:ENSGALT00000005194:exon5:c.A681G:p.E227E,	18	6622276	T	C
synonymous SNV	ENSGALG00000003294:ENSGALT00000005217:exon9:c.G2361A:p.A787A,	18	6634197	G	A
synonymous SNV	ENSGALG00000003668:ENSGALT00000005813:exon3:c.C231T:p.A77A,	18	7110687	G	A
synonymous SNV	ENSGALG00000021399:ENSGALT00000006909:exon34:c.C4416T:p.H1472H,	18	7921240	G	A
synonymous SNV	ENSGALG00000021399:ENSGALT00000006909:exon33:c.G4338A:p.L1446L,	18	7921639	C	T
synonymous SNV	ENSGALG00000021395:ENSGALT00000034528:exon6:c.C474T:p.P158P,	18	7947239	G	A
synonymous SNV	ENSGALG00000004505:ENSGALT00000007177:exon5:c.A582G:p.K194K,	18	9165160	T	C
nonsynonymous SNV	ENSGALG00000006900:ENSGALT00000031463:exon4:c.G484A:p.A162T,	18	9273651	G	A
synonymous SNV	ENSGALG00000006900:ENSGALT00000031463:exon9:c.T1059C:p.F353F,	18	9274728	T	C
synonymous SNV	ENSGALG00000006938:ENSGALT00000011238:exon32:c.T3786C:p.I1262I,	18	9345537	A	G
synonymous SNV	ENSGALG00000006938:ENSGALT00000011238:exon17:c.T1920C:p.I640I,	18	9386259	A	G
synonymous SNV	ENSGALG00000006988:ENSGALT00000011319:exon49:c.T11868C:p.F3956F,	18	9492703	A	G
synonymous SNV	ENSGALG00000006988:ENSGALT00000011319:exon14:c.G5295A:p.K1765K,	18	9514286	C	T
nonsynonymous SNV	ENSGALG00000006988:ENSGALT00000011319:exon14:c.A4178G:p.K1393R,	18	9515403	T	C
synonymous SNV	ENSGALG00000011816:ENSGALT00000019290:exon4:c.C465T:p.D155D,	18	9712719	G	A
synonymous SNV	ENSGALG00000007286:ENSGALT00000031439:exon4:c.C358T:p.L120L,	18	9909917	G	A
synonymous SNV	ENSGALG00000007747:ENSGALT00000012560:exon10:c.C1362T:p.F454F,	18	10451668	C	T
nonsynonymous SNV	ENSGALG00000021694:ENSGALT00000001368:exon7:c.A979G:p.T327A,	19	304400	T	C
synonymous SNV	ENSGALG00000021694:ENSGALT00000001368:exon7:c.C921T:p.T307T,	19	304458	G	A
synonymous SNV	ENSGALG00000001071:ENSGALT00000001603:exon10:c.C552T:p.P184P,	19	739368	C	T
nonsynonymous SNV	ENSGALG00000001110:ENSGALT00000001666:exon5:c.A796G:p.T266A,	19	794573	A	G
synonymous SNV	ENSGALG00000021665:ENSGALT00000001925:exon14:c.T1107C:p.H369H,	19	2643550	A	G
nonsynonymous SNV	ENSGALG00000001313:ENSGALT00000001999:exon4:c.C424T:p.H142Y,	19	2841627	G	A
nonsynonymous SNV	ENSGALG00000001546:ENSGALT00000002350:exon41:c.A6113G:p.N2038S,	19	3209110	A	G
synonymous SNV	ENSGALG00000001737:ENSGALT00000002667:exon4:c.G378A:p.E126E,ENSGALG00000001737:ENSGALT00000002665:exon5:c.G612A:p.E204E,ENSGALG00000001737:ENSGALT00000040347:exon5:c.G612A:p.E204E,	19	3422722	C	T
nonsynonymous SNV	ENSGALG00000002059:ENSGALT00000003202:exon4:c.G838A:p.G280R,	19	4306665	C	T
synonymous SNV	ENSGALG00000002542:ENSGALT00000004011:exon7:c.G1254A:p.P418P,	19	4893032	C	T
nonsynonymous SNV	ENSGALG00000002631:ENSGALT00000004146:exon1:c.G34A:p.G12S,	19	5054511	G	A
synonymous SNV	ENSGALG00000002653:ENSGALT00000004180:exon13:c.A1716G:p.K572K,	19	5115348	T	C
synonymous SNV	ENSGALG00000003082:ENSGALT00000004873:exon7:c.C813T:p.P271P,	19	5483928	C	T
synonymous SNV	ENSGALG00000003108:ENSGALT00000004908:exon2:c.C1461T:p.D487D,	19	5579085	G	A
synonymous SNV	ENSGALG00000003665:ENSGALT00000005809:exon4:c.G357T:p.T119T,	19	5703626	C	A
synonymous SNV	ENSGALG00000003766:ENSGALT00000005975:exon28:c.C5301T:p.H1767H,ENSGALG00000003766:ENSGALT00000039719:exon30:c.C5211T:p.H1737H,	19	5723062	G	A
synonymous SNV	ENSGALG00000003766:ENSGALT00000005975:exon9:c.C1000T:p.L334L,ENSGALG00000003766:ENSGALT00000039719:exon10:c.C1033T:p.L345L,	19	5729830	G	A
synonymous SNV	ENSGALG00000003979:ENSGALT00000006340:exon2:c.T201C:p.Y67Y,	19	5769641	T	C
synonymous SNV	ENSGALG00000004009:ENSGALT00000006386:exon3:c.A444G:p.T148T,	19	5843619	T	C
synonymous SNV	ENSGALG00000004009:ENSGALT00000006386:exon2:c.C312T:p.P104P,	19	5844175	G	A
synonymous SNV	ENSGALG00000004009:ENSGALT00000006386:exon1:c.G132A:p.Q44Q,	19	5844449	C	T
synonymous SNV	ENSGALG00000021572:ENSGALT00000034909:exon14:c.C3597T:p.Y1199Y,	19	6026223	G	A
nonsynonymous SNV	ENSGALG00000004175:ENSGALT00000006636:exon5:c.G440A:p.R147K,	19	6110305	G	A
nonsynonymous SNV	ENSGALG00000004186:ENSGALT00000006652:exon6:c.A1214G:p.D405G,	19	6137700	A	G
nonsynonymous SNV	ENSGALG00000004295:ENSGALT00000006838:exon6:c.G1727A:p.R576Q,	19	6200096	G	A
nonsynonymous SNV	ENSGALG00000004416:ENSGALT00000007038:exon3:c.C94T:p.R32W,	19	6400896	C	T
synonymous SNV	ENSGALG00000004477:ENSGALT00000007130:exon31:c.C4608T:p.H1536H,	19	6416121	G	A
synonymous SNV	ENSGALG00000004477:ENSGALT00000007130:exon22:c.T3108C:p.T1036T,	19	6421723	A	G
synonymous SNV	ENSGALG00000023677:ENSGALT00000039525:exon3:c.A744G:p.E248E,ENSGALG00000023677:ENSGALT00000039520:exon1:c.A54G:p.E18E,ENSGALG00000023674:ENSGALT00000039506:exon2:c.T15C:p.G5G,ENSGALG00000023677:ENSGALT00000039519:exon1:c.A54G:p.E18E,	19	6528215	A	G
synonymous SNV	ENSGALG00000004613:ENSGALT00000007345:exon8:c.A852G:p.K284K,	19	6575999	A	G
synonymous SNV	ENSGALG00000004817:ENSGALT00000007679:exon1:c.C81G:p.L27L,	19	6873302	C	G
nonsynonymous SNV	ENSGALG00000005126:ENSGALT00000008234:exon17:c.T2181A:p.N727K,	19	7229880	T	A
synonymous SNV	ENSGALG00000005660:ENSGALT00000009081:exon55:c.G7998A:p.S2666S,ENSGALG00000005660:ENSGALT00000039007:exon54:c.G7935A:p.S2645S,	19	8977784	C	T
synonymous SNV	ENSGALG00000023643:ENSGALT00000039397:exon3:c.A219G:p.R73R,ENSGALG00000004904:ENSGALT00000007843:exon2:c.T357C:p.S119S,	2	287543	T	C
synonymous SNV	ENSGALG00000023643:ENSGALT00000039397:exon3:c.G201A:p.P67P,ENSGALG00000004904:ENSGALT00000007843:exon2:c.C375T:p.P125P,	2	287561	C	T
nonsynonymous SNV	ENSGALG00000023642:ENSGALT00000039395:exon1:c.G185A:p.R62K,	2	297379	G	A
nonsynonymous SNV	ENSGALG00000024491:ENSGALT00000041404:exon2:c.A122G:p.D41G,	2	396153	A	G
synonymous SNV	ENSGALG00000005027:ENSGALT00000008045:exon4:c.A789G:p.P263P,	2	626343	T	C
nonsynonymous SNV	ENSGALG00000005048:ENSGALT00000008096:exon4:c.G296A:p.G99E,	2	677645	G	A
nonsynonymous SNV	ENSGALG00000005172:ENSGALT00000008303:exon4:c.G103A:p.E35K,	2	858916	G	A
synonymous SNV	ENSGALG00000005172:ENSGALT00000008303:exon4:c.G117C:p.T39T,	2	858930	G	C
synonymous SNV	ENSGALG00000005328:ENSGALT00000039188:exon1:c.G102A:p.A34A,	2	2200718	C	T
synonymous SNV	ENSGALG00000005412:ENSGALT00000008691:exon1:c.C489T:p.D163D,	2	3125167	G	A
nonsynonymous SNV	ENSGALG00000005430:ENSGALT00000039135:exon5:c.A484G:p.I162V,ENSGALG00000005430:ENSGALT00000008721:exon5:c.A484G:p.I162V,	2	3160652	T	C
synonymous SNV	ENSGALG00000005492:ENSGALT00000008818:exon10:c.C1125G:p.L375L,	2	3779688	C	G
synonymous SNV	ENSGALG00000005517:ENSGALT00000008851:exon19:c.G2298A:p.T766T,	2	3850467	C	T
synonymous SNV	ENSGALG00000005979:ENSGALT00000009616:exon17:c.A1503G:p.A501A,	2	4842080	A	G
synonymous SNV	ENSGALG00000006052:ENSGALT00000031283:exon18:c.A1863G:p.E621E,	2	5202094	T	C
synonymous SNV	ENSGALG00000006173:ENSGALT00000009966:exon12:c.G915A:p.T305T,	2	6094950	C	T
synonymous SNV	ENSGALG00000006173:ENSGALT00000009966:exon1:c.C24T:p.A8A,	2	6115317	G	A
nonsynonymous SNV	ENSGALG00000006437:ENSGALT00000010388:exon1:c.T760G:p.Y254D,	2	8464283	T	G
synonymous SNV	ENSGALG00000006461:ENSGALT00000010436:exon20:c.G2520A:p.L840L,ENSGALG00000006461:ENSGALT00000038686:exon19:c.G2514A:p.L838L,	2	8586180	G	A
synonymous SNV	ENSGALG00000006525:ENSGALT00000010544:exon13:c.A1620G:p.E540E,	2	9391580	T	C
synonymous SNV	ENSGALG00000007036:ENSGALT00000011386:exon12:c.T1305C:p.H435H,ENSGALG00000007036:ENSGALT00000038567:exon12:c.T1320C:p.H440H,ENSGALG00000007036:ENSGALT00000011385:exon12:c.T1302C:p.H434H,	2	11385459	A	G
nonsynonymous SNV	ENSGALG00000007036:ENSGALT00000011386:exon3:c.G203C:p.S68T,ENSGALG00000007036:ENSGALT00000038567:exon3:c.G218C:p.S73T,ENSGALG00000007036:ENSGALT00000011385:exon3:c.G200C:p.S67T,	2	11393063	C	G
synonymous SNV	ENSGALG00000007140:ENSGALT00000011564:exon9:c.T1545C:p.I515I,	2	13880320	T	C
synonymous SNV	ENSGALG00000007331:ENSGALT00000011863:exon14:c.C1917T:p.H639H,	2	14633863	G	A
nonsynonymous SNV	ENSGALG00000007579:ENSGALT00000012254:exon12:c.A1475G:p.Y492C,	2	16057989	T	C
synonymous SNV	ENSGALG00000007579:ENSGALT00000038416:exon11:c.G1167A:p.Q389Q,ENSGALG00000007579:ENSGALT00000012254:exon10:c.G1167A:p.Q389Q,ENSGALG00000007579:ENSGALT00000038415:exon11:c.G1167A:p.Q389Q,	2	16061998	C	T
nonsynonymous SNV	ENSGALG00000007579:ENSGALT00000038416:exon4:c.C308T:p.T103M,ENSGALG00000007579:ENSGALT00000012254:exon3:c.C308T:p.T103M,ENSGALG00000007579:ENSGALT00000038415:exon4:c.C308T:p.T103M,	2	16095363	G	A
synonymous SNV	ENSGALG00000007766:ENSGALT00000012598:exon12:c.T2712C:p.N904N,	2	16864324	A	G
synonymous SNV	ENSGALG00000008747:ENSGALT00000014236:exon15:c.C1428T:p.T476T,	2	20317679	C	T
synonymous SNV	ENSGALG00000008764:ENSGALT00000014256:exon8:c.G2184A:p.G728G,	2	20512133	G	A
nonsynonymous SNV	ENSGALG00000008963:ENSGALT00000014574:exon14:c.G1240T:p.V414L,	2	20783100	G	T
synonymous SNV	ENSGALG00000009348:ENSGALT00000015224:exon33:c.A8820G:p.E2940E,ENSGALG00000009348:ENSGALT00000015176:exon42:c.A9705G:p.E3235E,	2	22430666	A	G
synonymous SNV	ENSGALG00000009467:ENSGALT00000015413:exon4:c.A891G:p.P297P,	2	22626525	A	G
synonymous SNV	ENSGALG00000009653:ENSGALT00000015719:exon18:c.C2070T:p.G690G,	2	23604615	C	T
synonymous SNV	ENSGALG00000009686:ENSGALT00000015764:exon1:c.G1386A:p.S462S,	2	23678285	G	A
synonymous SNV	ENSGALG00000009689:ENSGALT00000015769:exon2:c.T126C:p.C42C,ENSGALG00000009689:ENSGALT00000038023:exon2:c.T204C:p.C68C,	2	23822617	A	G
synonymous SNV	ENSGALG00000009728:ENSGALT00000015833:exon4:c.C243T:p.C81C,ENSGALG00000009728:ENSGALT00000038010:exon4:c.C258T:p.C86C,ENSGALG00000009728:ENSGALT00000015533:exon4:c.C255T:p.C85C,	2	24151893	G	A
synonymous SNV	ENSGALG00000010699:ENSGALT00000017402:exon9:c.A2424G:p.S808S,	2	24754350	A	G
synonymous SNV	ENSGALG00000010804:ENSGALT00000017566:exon3:c.T231C:p.H77H,	2	28477827	A	G
synonymous SNV	ENSGALG00000010836:ENSGALT00000017616:exon6:c.G729T:p.L243L,	2	28815804	G	T
synonymous SNV	ENSGALG00000010836:ENSGALT00000017616:exon9:c.C2236T:p.L746L,	2	28820648	C	T
synonymous SNV	ENSGALG00000010908:ENSGALT00000037877:exon6:c.A654C:p.S218S,ENSGALG00000010908:ENSGALT00000017740:exon5:c.A654C:p.S218S,	2	30591807	T	G
synonymous SNV	ENSGALG00000010938:ENSGALT00000017800:exon2:c.A156G:p.E52E,	2	30988568	A	G
synonymous SNV	ENSGALG00000010988:ENSGALT00000017898:exon1:c.A108G:p.S36S,	2	31506190	A	G
synonymous SNV	ENSGALG00000011007:ENSGALT00000017925:exon1:c.G33T:p.G11G,ENSGALG00000011007:ENSGALT00000017923:exon2:c.G132T:p.G44G,	2	31611055	C	A
synonymous SNV	ENSGALG00000011517:ENSGALT00000018780:exon6:c.T2169C:p.N723N,	2	41034718	A	G
synonymous SNV	ENSGALG00000011517:ENSGALT00000018780:exon6:c.C1212T:p.N404N,	2	41035675	G	A
synonymous SNV	ENSGALG00000011517:ENSGALT00000018780:exon3:c.A726G:p.P242P,	2	41044572	T	C
synonymous SNV	ENSGALG00000012184:ENSGALT00000019894:exon5:c.C462T:p.P154P,	2	47687645	G	A
nonsynonymous SNV	ENSGALG00000019602:ENSGALT00000037462:exon2:c.G98A:p.R33Q,	2	49216054	C	T
synonymous SNV	ENSGALG00000012415:ENSGALT00000020295:exon6:c.G819A:p.Q273Q,	2	55515642	C	T
nonsynonymous SNV	ENSGALG00000012656:ENSGALT00000020658:exon29:c.A3288T:p.L1096F,	2	57847495	T	A
nonsynonymous SNV	ENSGALG00000012695:ENSGALT00000031073:exon4:c.C298T:p.R100C,ENSGALG00000012695:ENSGALT00000031072:exon5:c.C298T:p.R100C,	2	61634100	C	T
nonsynonymous SNV	ENSGALG00000012705:ENSGALT00000020743:exon1:c.G4A:p.V2I,	2	62658095	G	A
synonymous SNV	ENSGALG00000012778:ENSGALT00000020848:exon8:c.C849T:p.Y283Y,	2	65309602	C	T
synonymous SNV	ENSGALG00000012807:ENSGALT00000020893:exon4:c.T402G:p.P134P,	2	66750090	T	G
nonsynonymous SNV	ENSGALG00000012824:ENSGALT00000020918:exon3:c.A274G:p.I92V,	2	67514767	T	C
synonymous SNV	ENSGALG00000012856:ENSGALT00000020967:exon1:c.G15A:p.R5R,ENSGALG00000012856:ENSGALT00000020968:exon2:c.G630A:p.R210R,	2	68821573	G	A
synonymous SNV	ENSGALG00000012872:ENSGALT00000020999:exon5:c.A414G:p.E138E,	2	68961682	T	C
synonymous SNV	ENSGALG00000012903:ENSGALT00000037168:exon12:c.G1215A:p.R405R,ENSGALG00000012903:ENSGALT00000021039:exon12:c.G1215A:p.R405R,	2	69600290	G	A
synonymous SNV	ENSGALG00000012904:ENSGALT00000021041:exon1:c.C45T:p.C15C,	2	69730222	C	T
synonymous SNV	ENSGALG00000012916:ENSGALT00000021065:exon3:c.G663A:p.K221K,	2	70383341	G	A
synonymous SNV	ENSGALG00000012954:ENSGALT00000021128:exon25:c.C3453T:p.Y1151Y,	2	77323615	C	T
synonymous SNV	ENSGALG00000013064:ENSGALT00000021325:exon13:c.C1224T:p.C408C,	2	82076079	C	T
synonymous SNV	ENSGALG00000013100:ENSGALT00000021387:exon3:c.G222A:p.P74P,ENSGALG00000013100:ENSGALT00000037075:exon1:c.G99A:p.P33P,ENSGALG00000013100:ENSGALT00000021388:exon1:c.G129A:p.P43P,	2	83183823	C	T
synonymous SNV	ENSGALG00000013138:ENSGALT00000021448:exon23:c.C1998T:p.F666F,	2	86514252	G	A
synonymous SNV	ENSGALG00000013138:ENSGALT00000021448:exon17:c.A1389G:p.K463K,	2	86530821	T	C
synonymous SNV	ENSGALG00000013156:ENSGALT00000021487:exon3:c.C252T:p.G84G,	2	87927749	G	A
nonsynonymous SNV	ENSGALG00000013397:ENSGALT00000021849:exon11:c.A1901C:p.E634A,	2	91238873	A	C
synonymous SNV	ENSGALG00000013438:ENSGALT00000021913:exon6:c.G1329A:p.A443A,	2	91454901	G	A
synonymous SNV	ENSGALG00000013657:ENSGALT00000022206:exon28:c.T5226C:p.H1742H,	2	92929652	A	G
synonymous SNV	ENSGALG00000013657:ENSGALT00000022206:exon7:c.G1077A:p.Q359Q,	2	92964291	C	T
synonymous SNV	ENSGALG00000000059:ENSGALT00000000074:exon2:c.A597G:p.A199A,	2	99592585	T	C
synonymous SNV	ENSGALG00000013902:ENSGALT00000022541:exon1:c.T180C:p.I60I,ENSGALG00000013902:ENSGALT00000022540:exon1:c.T183C:p.I61I,	2	102069139	A	G
synonymous SNV	ENSGALG00000014836:ENSGALT00000036877:exon9:c.T1284C:p.N428N,ENSGALG00000014836:ENSGALT00000023948:exon8:c.T1176C:p.N392N,	2	104140100	T	C
synonymous SNV	ENSGALG00000014801:ENSGALT00000023897:exon13:c.G1410A:p.Q470Q,	2	104314082	C	T
synonymous SNV	ENSGALG00000014799:ENSGALT00000023894:exon4:c.T763C:p.L255L,	2	104330511	T	C
nonsynonymous SNV	ENSGALG00000014897:ENSGALT00000024028:exon5:c.C607G:p.L203V,	2	105093628	G	C
synonymous SNV	ENSGALG00000014915:ENSGALT00000024055:exon6:c.C523T:p.L175L,	2	105285278	C	T
synonymous SNV	ENSGALG00000014920:ENSGALT00000024064:exon13:c.A1152G:p.P384P,	2	105302210	T	C
synonymous SNV	ENSGALG00000014982:ENSGALT00000024169:exon11:c.G1458A:p.L486L,	2	105995981	G	A
synonymous SNV	ENSGALG00000015004:ENSGALT00000024197:exon6:c.T741C:p.H247H,	2	106178791	T	C
synonymous SNV	ENSGALG00000015011:ENSGALT00000024206:exon8:c.C657T:p.Y219Y,	2	106194762	C	T
nonsynonymous SNV	ENSGALG00000015030:ENSGALT00000024240:exon22:c.G3385T:p.V1129L,	2	106204819	C	A
synonymous SNV	ENSGALG00000015030:ENSGALT00000024240:exon22:c.C3384A:p.T1128T,	2	106204820	G	T
synonymous SNV	ENSGALG00000015030:ENSGALT00000024240:exon13:c.T2058C:p.I686I,	2	106210965	A	G
nonsynonymous SNV	ENSGALG00000015112:ENSGALT00000024382:exon5:c.G1900A:p.A634T,	2	106899042	C	T
synonymous SNV	ENSGALG00000019489:ENSGALT00000030920:exon1:c.C609T:p.D203D,ENSGALG00000019489:ENSGALT00000036808:exon2:c.C810T:p.D270D,	2	107624759	G	A
synonymous SNV	ENSGALG00000015421:ENSGALT00000024873:exon4:c.C723T:p.S241S,	2	115292366	G	A
nonsynonymous SNV	ENSGALG00000015522:ENSGALT00000025027:exon15:c.A2233G:p.T745A,ENSGALG00000015522:ENSGALT00000030890:exon15:c.A2230G:p.T744A,	2	119493002	T	C
synonymous SNV	ENSGALG00000015539:ENSGALT00000025048:exon5:c.C453T:p.G151G,	2	119716658	C	T
synonymous SNV	ENSGALG00000015539:ENSGALT00000025048:exon9:c.T990G:p.A330A,	2	119727970	T	G
nonsynonymous SNV	ENSGALG00000022794:ENSGALT00000036655:exon1:c.T284A:p.V95E,	2	125919450	T	A
synonymous SNV	ENSGALG00000015965:ENSGALT00000025727:exon23:c.C5271T:p.R1757R,	2	130908280	G	A
synonymous SNV	ENSGALG00000015965:ENSGALT00000025727:exon1:c.G93A:p.T31T,	2	130929576	C	T
synonymous SNV	ENSGALG00000015987:ENSGALT00000025764:exon4:c.C585T:p.H195H,	2	131160027	G	A
synonymous SNV	ENSGALG00000022789:ENSGALT00000025780:exon1:c.T117A:p.I39I,	2	131784683	T	A
synonymous SNV	ENSGALG00000016045:ENSGALT00000025850:exon37:c.A5085G:p.V1695V,	2	134472380	T	C
synonymous SNV	ENSGALG00000016045:ENSGALT00000025850:exon35:c.A4698G:p.E1566E,	2	134474777	T	C
synonymous SNV	ENSGALG00000016072:ENSGALT00000025893:exon4:c.T480C:p.D160D,ENSGALG00000016072:ENSGALT00000025895:exon4:c.T480C:p.D160D,	2	134863593	A	G
synonymous SNV	ENSGALG00000016423:ENSGALT00000036586:exon10:c.A1101G:p.A367A,ENSGALG00000016423:ENSGALT00000026491:exon15:c.A1968G:p.A656A,	2	142164872	T	C
synonymous SNV	ENSGALG00000016404:ENSGALT00000026454:exon11:c.A960C:p.I320I,	2	142541699	A	C
synonymous SNV	ENSGALG00000016404:ENSGALT00000026454:exon11:c.A963G:p.A321A,	2	142541702	A	G
synonymous SNV	ENSGALG00000016373:ENSGALT00000026409:exon19:c.G1626A:p.R542R,	2	143651534	C	T
nonsynonymous SNV	ENSGALG00000016354:ENSGALT00000026383:exon8:c.G670A:p.D224N,	2	143797120	G	A
synonymous SNV	ENSGALG00000016354:ENSGALT00000026383:exon13:c.C1119T:p.S373S,	2	143800790	C	T
synonymous SNV	ENSGALG00000016354:ENSGALT00000026383:exon16:c.C1500T:p.I500I,	2	143802759	C	T
synonymous SNV	ENSGALG00000016317:ENSGALT00000026325:exon6:c.A603G:p.S201S,	2	144357767	T	C
synonymous SNV	ENSGALG00000000075:ENSGALT00000000103:exon16:c.C1740T:p.S580S,ENSGALG00000000075:ENSGALT00000036525:exon16:c.C1737T:p.S579S,	2	154792814	G	A
synonymous SNV	ENSGALG00000001034:ENSGALT00000001532:exon4:c.G894T:p.V298V,ENSGALG00000001034:ENSGALT00000040660:exon4:c.G882T:p.V294V,	20	219203	G	T
nonsynonymous SNV	ENSGALG00000001536:ENSGALT00000002335:exon5:c.G1273A:p.A425T,	20	957605	C	T
synonymous SNV	ENSGALG00000001913:ENSGALT00000002964:exon3:c.T267C:p.I89I,	20	1410621	A	G
synonymous SNV	ENSGALG00000003409:ENSGALT00000005391:exon6:c.T873C:p.N291N,	20	2678552	A	G
synonymous SNV	ENSGALG00000003750:ENSGALT00000023262:exon7:c.T501G:p.A167A,ENSGALG00000003750:ENSGALT00000005954:exon7:c.T501G:p.A167A,	20	4868830	T	G
synonymous SNV	ENSGALG00000003750:ENSGALT00000023262:exon13:c.C1266T:p.N422N,ENSGALG00000003750:ENSGALT00000005954:exon13:c.C1266T:p.N422N,	20	4872353	C	T
synonymous SNV	ENSGALG00000003750:ENSGALT00000023262:exon17:c.G1629A:p.S543S,ENSGALG00000003750:ENSGALT00000005954:exon17:c.G1617A:p.S539S,	20	4873892	G	A
synonymous SNV	ENSGALG00000003750:ENSGALT00000023262:exon27:c.G2994A:p.P998P,ENSGALG00000003750:ENSGALT00000005954:exon27:c.G2982A:p.P994P,	20	4878679	G	A
synonymous SNV	ENSGALG00000003815:ENSGALT00000006050:exon7:c.A747G:p.T249T,ENSGALG00000003815:ENSGALT00000034469:exon7:c.A747G:p.T249T,ENSGALG00000003815:ENSGALT00000006048:exon7:c.A747G:p.T249T,ENSGALG00000003815:ENSGALT00000034470:exon7:c.A747G:p.T249T,ENSGALG00000003815:ENSGALT00000006049:exon7:c.A747G:p.T249T,	20	4984405	A	G
synonymous SNV	ENSGALG00000004220:ENSGALT00000006710:exon5:c.T546C:p.F182F,	20	5365648	T	C
synonymous SNV	ENSGALG00000004542:ENSGALT00000007232:exon15:c.G1584A:p.P528P,	20	5736224	C	T
synonymous SNV	ENSGALG00000004542:ENSGALT00000007232:exon14:c.G1341T:p.R447R,	20	5738694	C	A
synonymous SNV	ENSGALG00000004593:ENSGALT00000007309:exon7:c.C1074T:p.H358H,	20	5900907	G	A
nonsynonymous SNV	ENSGALG00000021230:ENSGALT00000007669:exon6:c.G733A:p.G245R,	20	6672706	G	A
synonymous SNV	ENSGALG00000005102:ENSGALT00000008180:exon13:c.T2082C:p.N694N,	20	7620162	T	C
nonsynonymous SNV	ENSGALG00000005321:ENSGALT00000008535:exon78:c.G10613A:p.S3538N,	20	7813279	C	T
synonymous SNV	ENSGALG00000005321:ENSGALT00000008535:exon75:c.C10179T:p.D3393D,	20	7814040	G	A
synonymous SNV	ENSGALG00000005321:ENSGALT00000008535:exon74:c.G9960C:p.P3320P,	20	7814368	C	G
synonymous SNV	ENSGALG00000005531:ENSGALT00000008871:exon1:c.T42C:p.A14A,	20	8309826	T	C
synonymous SNV	ENSGALG00000006040:ENSGALT00000009729:exon13:c.T1338C:p.L446L,	20	9484796	T	C
synonymous SNV	ENSGALG00000006138:ENSGALT00000009906:exon8:c.C2817T:p.S939S,	20	9719968	C	T
synonymous SNV	ENSGALG00000006138:ENSGALT00000009906:exon8:c.C2964T:p.I988I,	20	9720115	C	T
nonsynonymous SNV	ENSGALG00000006138:ENSGALT00000009906:exon8:c.G3076A:p.V1026I,	20	9720227	G	A
stopgain SNV	ENSGALG00000006176:ENSGALT00000009971:exon1:c.C125G:p.S42X,ENSGALG00000006176:ENSGALT00000039418:exon2:c.C209G:p.S70X,	20	9775846	C	G
nonsynonymous SNV	ENSGALG00000006197:ENSGALT00000009999:exon10:c.T725G:p.L242R,	20	9902340	T	G
synonymous SNV	ENSGALG00000006201:ENSGALT00000010006:exon1:c.G18A:p.K6K,	20	9908914	G	A
nonsynonymous SNV	ENSGALG00000006267:ENSGALT00000010129:exon10:c.G1020C:p.L340F,	20	9994185	G	C
nonsynonymous SNV	ENSGALG00000023611:ENSGALT00000039295:exon1:c.T161C:p.M54T,	20	10103359	A	G
synonymous SNV	ENSGALG00000006775:ENSGALT00000010962:exon12:c.T1902A:p.A634A,ENSGALG00000006775:ENSGALT00000039224:exon13:c.T1902A:p.A634A,	20	10332119	T	A
synonymous SNV	ENSGALG00000006974:ENSGALT00000039062:exon7:c.G636A:p.P212P,ENSGALG00000006974:ENSGALT00000011297:exon7:c.G636A:p.P212P,	20	10708404	C	T
synonymous SNV	ENSGALG00000007447:ENSGALT00000012048:exon4:c.C705T:p.G235G,	20	10841726	G	A
synonymous SNV	ENSGALG00000007462:ENSGALT00000012067:exon5:c.T681C:p.T227T,	20	10850654	T	C
synonymous SNV	ENSGALG00000007744:ENSGALT00000012554:exon5:c.A1278G:p.A426A,	20	11957735	T	C
nonsynonymous SNV	ENSGALG00000007799:ENSGALT00000012648:exon3:c.A1700T:p.D567V,	20	12530620	A	T
nonsynonymous SNV	ENSGALG00000007799:ENSGALT00000012648:exon4:c.T2495C:p.I832T,	20	12531463	T	C
nonsynonymous SNV	ENSGALG00000007799:ENSGALT00000012648:exon4:c.T2496G:p.I832M,	20	12531464	T	G
stopgain SNV	ENSGALG00000007923:ENSGALT00000012865:exon2:c.C48A:p.C16X,ENSGALG00000007923:ENSGALT00000038856:exon2:c.C48A:p.C16X,	20	13211775	C	A
nonsynonymous SNV	ENSGALG00000007989:ENSGALT00000012969:exon4:c.C1193A:p.T398N,	20	13479989	C	A
synonymous SNV	ENSGALG00000000976:ENSGALT00000001442:exon3:c.G339A:p.S113S,ENSGALG00000000976:ENSGALT00000040536:exon3:c.G336A:p.S112S,	21	886763	C	T
synonymous SNV	ENSGALG00000001024:ENSGALT00000001513:exon6:c.C726T:p.Y242Y,	21	960031	G	A
synonymous SNV	ENSGALG00000001063:ENSGALT00000001590:exon17:c.G3324A:p.T1108T,	21	1017945	C	T
synonymous SNV	ENSGALG00000001223:ENSGALT00000001855:exon6:c.A939G:p.K313K,	21	1533102	A	G
synonymous SNV	ENSGALG00000001382:ENSGALT00000002104:exon19:c.T1995C:p.F665F,ENSGALG00000001382:ENSGALT00000035160:exon17:c.T1995C:p.F665F,ENSGALG00000001382:ENSGALT00000040349:exon18:c.T1995C:p.F665F,	21	2006430	T	C
nonsynonymous SNV	ENSGALG00000001542:ENSGALT00000002342:exon4:c.G431A:p.R144H,	21	2195587	G	A
synonymous SNV	ENSGALG00000001770:ENSGALT00000002716:exon13:c.T957C:p.T319T,	21	2421271	T	C
synonymous SNV	ENSGALG00000002041:ENSGALT00000003171:exon7:c.A717G:p.P239P,ENSGALG00000002041:ENSGALT00000040179:exon5:c.A867G:p.P289P,	21	2718804	T	C
synonymous SNV	ENSGALG00000002232:ENSGALT00000003495:exon12:c.G1587T:p.P529P,	21	3019101	C	A
synonymous SNV	ENSGALG00000002473:ENSGALT00000003902:exon1:c.C87T:p.S29S,	21	3244607	G	A
synonymous SNV	ENSGALG00000002583:ENSGALT00000004070:exon2:c.C295T:p.L99L,	21	3458921	C	T
synonymous SNV	ENSGALG00000002649:ENSGALT00000004175:exon20:c.T2430C:p.V810V,	21	3611735	T	C
synonymous SNV	ENSGALG00000002649:ENSGALT00000004175:exon20:c.G2445A:p.E815E,	21	3611750	G	A
nonsynonymous SNV	ENSGALG00000002820:ENSGALT00000004455:exon4:c.A485G:p.N162S,	21	3729104	T	C
synonymous SNV	ENSGALG00000002820:ENSGALT00000004455:exon4:c.G459A:p.S153S,	21	3729130	C	T
synonymous SNV	ENSGALG00000023772:ENSGALT00000039811:exon3:c.C321A:p.P107P,	21	4316397	G	T
synonymous SNV	ENSGALG00000003910:ENSGALT00000006223:exon30:c.T4146C:p.D1382D,	21	4651375	A	G
stopgain SNV	ENSGALG00000023723:ENSGALT00000039664:exon7:c.C808T:p.Q270X,	21	4692400	C	T
synonymous SNV	ENSGALG00000010143:ENSGALT00000016492:exon9:c.C1521G:p.L507L,	21	6709012	C	G
synonymous SNV	ENSGALG00000010143:ENSGALT00000016492:exon11:c.A1851G:p.S617S,	21	6710163	A	G
synonymous SNV	ENSGALG00000010079:ENSGALT00000016382:exon5:c.T531C:p.S177S,	21	6886516	T	C
synonymous SNV	ENSGALG00000000019:ENSGALT00000000026:exon3:c.C318T:p.Y106Y,	22	52728	C	T
nonsynonymous SNV	ENSGALG00000024027:ENSGALT00000040532:exon1:c.C355A:p.P119T,	22	2893316	G	T
synonymous SNV	ENSGALG00000014155:ENSGALT00000029510:exon11:c.C1527T:p.N509N,	22	3919425	C	T
nonsynonymous SNV	ENSGALG00000000675:ENSGALT00000000957:exon12:c.T1286G:p.L429R,	23	1219066	A	C
nonsynonymous SNV	ENSGALG00000000737:ENSGALT00000001053:exon7:c.T1141C:p.S381P,	23	1429219	T	C
synonymous SNV	ENSGALG00000000790:ENSGALT00000001147:exon5:c.T309C:p.Y103Y,	23	1500379	A	G
synonymous SNV	ENSGALG00000000820:ENSGALT00000001194:exon1:c.C28T:p.L10L,	23	1606679	C	T
nonsynonymous SNV	ENSGALG00000002871:ENSGALT00000004527:exon12:c.C757T:p.P253S,	23	2466295	C	T
synonymous SNV	ENSGALG00000000981:ENSGALT00000001449:exon9:c.C1503T:p.G501G,	23	2525207	G	A
synonymous SNV	ENSGALG00000021664:ENSGALT00000035138:exon3:c.A222G:p.K74K,	23	2761628	A	G
synonymous SNV	ENSGALG00000021664:ENSGALT00000035138:exon3:c.C237G:p.T79T,	23	2761643	C	G
synonymous SNV	ENSGALG00000001310:ENSGALT00000001994:exon4:c.T241C:p.L81L,	23	2869358	A	G
synonymous SNV	ENSGALG00000001443:ENSGALT00000002195:exon8:c.T1449C:p.D483D,ENSGALG00000001443:ENSGALT00000041065:exon7:c.T1386C:p.D462D,	23	3084455	T	C
synonymous SNV	ENSGALG00000001453:ENSGALT00000002208:exon2:c.A708G:p.A236A,	23	3508518	T	C
synonymous SNV	ENSGALG00000001453:ENSGALT00000002208:exon2:c.A694C:p.R232R,	23	3508532	T	G
nonsynonymous SNV	ENSGALG00000017715:ENSGALT00000028420:exon2:c.G350C:p.C117S,ENSGALG00000017715:ENSGALT00000040767:exon2:c.G362C:p.C121S,	23	5270676	G	C
synonymous SNV	ENSGALG00000003241:ENSGALT00000005127:exon2:c.C216T:p.S72S,	23	5424064	G	A
nonsynonymous SNV	ENSGALG00000003539:ENSGALT00000005601:exon1:c.A322G:p.T108A,	23	5522799	A	G
nonsynonymous SNV	ENSGALG00000003539:ENSGALT00000005601:exon3:c.C1048G:p.P350A,	23	5524191	C	G
synonymous SNV	ENSGALG00000003614:ENSGALT00000005718:exon8:c.G732A:p.L244L,	23	5599972	G	A
synonymous SNV	ENSGALG00000000291:ENSGALT00000000380:exon10:c.A627G:p.A209A,	24	38041	T	C
synonymous SNV	ENSGALG00000001331:ENSGALT00000002027:exon15:c.C1881T:p.H627H,	24	1606992	C	T
synonymous SNV	ENSGALG00000001529:ENSGALT00000002324:exon3:c.T213C:p.Y71Y,	24	2590862	A	G
synonymous SNV	ENSGALG00000001557:ENSGALT00000002366:exon8:c.T864C:p.S288S,	24	2596821	T	C
synonymous SNV	ENSGALG00000001604:ENSGALT00000002439:exon17:c.T1677C:p.G559G,	24	2619583	T	C
synonymous SNV	ENSGALG00000006598:ENSGALT00000010639:exon46:c.T6162C:p.A2054A,	24	3531117	A	G
synonymous SNV	ENSGALG00000006638:ENSGALT00000010723:exon11:c.T1362C:p.G454G,	24	3640389	A	G
synonymous SNV	ENSGALG00000006663:ENSGALT00000010780:exon38:c.C4062T:p.A1354A,	24	3752700	G	A
synonymous SNV	ENSGALG00000006663:ENSGALT00000010780:exon17:c.G1332A:p.P444P,	24	3770642	C	T
synonymous SNV	ENSGALG00000006764:ENSGALT00000040822:exon12:c.C1221T:p.N407N,	24	4246991	C	T
synonymous SNV	ENSGALG00000006818:ENSGALT00000040773:exon1:c.G1023A:p.S341S,ENSGALG00000006818:ENSGALT00000011022:exon30:c.G10056A:p.S3352S,	24	4387446	C	T
synonymous SNV	ENSGALG00000006899:ENSGALT00000011174:exon1:c.C78G:p.S26S,	24	4429400	G	C
nonsynonymous SNV	ENSGALG00000007046:ENSGALT00000011417:exon4:c.G325A:p.V109I,ENSGALG00000007046:ENSGALT00000040723:exon4:c.G325A:p.V109I,	24	5223613	C	T
synonymous SNV	ENSGALG00000007046:ENSGALT00000011417:exon1:c.A12G:p.Q4Q,ENSGALG00000007046:ENSGALT00000040723:exon1:c.A12G:p.Q4Q,	24	5224563	T	C
synonymous SNV	ENSGALG00000007310:ENSGALT00000011831:exon27:c.G2154A:p.P718P,	24	5419278	G	A
synonymous SNV	ENSGALG00000024033:ENSGALT00000012566:exon8:c.G696A:p.R232R,	24	5810366	C	T
synonymous SNV	ENSGALG00000007929:ENSGALT00000012879:exon18:c.G1773A:p.Q591Q,	24	6324825	C	T
nonsynonymous SNV	ENSGALG00000007929:ENSGALT00000012879:exon17:c.A1559G:p.N520S,	24	6325184	T	C
synonymous SNV	ENSGALG00000013464:ENSGALT00000021945:exon6:c.A621G:p.S207S,ENSGALG00000013464:ENSGALT00000040931:exon6:c.A627G:p.S209S,	25	32538	A	G
synonymous SNV	ENSGALG00000013464:ENSGALT00000021945:exon7:c.C657T:p.D219D,ENSGALG00000013464:ENSGALT00000040931:exon7:c.C663T:p.D221D,	25	36744	C	T
synonymous SNV	ENSGALG00000013239:ENSGALT00000032638:exon13:c.G4182A:p.E1394E,ENSGALG00000013239:ENSGALT00000021617:exon8:c.G3996A:p.E1332E,	25	871244	C	T
stopgain SNV	ENSGALG00000009153:ENSGALT00000014909:exon25:c.A2380T:p.K794X,ENSGALG00000009153:ENSGALT00000040760:exon22:c.A2269T:p.K757X,	25	1308406	T	A
synonymous SNV	ENSGALG00000009147:ENSGALT00000014892:exon16:c.A2022G:p.K674K,	25	1332579	A	G
nonsynonymous SNV	ENSGALG00000006259:ENSGALT00000010117:exon1:c.G25A:p.V9M,	25	1386433	G	A
synonymous SNV	ENSGALG00000024094:ENSGALT00000040675:exon23:c.G2682C:p.G894G,ENSGALG00000024094:ENSGALT00000040674:exon22:c.G2607C:p.G869G,	25	1484610	G	C
synonymous SNV	ENSGALG00000006863:ENSGALT00000011109:exon7:c.A387G:p.K129K,	25	1486252	T	C
synonymous SNV	ENSGALG00000014638:ENSGALT00000023591:exon27:c.C8709T:p.N2903N,	25	1496547	G	A
synonymous SNV	ENSGALG00000014643:ENSGALT00000023603:exon20:c.A4059G:p.T1353T,	25	1553403	T	C
synonymous SNV	ENSGALG00000014656:ENSGALT00000000634:exon5:c.T720C:p.I240I,ENSGALG00000014656:ENSGALT00000040616:exon5:c.T720C:p.I240I,	25	1675448	A	G
nonsynonymous SNV	ENSGALG00000000809:ENSGALT00000001187:exon6:c.A672C:p.R224S,ENSGALG00000000809:ENSGALT00000001176:exon19:c.A2313C:p.R771S,	25	1874669	A	C
synonymous SNV	ENSGALG00000000836:ENSGALT00000001226:exon3:c.A324G:p.K108K,	25	1895757	T	C
synonymous SNV	ENSGALG00000000628:ENSGALT00000000894:exon7:c.C1029T:p.C343C,ENSGALG00000000628:ENSGALT00000031422:exon7:c.C999T:p.C333C,ENSGALG00000000628:ENSGALT00000000882:exon7:c.C999T:p.C333C,	26	295622	C	T
synonymous SNV	ENSGALG00000000628:ENSGALT00000000894:exon7:c.A1047T:p.R349R,ENSGALG00000000628:ENSGALT00000031422:exon7:c.A1017T:p.R339R,ENSGALG00000000628:ENSGALT00000000882:exon7:c.A1017T:p.R339R,	26	295640	A	T
synonymous SNV	ENSGALG00000000584:ENSGALT00000000815:exon15:c.C3204T:p.D1068D,	26	396586	C	T
synonymous SNV	ENSGALG00000000541:ENSGALT00000000748:exon12:c.A1344G:p.K448K,	26	489135	A	G
synonymous SNV	ENSGALG00000000226:ENSGALT00000000304:exon1:c.A93G:p.A31A,	26	893676	A	G
nonsynonymous SNV	ENSGALG00000000329:ENSGALT00000000439:exon9:c.T803C:p.V268A,	26	1125942	T	C
synonymous SNV	ENSGALG00000000401:ENSGALT00000000546:exon1:c.G816A:p.T272T,	26	1195416	G	A
nonsynonymous SNV	ENSGALG00000000636:ENSGALT00000000908:exon9:c.A737G:p.N246S,	26	1624550	A	G
synonymous SNV	ENSGALG00000000856:ENSGALT00000001255:exon13:c.C1392A:p.S464S,	26	2317053	G	T
synonymous SNV	ENSGALG00000001091:ENSGALT00000001635:exon6:c.G1338T:p.P446P,ENSGALG00000001091:ENSGALT00000040357:exon3:c.G1206T:p.P402P,	26	2416486	C	A
nonsynonymous SNV	ENSGALG00000023948:ENSGALT00000040326:exon3:c.G308A:p.R103Q,	26	2479453	G	A
nonsynonymous SNV	ENSGALG00000001373:ENSGALT00000002093:exon15:c.A1268G:p.D423G,	26	2985825	A	G
nonsynonymous SNV	ENSGALG00000001373:ENSGALT00000002093:exon16:c.G1487A:p.R496H,	26	2987088	G	A
nonsynonymous SNV	ENSGALG00000001538:ENSGALT00000040209:exon14:c.G1606C:p.V536L,ENSGALG00000001538:ENSGALT00000002337:exon14:c.G1600C:p.V534L,	26	3344719	C	G
synonymous SNV	ENSGALG00000002735:ENSGALT00000004314:exon2:c.A219G:p.E73E,	26	4105218	A	G
synonymous SNV	ENSGALG00000002735:ENSGALT00000004314:exon4:c.T465C:p.N155N,	26	4106391	T	C
synonymous SNV	ENSGALG00000003149:ENSGALT00000004981:exon15:c.T1593A:p.G531G,	26	4460883	A	T
synonymous SNV	ENSGALG00000003149:ENSGALT00000004981:exon4:c.T357C:p.Y119Y,	26	4466682	A	G
synonymous SNV	ENSGALG00000000988:ENSGALT00000001458:exon27:c.T2791C:p.L931L,ENSGALG00000000988:ENSGALT00000040794:exon27:c.T2785C:p.L929L,	27	1244176	A	G
synonymous SNV	ENSGALG00000000988:ENSGALT00000001458:exon16:c.T1461C:p.D487D,ENSGALG00000000988:ENSGALT00000040794:exon16:c.T1455C:p.D485D,	27	1249699	A	G
nonsynonymous SNV	ENSGALG00000000918:ENSGALT00000001352:exon1:c.G98A:p.G33E,	27	1259666	G	A
nonsynonymous SNV	ENSGALG00000000878:ENSGALT00000001292:exon10:c.T1349C:p.L450P,	27	1274700	A	G
nonsynonymous SNV	ENSGALG00000000878:ENSGALT00000001292:exon2:c.G460A:p.V154I,	27	1277845	C	T
nonsynonymous SNV	ENSGALG00000000857:ENSGALT00000001256:exon1:c.C5T:p.A2V,	27	1296899	C	T
synonymous SNV	ENSGALG00000000674:ENSGALT00000000956:exon9:c.T1050C:p.Y350Y,	27	1399591	T	C
nonsynonymous SNV	ENSGALG00000014388:ENSGALT00000004214:exon3:c.G1084C:p.E362Q,ENSGALG00000014388:ENSGALT00000023249:exon1:c.G196C:p.E66Q,ENSGALG00000014388:ENSGALT00000040725:exon6:c.G1312C:p.E438Q,	27	1484438	G	C
nonsynonymous SNV	ENSGALG00000000201:ENSGALT00000000268:exon12:c.A2674C:p.I892L,ENSGALG00000000201:ENSGALT00000040720:exon12:c.A2740C:p.I914L,	27	1492577	T	G
nonsynonymous SNV	ENSGALG00000000201:ENSGALT00000000268:exon3:c.G370T:p.A124S,ENSGALG00000000201:ENSGALT00000000267:exon3:c.G367T:p.A123S,ENSGALG00000000201:ENSGALT00000040720:exon3:c.G370T:p.A124S,	27	1501034	C	A
nonsynonymous SNV	ENSGALG00000000201:ENSGALT00000000268:exon2:c.G281C:p.G94A,ENSGALG00000000201:ENSGALT00000000267:exon2:c.G278C:p.G93A,ENSGALG00000000201:ENSGALT00000040720:exon2:c.G281C:p.G94A,	27	1501832	C	G
synonymous SNV	ENSGALG00000000293:ENSGALT00000000384:exon36:c.G4095A:p.T1365T,	27	1601440	G	A
synonymous SNV	ENSGALG00000000332:ENSGALT00000040635:exon5:c.T336C:p.D112D,ENSGALG00000000332:ENSGALT00000000442:exon5:c.T336C:p.D112D,ENSGALG00000000332:ENSGALT00000040636:exon5:c.T336C:p.D112D,ENSGALG00000000332:ENSGALT00000040634:exon3:c.T141C:p.D47D,	27	1606118	A	G
nonsynonymous SNV	ENSGALG00000000454:ENSGALT00000000616:exon16:c.C2066T:p.P689L,	27	3805477	G	A
synonymous SNV	ENSGALG00000003934:ENSGALT00000006267:exon2:c.C105T:p.R35R,ENSGALG00000003934:ENSGALT00000040084:exon2:c.C105T:p.R35R,	27	4068969	C	T
synonymous SNV	ENSGALG00000002937:ENSGALT00000004634:exon12:c.C786T:p.A262A,	27	4709943	C	T
nonsynonymous SNV	ENSGALG00000000307:ENSGALT00000000407:exon11:c.G949A:p.V317I,	28	70431	C	T
synonymous SNV	ENSGALG00000000352:ENSGALT00000000472:exon7:c.A672G:p.E224E,	28	481930	T	C
nonsynonymous SNV	ENSGALG00000000589:ENSGALT00000000824:exon3:c.G332C:p.S111T,	28	793482	C	G
synonymous SNV	ENSGALG00000001749:ENSGALT00000002682:exon14:c.A1857G:p.K619K,	28	1257143	A	G
synonymous SNV	ENSGALG00000001544:ENSGALT00000002347:exon17:c.C2235T:p.I745I,	28	1360735	G	A
synonymous SNV	ENSGALG00000001486:ENSGALT00000002254:exon3:c.A678G:p.G226G,	28	1422458	A	G
synonymous SNV	ENSGALG00000001106:ENSGALT00000001660:exon1:c.C573T:p.N191N,	28	1983436	C	T
nonsynonymous SNV	ENSGALG00000001126:ENSGALT00000001696:exon2:c.C176T:p.S59L,ENSGALG00000001126:ENSGALT00000001695:exon2:c.C185T:p.S62L,ENSGALG00000001126:ENSGALT00000041157:exon3:c.C176T:p.S59L,	28	2033842	C	T
nonsynonymous SNV	ENSGALG00000001126:ENSGALT00000001696:exon14:c.C2281T:p.R761W,ENSGALG00000001126:ENSGALT00000001695:exon12:c.C2290T:p.R764W,ENSGALG00000001126:ENSGALT00000041157:exon13:c.C2281T:p.R761W,	28	2043057	C	T
nonsynonymous SNV	ENSGALG00000001377:ENSGALT00000002098:exon15:c.T2678C:p.L893P,	28	2195893	A	G
synonymous SNV	ENSGALG00000001998:ENSGALT00000003109:exon2:c.C126T:p.R42R,	28	2336539	G	A
nonsynonymous SNV	ENSGALG00000002559:ENSGALT00000004044:exon5:c.T521A:p.I174N,ENSGALG00000002559:ENSGALT00000023142:exon4:c.T821A:p.I274N,	28	2389419	T	A
synonymous SNV	ENSGALG00000009709:ENSGALT00000015806:exon5:c.T1185C:p.D395D,	28	2513696	T	C
synonymous SNV	ENSGALG00000009709:ENSGALT00000015806:exon11:c.T1698C:p.P566P,	28	2516418	T	C
synonymous SNV	ENSGALG00000009709:ENSGALT00000015806:exon11:c.A1734G:p.K578K,	28	2516454	A	G
nonsynonymous SNV	ENSGALG00000009703:ENSGALT00000015797:exon3:c.A120C:p.R40S,	28	2521206	A	C
synonymous SNV	ENSGALG00000009703:ENSGALT00000015797:exon4:c.T228C:p.H76H,	28	2521504	T	C
nonsynonymous SNV	ENSGALG00000009703:ENSGALT00000015797:exon4:c.T230C:p.M77T,	28	2521506	T	C
nonsynonymous SNV	ENSGALG00000015192:ENSGALT00000024511:exon3:c.A385G:p.K129E,	28	2555402	T	C
synonymous SNV	ENSGALG00000003047:ENSGALT00000004817:exon3:c.G1566C:p.S522S,	28	2767700	G	C
nonsynonymous SNV	ENSGALG00000003047:ENSGALT00000004817:exon8:c.G2692A:p.V898I,	28	2770503	G	A
synonymous SNV	ENSGALG00000003047:ENSGALT00000004817:exon11:c.A3105T:p.R1035R,	28	2772140	A	T
synonymous SNV	ENSGALG00000003160:ENSGALT00000005000:exon3:c.C423T:p.D141D,	28	2842678	C	T
nonsynonymous SNV	ENSGALG00000003561:ENSGALT00000005638:exon2:c.G233A:p.R78H,	28	3608813	G	A
synonymous SNV	ENSGALG00000003959:ENSGALT00000006310:exon5:c.T405C:p.I135I,	28	3974389	A	G
synonymous SNV	ENSGALG00000004048:ENSGALT00000040754:exon1:c.T49C:p.L17L,ENSGALG00000004048:ENSGALT00000006442:exon28:c.T5203C:p.L1735L,ENSGALG00000004048:ENSGALT00000016336:exon25:c.T3991C:p.L1331L,ENSGALG00000004048:ENSGALT00000016340:exon27:c.T5182C:p.L1728L,ENSGALG00000004048:ENSGALT00000006443:exon25:c.T3991C:p.L1331L,ENSGALG00000004048:ENSGALT00000024291:exon2:c.T142C:p.L48L,ENSGALG00000004048:ENSGALT0000…	28	4286753	T	C
synonymous SNV	ENSGALG00000004455:ENSGALT00000007092:exon24:c.A3003G:p.K1001K,	3	2249291	T	C
nonsynonymous SNV	ENSGALG00000008233:ENSGALT00000013400:exon9:c.G958A:p.V320I,	3	3035417	G	A
synonymous SNV	ENSGALG00000008643:ENSGALT00000014083:exon3:c.C828T:p.G276G,ENSGALG00000008643:ENSGALT00000013964:exon3:c.C828T:p.G276G,	3	4281670	G	A
synonymous SNV	ENSGALG00000008597:ENSGALT00000013999:exon4:c.G435A:p.T145T,	3	4286012	C	T
synonymous SNV	ENSGALG00000008605:ENSGALT00000031983:exon8:c.C1047T:p.Y349Y,	3	4299966	C	T
nonsynonymous SNV	ENSGALG00000008594:ENSGALT00000013995:exon6:c.A1217G:p.D406G,	3	4362432	A	G
nonsynonymous SNV	ENSGALG00000008594:ENSGALT00000013995:exon7:c.A1328T:p.Y443F,	3	4363303	A	T
synonymous SNV	ENSGALG00000008858:ENSGALT00000014390:exon3:c.A189G:p.P63P,	3	9438857	A	G
synonymous SNV	ENSGALG00000008847:ENSGALT00000014378:exon13:c.C1692T:p.T564T,	3	9504919	G	A
synonymous SNV	ENSGALG00000009028:ENSGALT00000014689:exon4:c.C1137T:p.S379S,	3	13988890	G	A
synonymous SNV	ENSGALG00000008827:ENSGALT00000014344:exon12:c.C1590T:p.Y530Y,	3	16221066	C	T
nonsynonymous SNV	ENSGALG00000008812:ENSGALT00000014324:exon13:c.G1489A:p.G497S,	3	16253254	G	A
synonymous SNV	ENSGALG00000008651:ENSGALT00000014091:exon6:c.A567G:p.T189T,	3	16745197	T	C
synonymous SNV	ENSGALG00000008651:ENSGALT00000014091:exon6:c.A543G:p.T181T,	3	16745221	T	C
synonymous SNV	ENSGALG00000008607:ENSGALT00000014017:exon13:c.T2745C:p.N915N,	3	16947935	T	C
nonsynonymous SNV	ENSGALG00000014483:ENSGALT00000023376:exon1:c.G121A:p.G41S,	3	17583980	C	T
synonymous SNV	ENSGALG00000009130:ENSGALT00000014863:exon18:c.T1689C:p.N563N,	3	17866966	A	G
synonymous SNV	ENSGALG00000009130:ENSGALT00000014863:exon15:c.A1347G:p.L449L,	3	17871204	T	C
synonymous SNV	ENSGALG00000009130:ENSGALT00000014863:exon1:c.A39G:p.P13P,	3	17896676	T	C
synonymous SNV	ENSGALG00000009195:ENSGALT00000014974:exon5:c.G534A:p.P178P,ENSGALG00000009195:ENSGALT00000014975:exon4:c.G237A:p.P79P,	3	18028933	G	A
synonymous SNV	ENSGALG00000009330:ENSGALT00000015194:exon2:c.A525C:p.L175L,	3	18727186	T	G
synonymous SNV	ENSGALG00000009483:ENSGALT00000015441:exon13:c.G1392A:p.T464T,	3	19778232	C	T
synonymous SNV	ENSGALG00000009503:ENSGALT00000015469:exon8:c.G684A:p.L228L,	3	19883616	G	A
synonymous SNV	ENSGALG00000009796:ENSGALT00000031937:exon11:c.G2358A:p.G786G,	3	22804063	C	T
synonymous SNV	ENSGALG00000009837:ENSGALT00000015990:exon11:c.T969C:p.S323S,	3	23186968	A	G
synonymous SNV	ENSGALG00000009843:ENSGALT00000016003:exon1:c.G33T:p.A11A,ENSGALG00000009843:ENSGALT00000016004:exon1:c.G30T:p.A10A,	3	23195914	G	T
synonymous SNV	ENSGALG00000009954:ENSGALT00000016181:exon4:c.C243T:p.D81D,	3	26390879	C	T
synonymous SNV	ENSGALG00000010174:ENSGALT00000016540:exon3:c.G939A:p.T313T,	3	31503378	G	A
nonsynonymous SNV	ENSGALG00000010341:ENSGALT00000016835:exon1:c.G106A:p.A36T,	3	32121817	G	A
synonymous SNV	ENSGALG00000010426:ENSGALT00000016977:exon2:c.G690A:p.K230K,	3	32264238	G	A
synonymous SNV	ENSGALG00000010571:ENSGALT00000017201:exon28:c.G4566T:p.G1522G,	3	33307048	G	T
nonsynonymous SNV	ENSGALG00000010603:ENSGALT00000037962:exon2:c.G413A:p.S138N,ENSGALG00000010603:ENSGALT00000017254:exon2:c.G413A:p.S138N,	3	34782678	C	T
synonymous SNV	ENSGALG00000010609:ENSGALT00000017262:exon9:c.C882T:p.H294H,ENSGALG00000010609:ENSGALT00000017260:exon9:c.C858T:p.H286H,	3	34789046	C	T
synonymous SNV	ENSGALG00000010641:ENSGALT00000017313:exon1:c.C66T:p.G22G,	3	35114489	G	A
synonymous SNV	ENSGALG00000010641:ENSGALT00000017313:exon1:c.C9T:p.A3A,	3	35114546	G	A
nonsynonymous SNV	ENSGALG00000010649:ENSGALT00000017325:exon8:c.A955G:p.R319G,	3	35154584	T	C
synonymous SNV	ENSGALG00000010702:ENSGALT00000037887:exon3:c.C264T:p.T88T,ENSGALG00000010702:ENSGALT00000017407:exon1:c.C96T:p.T32T,	3	36034712	C	T
synonymous SNV	ENSGALG00000010702:ENSGALT00000037887:exon3:c.G267A:p.A89A,ENSGALG00000010702:ENSGALT00000017407:exon1:c.G99A:p.A33A,	3	36034715	G	A
nonsynonymous SNV	ENSGALG00000000258:ENSGALT00000000338:exon31:c.A4537G:p.N1513D,	3	39232411	A	G
synonymous SNV	ENSGALG00000000258:ENSGALT00000000338:exon31:c.C4602T:p.Y1534Y,	3	39232476	C	T
nonsynonymous SNV	ENSGALG00000014369:ENSGALT00000037828:exon4:c.C200A:p.T67N,ENSGALG00000014369:ENSGALT00000037825:exon4:c.C206A:p.T69N,ENSGALG00000014369:ENSGALT00000023213:exon4:c.C20A:p.T7N,	3	39272468	G	T
synonymous SNV	ENSGALG00000011013:ENSGALT00000017942:exon29:c.T4152C:p.T1384T,	3	40757340	T	C
synonymous SNV	ENSGALG00000011114:ENSGALT00000018104:exon17:c.C2100T:p.V700V,	3	42335643	C	T
nonsynonymous SNV	ENSGALG00000011180:ENSGALT00000018228:exon4:c.C404T:p.A135V,	3	42686744	G	A
synonymous SNV	ENSGALG00000011329:ENSGALT00000018484:exon33:c.G4506A:p.P1502P,ENSGALG00000011329:ENSGALT00000037676:exon32:c.G4485A:p.P1495P,	3	43969251	C	T
nonsynonymous SNV	ENSGALG00000011418:ENSGALT00000031830:exon1:c.G491A:p.G164D,	3	44326056	C	T
synonymous SNV	ENSGALG00000020003:ENSGALT00000018893:exon3:c.A1536G:p.L512L,	3	47162976	T	C
synonymous SNV	ENSGALG00000020002:ENSGALT00000018901:exon8:c.C1338T:p.I446I,	3	47290396	G	A
synonymous SNV	ENSGALG00000011661:ENSGALT00000019062:exon3:c.G285A:p.G95G,	3	47513336	G	A
synonymous SNV	ENSGALG00000012412:ENSGALT00000020285:exon10:c.C783A:p.T261T,	3	50560535	C	A
nonsynonymous SNV	ENSGALG00000023071:ENSGALT00000037578:exon1:c.C29T:p.T10I,	3	50740453	C	T
synonymous SNV	ENSGALG00000013683:ENSGALT00000037541:exon4:c.A684G:p.P228P,ENSGALG00000013683:ENSGALT00000022247:exon4:c.A684G:p.P228P,	3	53321193	A	G
synonymous SNV	ENSGALG00000013777:ENSGALT00000022374:exon11:c.T1029C:p.V343V,	3	54366712	A	G
synonymous SNV	ENSGALG00000013777:ENSGALT00000022374:exon7:c.A531G:p.G177G,	3	54370224	T	C
synonymous SNV	ENSGALG00000013810:ENSGALT00000022415:exon5:c.G435A:p.R145R,	3	54942708	C	T
synonymous SNV	ENSGALG00000013861:ENSGALT00000022483:exon5:c.T682C:p.L228L,	3	56516659	A	G
nonsynonymous SNV	ENSGALG00000015001:ENSGALT00000024193:exon7:c.G563A:p.R188Q,	3	68387118	G	A
synonymous SNV	ENSGALG00000015033:ENSGALT00000024245:exon10:c.T753C:p.S251S,	3	68778551	T	C
nonsynonymous SNV	ENSGALG00000015033:ENSGALT00000024245:exon34:c.G8981A:p.S2994N,	3	68825250	G	A
synonymous SNV	ENSGALG00000015035:ENSGALT00000024248:exon4:c.A510G:p.Q170Q,	3	68833829	T	C
synonymous SNV	ENSGALG00000015044:ENSGALT00000024260:exon6:c.T435C:p.H145H,	3	68941288	A	G
synonymous SNV	ENSGALG00000015057:ENSGALT00000024288:exon4:c.T930C:p.G310G,	3	69198077	T	C
synonymous SNV	ENSGALG00000015066:ENSGALT00000024308:exon7:c.T1395C:p.V465V,	3	69376326	T	C
synonymous SNV	ENSGALG00000015070:ENSGALT00000024312:exon9:c.A900G:p.V300V,	3	69472966	T	C
nonsynonymous SNV	ENSGALG00000015405:ENSGALT00000024849:exon5:c.C481G:p.P161A,	3	71374877	C	G
synonymous SNV	ENSGALG00000015513:ENSGALT00000025012:exon19:c.T2772C:p.Y924Y,	3	75182235	T	C
nonsynonymous SNV	ENSGALG00000019921:ENSGALT00000031690:exon3:c.A211C:p.S71R,	3	75335952	A	C
synonymous SNV	ENSGALG00000015611:ENSGALT00000025170:exon7:c.A1437G:p.R479R,	3	78146869	T	C
synonymous SNV	ENSGALG00000015733:ENSGALT00000025373:exon80:c.G12744A:p.T4248T,	3	78230304	G	A
nonsynonymous SNV	ENSGALG00000015808:ENSGALT00000031679:exon2:c.G97A:p.A33T,ENSGALG00000015808:ENSGALT00000025488:exon2:c.G115A:p.A39T,	3	79183380	C	T
nonsynonymous SNV	ENSGALG00000015831:ENSGALT00000025524:exon28:c.A2800G:p.T934A,ENSGALG00000015831:ENSGALT00000025523:exon29:c.A2830G:p.T944A,	3	79685667	A	G
synonymous SNV	ENSGALG00000015831:ENSGALT00000025524:exon28:c.G2802A:p.T934T,ENSGALG00000015831:ENSGALT00000025523:exon29:c.G2832A:p.T944T,	3	79685669	G	A
synonymous SNV	ENSGALG00000015843:ENSGALT00000025544:exon15:c.G1383A:p.P461P,	3	80288678	C	T
nonsynonymous SNV	ENSGALG00000015864:ENSGALT00000025575:exon11:c.G1810C:p.E604Q,	3	81005972	G	C
synonymous SNV	ENSGALG00000015865:ENSGALT00000025577:exon1:c.C327T:p.A109A,	3	81189982	C	T
synonymous SNV	ENSGALG00000015880:ENSGALT00000031662:exon1:c.A9G:p.K3K,	3	82199026	A	G
nonsynonymous SNV	ENSGALG00000016320:ENSGALT00000026329:exon6:c.C401T:p.T134I,	3	91144402	G	A
synonymous SNV	ENSGALG00000016325:ENSGALT00000031634:exon4:c.T180C:p.I60I,ENSGALG00000016325:ENSGALT00000026336:exon3:c.T180C:p.I60I,	3	91206433	T	C
nonsynonymous SNV	ENSGALG00000019891:ENSGALT00000031625:exon2:c.A376G:p.I126V,	3	93826090	T	C
nonsynonymous SNV	ENSGALG00000016362:ENSGALT00000026394:exon6:c.C629T:p.T210I,	3	94751026	G	A
synonymous SNV	ENSGALG00000016409:ENSGALT00000036921:exon29:c.G4314A:p.L1438L,ENSGALG00000016409:ENSGALT00000026464:exon28:c.G4341A:p.L1447L,	3	98746812	C	T
synonymous SNV	ENSGALG00000016451:ENSGALT00000026541:exon29:c.G3492A:p.L1164L,ENSGALG00000016451:ENSGALT00000036894:exon28:c.G3489A:p.L1163L,	3	100066187	C	T
synonymous SNV	ENSGALG00000019867:ENSGALT00000031579:exon3:c.C1065T:p.A355A,	3	107043295	G	A
synonymous SNV	ENSGALG00000016504:ENSGALT00000026624:exon35:c.G4578A:p.T1526T,ENSGALG00000016504:ENSGALT00000036833:exon34:c.G4425A:p.T1475T,	3	107157151	C	T
synonymous SNV	ENSGALG00000016504:ENSGALT00000026624:exon31:c.C3927T:p.C1309C,ENSGALG00000016504:ENSGALT00000036833:exon30:c.C3774T:p.C1258C,	3	107159910	G	A
synonymous SNV	ENSGALG00000016505:ENSGALT00000026627:exon12:c.G942A:p.T314T,	3	107231442	C	T
nonsynonymous SNV	ENSGALG00000016514:ENSGALT00000026648:exon2:c.G308C:p.C103S,	3	107367475	C	G
synonymous SNV	ENSGALG00000016520:ENSGALT00000026659:exon10:c.C1353T:p.S451S,	3	107401728	C	T
synonymous SNV	ENSGALG00000016520:ENSGALT00000026659:exon13:c.A1896G:p.P632P,	3	107404297	A	G
nonsynonymous SNV	ENSGALG00000016647:ENSGALT00000026873:exon1:c.C158T:p.A53V,	3	109839763	G	A
nonsynonymous SNV	ENSGALG00000016669:ENSGALT00000031540:exon1:c.C50T:p.A17V,	3	110257439	C	T
nonsynonymous SNV	ENSGALG00000016684:ENSGALT00000026922:exon12:c.C1248A:p.H416Q,	3	111585172	C	A
nonsynonymous SNV	ENSGALG00000016710:ENSGALT00000026967:exon3:c.G484C:p.V162L,	3	112635041	C	G
nonsynonymous SNV	ENSGALG00000016733:ENSGALT00000027002:exon3:c.G476A:p.S159N,	3	113634821	C	T
synonymous SNV	ENSGALG00000004003:ENSGALT00000006376:exon8:c.T780G:p.T260T,	4	1573544	T	G
synonymous SNV	ENSGALG00000024039:ENSGALT00000040561:exon2:c.G42A:p.Q14Q,	4	1609091	C	T
synonymous SNV	ENSGALG00000004734:ENSGALT00000007539:exon2:c.T252C:p.T84T,	4	1807652	T	C
synonymous SNV	ENSGALG00000004801:ENSGALT00000007663:exon20:c.T2148C:p.N716N,ENSGALG00000004801:ENSGALT00000040508:exon20:c.T2148C:p.N716N,	4	1847186	T	C
synonymous SNV	ENSGALG00000004832:ENSGALT00000007718:exon2:c.C228G:p.G76G,	4	1870862	G	C
synonymous SNV	ENSGALG00000004870:ENSGALT00000007775:exon4:c.C225T:p.S75S,	4	1883720	C	T
nonsynonymous SNV	ENSGALG00000005049:ENSGALT00000008098:exon7:c.G653A:p.G218D,	4	2086689	C	T
nonsynonymous SNV	ENSGALG00000005425:ENSGALT00000008713:exon22:c.C3013A:p.L1005M,	4	2183763	G	T
synonymous SNV	ENSGALG00000005624:ENSGALT00000009025:exon2:c.G159A:p.G53G,	4	2373013	C	T
synonymous SNV	ENSGALG00000005658:ENSGALT00000009079:exon2:c.A948G:p.A316A,	4	2394181	T	C
synonymous SNV	ENSGALG00000005775:ENSGALT00000009276:exon22:c.A1956G:p.Q652Q,	4	2450194	A	G
synonymous SNV	ENSGALG00000006017:ENSGALT00000009683:exon15:c.A1644G:p.P548P,	4	3338595	A	G
synonymous SNV	ENSGALG00000006707:ENSGALT00000010849:exon9:c.G1077T:p.G359G,	4	5169235	G	T
synonymous SNV	ENSGALG00000006839:ENSGALT00000011067:exon23:c.C2638A:p.R880R,	4	5906821	G	T
nonsynonymous SNV	ENSGALG00000006839:ENSGALT00000011069:exon19:c.T2138C:p.L713P,	4	5945588	A	G
synonymous SNV	ENSGALG00000006886:ENSGALT00000011155:exon8:c.G1374A:p.A458A,	4	8354896	C	T
synonymous SNV	ENSGALG00000006919:ENSGALT00000011214:exon5:c.A396G:p.L132L,	4	8730073	A	G
synonymous SNV	ENSGALG00000007646:ENSGALT00000012370:exon25:c.T2817C:p.F939F,	4	12115385	T	C
nonsynonymous SNV	ENSGALG00000007703:ENSGALT00000012483:exon2:c.C362G:p.A121G,	4	12278304	G	C
synonymous SNV	ENSGALG00000007788:ENSGALT00000012629:exon6:c.C585T:p.L195L,	4	12620707	G	A
nonsynonymous SNV	ENSGALG00000007843:ENSGALT00000012737:exon9:c.A2899G:p.T967A,	4	12954454	T	C
synonymous SNV	ENSGALG00000007902:ENSGALT00000012828:exon18:c.T3603C:p.I1201I,ENSGALG00000007902:ENSGALT00000039380:exon19:c.T3540C:p.I1180I,	4	13023647	T	C
synonymous SNV	ENSGALG00000007902:ENSGALT00000012828:exon18:c.C3636T:p.L1212L,ENSGALG00000007902:ENSGALT00000039380:exon19:c.C3573T:p.L1191L,	4	13023680	C	T
synonymous SNV	ENSGALG00000007952:ENSGALT00000012914:exon1:c.C801T:p.R267R,	4	13077310	C	T
synonymous SNV	ENSGALG00000008107:ENSGALT00000039297:exon2:c.T2910C:p.N970N,ENSGALG00000008107:ENSGALT00000013162:exon3:c.T2958C:p.N986N,	4	13984103	T	C
synonymous SNV	ENSGALG00000008266:ENSGALT00000013447:exon43:c.C4203T:p.N1401N,	4	14208876	C	T
nonsynonymous SNV	ENSGALG00000020262:ENSGALT00000032303:exon5:c.G271A:p.E91K,ENSGALG00000020262:ENSGALT00000032304:exon4:c.G211A:p.E71K,	4	16615725	G	A
synonymous SNV	ENSGALG00000008633:ENSGALT00000030227:exon6:c.T768C:p.P256P,ENSGALG00000008633:ENSGALT00000014071:exon6:c.T768C:p.P256P,	4	16654750	T	C
nonsynonymous SNV	ENSGALG00000008675:ENSGALT00000014121:exon2:c.C364G:p.L122V,	4	16694418	G	C
synonymous SNV	ENSGALG00000008675:ENSGALT00000014121:exon1:c.A108C:p.T36T,	4	16694793	T	G
synonymous SNV	ENSGALG00000009085:ENSGALT00000014782:exon8:c.T816A:p.L272L,	4	17867778	A	T
synonymous SNV	ENSGALG00000009429:ENSGALT00000015353:exon11:c.C906T:p.N302N,	4	22991040	C	T
synonymous SNV	ENSGALG00000009692:ENSGALT00000015774:exon9:c.T2106C:p.P702P,	4	26607514	T	C
nonsynonymous SNV	ENSGALG00000009714:ENSGALT00000015813:exon2:c.G206A:p.R69H,	4	26633204	G	A
synonymous SNV	ENSGALG00000009782:ENSGALT00000015909:exon8:c.G933A:p.P311P,	4	30412988	G	A
nonsynonymous SNV	ENSGALG00000009792:ENSGALT00000015929:exon3:c.A353G:p.H118R,	4	30458518	T	C
synonymous SNV	ENSGALG00000009855:ENSGALT00000016022:exon4:c.A426G:p.E142E,	4	30866005	T	C
synonymous SNV	ENSGALG00000009865:ENSGALT00000016039:exon7:c.C975T:p.D325D,	4	30934875	G	A
synonymous SNV	ENSGALG00000010061:ENSGALT00000016356:exon24:c.T3639C:p.H1213H,	4	34281924	A	G
nonsynonymous SNV	ENSGALG00000010061:ENSGALT00000016356:exon24:c.G3281A:p.G1094E,	4	34282282	C	T
nonsynonymous SNV	ENSGALG00000010108:ENSGALT00000016438:exon4:c.A413C:p.Y138S,	4	35158500	T	G
nonsynonymous SNV	ENSGALG00000010195:ENSGALT00000016572:exon13:c.C2480A:p.T827N,	4	35492845	C	A
synonymous SNV	ENSGALG00000010271:ENSGALT00000016706:exon5:c.C369T:p.F123F,	4	35772307	G	A
nonsynonymous SNV	ENSGALG00000010642:ENSGALT00000032213:exon5:c.G365A:p.G122E,ENSGALG00000010642:ENSGALT00000038252:exon4:c.G365A:p.G122E,ENSGALG00000010642:ENSGALT00000017314:exon5:c.G365A:p.G122E,	4	40951270	G	A
synonymous SNV	ENSGALG00000010903:ENSGALT00000017734:exon5:c.A516T:p.V172V,	4	47045672	A	T
synonymous SNV	ENSGALG00000010909:ENSGALT00000017742:exon12:c.T1407C:p.N469N,	4	47083131	T	C
synonymous SNV	ENSGALG00000011165:ENSGALT00000018201:exon23:c.T3063C:p.P1021P,	4	47814511	T	C
synonymous SNV	ENSGALG00000011880:ENSGALT00000019385:exon14:c.C1428T:p.I476I,	4	55468035	C	T
synonymous SNV	ENSGALG00000011998:ENSGALT00000019581:exon5:c.A735G:p.S245S,	4	56483510	A	G
nonsynonymous SNV	ENSGALG00000011998:ENSGALT00000019581:exon6:c.C928G:p.Q310E,	4	56486665	C	G
synonymous SNV	ENSGALG00000012186:ENSGALT00000019897:exon6:c.A501G:p.P167P,	4	59723484	A	G
synonymous SNV	ENSGALG00000012186:ENSGALT00000019897:exon8:c.C705T:p.N235N,	4	59724957	C	T
synonymous SNV	ENSGALG00000000056:ENSGALT00000000071:exon7:c.G585A:p.L195L,ENSGALG00000000056:ENSGALT00000028111:exon5:c.G312A:p.L104L,	4	61748681	G	A
nonsynonymous SNV	ENSGALG00000012278:ENSGALT00000020064:exon6:c.G524A:p.G175D,	4	61840966	C	T
nonsynonymous SNV	ENSGALG00000012278:ENSGALT00000020064:exon1:c.C23T:p.T8I,	4	61860653	G	A
synonymous SNV	ENSGALG00000013208:ENSGALT00000021577:exon29:c.C3585T:p.D1195D,	4	62841335	G	A
nonsynonymous SNV	ENSGALG00000013468:ENSGALT00000021952:exon1:c.T62C:p.F21S,	4	63155937	T	C
nonsynonymous SNV	ENSGALG00000013468:ENSGALT00000021952:exon3:c.C1793T:p.A598V,	4	63159368	C	T
nonsynonymous SNV	ENSGALG00000013503:ENSGALT00000021994:exon7:c.G720C:p.M240I,	4	63185674	G	C
nonsynonymous SNV	ENSGALG00000013602:ENSGALT00000032109:exon23:c.G3604A:p.V1202M,ENSGALG00000013602:ENSGALT00000022129:exon21:c.G3337A:p.V1113M,ENSGALG00000013602:ENSGALT00000037576:exon22:c.G3613A:p.V1205M,	4	64663989	C	T
nonsynonymous SNV	ENSGALG00000013771:ENSGALT00000022366:exon11:c.G1204C:p.E402Q,	4	66682438	C	G
nonsynonymous SNV	ENSGALG00000014134:ENSGALT00000022868:exon5:c.G574A:p.V192M,	4	68454742	C	T
nonsynonymous SNV	ENSGALG00000014198:ENSGALT00000022963:exon2:c.T222G:p.D74E,	4	68701224	T	G
synonymous SNV	ENSGALG00000014267:ENSGALT00000023079:exon4:c.T1596C:p.A532A,	4	70845770	T	C
synonymous SNV	ENSGALG00000014267:ENSGALT00000023079:exon4:c.T1599C:p.A533A,	4	70845773	T	C
nonsynonymous SNV	ENSGALG00000014281:ENSGALT00000023095:exon1:c.G1126A:p.A376T,	4	70952781	C	T
synonymous SNV	ENSGALG00000014514:ENSGALT00000023427:exon21:c.C2784T:p.G928G,ENSGALG00000014514:ENSGALT00000023426:exon22:c.C2793T:p.G931G,	4	79650070	G	A
synonymous SNV	ENSGALG00000015012:ENSGALT00000024208:exon10:c.C843T:p.N281N,	4	81564116	G	A
nonsynonymous SNV	ENSGALG00000015538:ENSGALT00000025047:exon5:c.G946T:p.A316S,	4	82810774	G	T
synonymous SNV	ENSGALG00000015612:ENSGALT00000025171:exon1:c.G162A:p.K54K,ENSGALG00000015612:ENSGALT00000037213:exon1:c.G177A:p.K59K,	4	84861577	G	A
synonymous SNV	ENSGALG00000015690:ENSGALT00000025305:exon1:c.A264G:p.A88A,	4	85901934	A	G
synonymous SNV	ENSGALG00000015690:ENSGALT00000025305:exon1:c.T282C:p.S94S,	4	85901952	T	C
synonymous SNV	ENSGALG00000015706:ENSGALT00000025330:exon7:c.T1104A:p.T368T,	4	86344716	T	A
synonymous SNV	ENSGALG00000015709:ENSGALT00000025333:exon9:c.C2025T:p.D675D,	4	86912008	G	A
nonsynonymous SNV	ENSGALG00000015711:ENSGALT00000032028:exon4:c.C368A:p.S123Y,	4	86944813	C	A
synonymous SNV	ENSGALG00000015749:ENSGALT00000025399:exon2:c.G99C:p.P33P,ENSGALG00000015749:ENSGALT00000032024:exon4:c.G318C:p.P106P,	4	88613723	C	G
synonymous SNV	ENSGALG00000015765:ENSGALT00000037150:exon4:c.T399C:p.S133S,	4	88684944	A	G
synonymous SNV	ENSGALG00000015773:ENSGALT00000025439:exon22:c.C1554T:p.S518S,	4	88710405	C	T
synonymous SNV	ENSGALG00000015783:ENSGALT00000025450:exon11:c.T1392C:p.F464F,	4	88716269	A	G
synonymous SNV	ENSGALG00000015805:ENSGALT00000025484:exon5:c.T444C:p.F148F,	4	88841506	A	G
nonsynonymous SNV	ENSGALG00000022939:ENSGALT00000037129:exon1:c.G102T:p.E34D,	4	89029755	C	A
nonsynonymous SNV	ENSGALG00000015939:ENSGALT00000025688:exon2:c.G293A:p.G98D,	4	89169845	G	A
nonsynonymous SNV	ENSGALG00000015939:ENSGALT00000025688:exon7:c.G1097A:p.R366H,	4	89174890	G	A
synonymous SNV	ENSGALG00000015961:ENSGALT00000032015:exon4:c.C354T:p.I118I,	4	89386582	C	T
synonymous SNV	ENSGALG00000022934:ENSGALT00000037116:exon1:c.C30T:p.F10F,	4	92043117	G	A
synonymous SNV	ENSGALG00000016034:ENSGALT00000025829:exon12:c.G1806A:p.E602E,	4	92763535	G	A
synonymous SNV	ENSGALG00000003386:ENSGALT00000005350:exon26:c.G4392A:p.P1464P,	5	52119	C	T
synonymous SNV	ENSGALG00000003386:ENSGALT00000005350:exon22:c.C3717T:p.Y1239Y,	5	55432	G	A
synonymous SNV	ENSGALG00000003386:ENSGALT00000005350:exon20:c.G3363A:p.A1121A,	5	55939	C	T
synonymous SNV	ENSGALG00000003386:ENSGALT00000005350:exon20:c.G3345A:p.V1115V,	5	55957	C	T
synonymous SNV	ENSGALG00000003386:ENSGALT00000005350:exon15:c.T2130C:p.H710H,	5	58728	A	G
nonsynonymous SNV	ENSGALG00000004770:ENSGALT00000007606:exon4:c.T422G:p.I141S,	5	706505	A	C
synonymous SNV	ENSGALG00000023988:ENSGALT00000040443:exon3:c.A924G:p.E308E,	5	930388	A	G
synonymous SNV	ENSGALG00000004516:ENSGALT00000007192:exon6:c.T474C:p.I158I,ENSGALG00000004516:ENSGALT00000032744:exon6:c.T480C:p.I160I,	5	967772	T	C
synonymous SNV	ENSGALG00000004023:ENSGALT00000006406:exon10:c.A2316G:p.Q772Q,	5	1735614	T	C
synonymous SNV	ENSGALG00000012194:ENSGALT00000019910:exon6:c.G642A:p.T214T,	5	3639790	C	T
synonymous SNV	ENSGALG00000005294:ENSGALT00000008490:exon11:c.G1110A:p.V370V,	5	8326722	G	A
synonymous SNV	ENSGALG00000005294:ENSGALT00000008490:exon18:c.T1875C:p.D625D,	5	8333638	T	C
synonymous SNV	ENSGALG00000005569:ENSGALT00000008932:exon21:c.C2673T:p.G891G,	5	9121858	G	A
synonymous SNV	ENSGALG00000005716:ENSGALT00000009170:exon38:c.T5274C:p.R1758R,	5	10179249	T	C
synonymous SNV	ENSGALG00000005769:ENSGALT00000009266:exon4:c.T798C:p.P266P,	5	10283331	A	G
synonymous SNV	ENSGALG00000005927:ENSGALT00000009535:exon1:c.C192T:p.T64T,	5	10640943	C	T
nonsynonymous SNV	ENSGALG00000005927:ENSGALT00000009535:exon4:c.C1579A:p.L527I,	5	10658480	C	A
synonymous SNV	ENSGALG00000006077:ENSGALT00000009809:exon2:c.T118C:p.L40L,	5	12603206	T	C
synonymous SNV	ENSGALG00000006090:ENSGALT00000009825:exon19:c.A2784T:p.P928P,	5	12641292	T	A
synonymous SNV	ENSGALG00000006172:ENSGALT00000009964:exon36:c.T4398C:p.P1466P,	5	12965253	A	G
nonsynonymous SNV	ENSGALG00000006214:ENSGALT00000010029:exon2:c.A346G:p.T116A,	5	13262222	T	C
nonsynonymous SNV	ENSGALG00000006266:ENSGALT00000010127:exon2:c.C52T:p.R18W,	5	13576605	G	A
nonsynonymous SNV	ENSGALG00000006266:ENSGALT00000010128:exon2:c.C155G:p.A52G,	5	13600874	G	C
nonsynonymous SNV	ENSGALG00000006266:ENSGALT00000010128:exon2:c.G154T:p.A52S,	5	13600875	C	A
synonymous SNV	ENSGALG00000006300:ENSGALT00000039415:exon6:c.T660C:p.T220T,ENSGALG00000006300:ENSGALT00000010181:exon6:c.T663C:p.T221T,	5	13648822	T	C
synonymous SNV	ENSGALG00000006342:ENSGALT00000039390:exon1:c.C105T:p.S35S,ENSGALG00000006342:ENSGALT00000010251:exon12:c.C1242T:p.S414S,	5	13668224	G	A
synonymous SNV	ENSGALG00000006382:ENSGALT00000010309:exon27:c.T3615C:p.L1205L,	5	13972296	T	C
synonymous SNV	ENSGALG00000006401:ENSGALT00000010333:exon13:c.A1449G:p.T483T,	5	14137562	A	G
nonsynonymous SNV	ENSGALG00000006407:ENSGALT00000039357:exon8:c.G788A:p.R263Q,ENSGALG00000006407:ENSGALT00000010344:exon8:c.G788A:p.R263Q,	5	14160942	G	A
synonymous SNV	ENSGALG00000006447:ENSGALT00000010405:exon1:c.C12T:p.I4I,	5	14242925	C	T
synonymous SNV	ENSGALG00000006447:ENSGALT00000010405:exon1:c.A24G:p.E8E,	5	14242937	A	G
synonymous SNV	ENSGALG00000006530:ENSGALT00000010554:exon3:c.G162A:p.E54E,	5	14713341	C	T
synonymous SNV	ENSGALG00000007330:ENSGALT00000011857:exon11:c.G1965A:p.V655V,	5	18132245	C	T
synonymous SNV	ENSGALG00000007370:ENSGALT00000011921:exon1:c.C207T:p.H69H,	5	18183818	G	A
nonsynonymous SNV	ENSGALG00000007537:ENSGALT00000012190:exon3:c.A769G:p.T257A,ENSGALG00000007537:ENSGALT00000012189:exon3:c.A766G:p.T256A,ENSGALG00000007537:ENSGALT00000032671:exon3:c.A769G:p.T257A,	5	18268901	A	G
synonymous SNV	ENSGALG00000021487:ENSGALT00000012655:exon16:c.T7140C:p.S2380S,	5	19714776	A	G
synonymous SNV	ENSGALG00000021487:ENSGALT00000012655:exon10:c.C2478G:p.L826L,	5	19719858	G	C
synonymous SNV	ENSGALG00000006619:ENSGALT00000010684:exon4:c.G435A:p.T145T,	5	19782140	C	T
nonsynonymous SNV	ENSGALG00000007849:ENSGALT00000032658:exon8:c.G925C:p.A309P,ENSGALG00000007849:ENSGALT00000012746:exon8:c.G925C:p.A309P,	5	20585878	G	C
synonymous SNV	ENSGALG00000008231:ENSGALT00000013396:exon10:c.A1137G:p.V379V,	5	25335591	A	G
synonymous SNV	ENSGALG00000008247:ENSGALT00000013425:exon5:c.T405C:p.L135L,	5	25351104	T	C
nonsynonymous SNV	ENSGALG00000023316:ENSGALT00000038361:exon2:c.C344T:p.A115V,	5	26080147	G	A
synonymous SNV	ENSGALG00000008587:ENSGALT00000013981:exon1:c.T264C:p.D88D,	5	26745783	A	G
synonymous SNV	ENSGALG00000009300:ENSGALT00000015137:exon9:c.T765C:p.H255H,	5	28466182	T	C
synonymous SNV	ENSGALG00000009474:ENSGALT00000015425:exon17:c.C1986T:p.H662H,ENSGALG00000009474:ENSGALT00000015426:exon17:c.C1986T:p.H662H,	5	30582407	C	T
synonymous SNV	ENSGALG00000009844:ENSGALT00000016005:exon3:c.C585G:p.L195L,	5	34614005	C	G
synonymous SNV	ENSGALG00000009992:ENSGALT00000016236:exon1:c.C1051T:p.L351L,	5	37049565	C	T
nonsynonymous SNV	ENSGALG00000010025:ENSGALT00000016282:exon7:c.G414T:p.M138I,	5	38306368	C	A
nonsynonymous SNV	ENSGALG00000010030:ENSGALT00000016289:exon17:c.G2782A:p.A928T,	5	38370875	C	T
nonsynonymous SNV	ENSGALG00000010154:ENSGALT00000016505:exon6:c.A441C:p.E147D,	5	39993342	A	C
nonsynonymous SNV	ENSGALG00000010189:ENSGALT00000016562:exon4:c.T585G:p.N195K,	5	40022243	T	G
synonymous SNV	ENSGALG00000010211:ENSGALT00000016604:exon9:c.A1134G:p.V378V,	5	40138352	T	C
synonymous SNV	ENSGALG00000010277:ENSGALT00000016715:exon9:c.A2358G:p.G786G,	5	40459390	A	G
synonymous SNV	ENSGALG00000010304:ENSGALT00000016763:exon1:c.G1992A:p.P664P,	5	40560066	C	T
synonymous SNV	ENSGALG00000010314:ENSGALT00000016792:exon22:c.C2913T:p.S971S,	5	40573806	G	A
synonymous SNV	ENSGALG00000010323:ENSGALT00000016804:exon3:c.G306A:p.P102P,	5	40698247	G	A
nonsynonymous SNV	ENSGALG00000010372:ENSGALT00000016900:exon9:c.A1717G:p.I573V,	5	41303240	T	C
synonymous SNV	ENSGALG00000010501:ENSGALT00000017099:exon8:c.G807T:p.A269A,	5	41783753	C	A
synonymous SNV	ENSGALG00000010579:ENSGALT00000017215:exon1:c.C18T:p.S6S,	5	43356135	G	A
nonsynonymous SNV	ENSGALG00000010703:ENSGALT00000017411:exon2:c.G71A:p.S24N,	5	46658879	G	A
nonsynonymous SNV	ENSGALG00000010715:ENSGALT00000017436:exon27:c.G4685C:p.S1562T,ENSGALG00000010715:ENSGALT00000017438:exon25:c.G4415C:p.S1472T,	5	46717651	C	G
synonymous SNV	ENSGALG00000010747:ENSGALT00000017485:exon11:c.A1329C:p.S443S,	5	46933077	T	G
nonsynonymous SNV	ENSGALG00000010813:ENSGALT00000017584:exon4:c.A1090G:p.T364A,	5	47302907	A	G
synonymous SNV	ENSGALG00000017387:ENSGALT00000028074:exon1:c.G144A:p.E48E,	5	47509145	G	A
synonymous SNV	ENSGALG00000010848:ENSGALT00000017630:exon3:c.G1245A:p.S415S,	5	47542720	C	T
synonymous SNV	ENSGALG00000011076:ENSGALT00000018041:exon11:c.G1848A:p.T616T,	5	48491370	C	T
nonsynonymous SNV	ENSGALG00000011076:ENSGALT00000018041:exon11:c.C1847T:p.T616M,	5	48491371	G	A
synonymous SNV	ENSGALG00000011076:ENSGALT00000018041:exon11:c.G1821A:p.T607T,	5	48491397	C	T
nonsynonymous SNV	ENSGALG00000011103:ENSGALT00000037556:exon14:c.T1169C:p.V390A,ENSGALG00000011103:ENSGALT00000018089:exon10:c.T815C:p.V272A,	5	48979714	T	C
synonymous SNV	ENSGALG00000011209:ENSGALT00000018280:exon10:c.C1011T:p.P337P,	5	50964592	C	T
synonymous SNV	ENSGALG00000011330:ENSGALT00000018487:exon31:c.T6057C:p.N2019N,ENSGALG00000011330:ENSGALT00000037512:exon32:c.T6078C:p.N2026N,	5	51948131	T	C
synonymous SNV	ENSGALG00000011330:ENSGALT00000018487:exon67:c.C12162T:p.H4054H,ENSGALG00000011330:ENSGALT00000037512:exon68:c.C12183T:p.H4061H,	5	51966322	C	T
nonsynonymous SNV	ENSGALG00000011511:ENSGALT00000018765:exon3:c.T352G:p.C118G,	5	52838585	A	C
nonsynonymous SNV	ENSGALG00000011533:ENSGALT00000032496:exon5:c.A505G:p.I169V,	5	52991945	T	C
synonymous SNV	ENSGALG00000011548:ENSGALT00000018836:exon10:c.G1779A:p.T593T,	5	53015529	C	T
nonsynonymous SNV	ENSGALG00000011572:ENSGALT00000018877:exon16:c.C1684G:p.H562D,	5	53194094	C	G
synonymous SNV	ENSGALG00000011581:ENSGALT00000018906:exon10:c.A4293G:p.A1431A,	5	53316470	A	G
nonsynonymous SNV	ENSGALG00000011608:ENSGALT00000018958:exon8:c.T1991C:p.V664A,	5	54031246	T	C
synonymous SNV	ENSGALG00000011696:ENSGALT00000019118:exon20:c.T2475G:p.T825T,ENSGALG00000011696:ENSGALT00000021553:exon21:c.T2568G:p.T856T,	5	54648096	A	C
synonymous SNV	ENSGALG00000011797:ENSGALT00000019249:exon25:c.C2547T:p.V849V,	5	55467976	G	A
synonymous SNV	ENSGALG00000011811:ENSGALT00000019277:exon108:c.C18678T:p.A6226A,	5	55597995	G	A
synonymous SNV	ENSGALG00000011889:ENSGALT00000019399:exon3:c.T510C:p.N170N,	5	56657026	A	G
synonymous SNV	ENSGALG00000012017:ENSGALT00000019608:exon18:c.G2037A:p.K679K,ENSGALG00000012017:ENSGALT00000037350:exon11:c.G999A:p.K333K,	5	57398837	C	T
nonsynonymous SNV	ENSGALG00000012037:ENSGALT00000019652:exon19:c.C3005T:p.T1002M,ENSGALG00000012037:ENSGALT00000019651:exon19:c.C3068T:p.T1023M,ENSGALG00000012037:ENSGALT00000000022:exon20:c.C2999T:p.T1000M,	5	57795100	G	A
nonsynonymous SNV	ENSGALG00000012137:ENSGALT00000019826:exon33:c.C3123G:p.D1041E,ENSGALG00000012137:ENSGALT00000004057:exon32:c.C3111G:p.D1037E,	5	58691036	G	C
nonsynonymous SNV	ENSGALG00000012154:ENSGALT00000019848:exon2:c.C1708T:p.P570S,	5	58783576	G	A
synonymous SNV	ENSGALG00000012154:ENSGALT00000019848:exon2:c.G690A:p.P230P,	5	58784594	C	T
nonsynonymous SNV	ENSGALG00000012321:ENSGALT00000020133:exon24:c.C1706A:p.A569E,	5	60380318	G	T
synonymous SNV	ENSGALG00000012321:ENSGALT00000020133:exon3:c.T222C:p.H74H,	5	60401539	A	G
synonymous SNV	ENSGALG00000012361:ENSGALT00000020190:exon16:c.C3645T:p.N1215N,	5	60503326	G	A
synonymous SNV	ENSGALG00000012425:ENSGALT00000020309:exon12:c.C1617T:p.I539I,	5	60848683	G	A
nonsynonymous SNV	ENSGALG00000012455:ENSGALT00000020359:exon8:c.G913A:p.G305R,	5	61358707	C	T
synonymous SNV	ENSGALG00000012474:ENSGALT00000020384:exon3:c.T1077C:p.S359S,	5	61431900	A	G
synonymous SNV	ENSGALG00000002479:ENSGALT00000003908:exon5:c.C486T:p.N162N,	6	5514119	C	T
synonymous SNV	ENSGALG00000002624:ENSGALT00000004133:exon23:c.C3690A:p.L1230L,	6	6145392	G	T
synonymous SNV	ENSGALG00000002624:ENSGALT00000004133:exon11:c.A2079G:p.A693A,	6	6157223	T	C
synonymous SNV	ENSGALG00000002693:ENSGALT00000004246:exon3:c.T276C:p.D92D,	6	6275595	T	C
synonymous SNV	ENSGALG00000002701:ENSGALT00000004257:exon3:c.G570A:p.K190K,	6	6291304	C	T
synonymous SNV	ENSGALG00000002710:ENSGALT00000004276:exon6:c.A864G:p.A288A,	6	6360318	A	G
synonymous SNV	ENSGALG00000003437:ENSGALT00000005445:exon16:c.T1692C:p.D564D,	6	10450333	A	G
nonsynonymous SNV	ENSGALG00000003689:ENSGALT00000005844:exon12:c.C1795T:p.P599S,	6	10737267	G	A
synonymous SNV	ENSGALG00000003861:ENSGALT00000006138:exon8:c.T900C:p.H300H,ENSGALG00000003861:ENSGALT00000006135:exon15:c.T1773C:p.H591H,	6	11542685	A	G
nonsynonymous SNV	ENSGALG00000004144:ENSGALT00000006591:exon2:c.T136A:p.C46S,	6	11878536	T	A
synonymous SNV	ENSGALG00000004144:ENSGALT00000006591:exon2:c.A144G:p.S48S,	6	11878544	A	G
synonymous SNV	ENSGALG00000024159:ENSGALT00000040808:exon6:c.T120C:p.Y40Y,	6	11896191	T	C
synonymous SNV	ENSGALG00000021039:ENSGALT00000006717:exon9:c.T1107C:p.I369I,	6	11958918	T	C
nonsynonymous SNV	ENSGALG00000004222:ENSGALT00000006719:exon5:c.C514G:p.P172A,	6	11991944	C	G
synonymous SNV	ENSGALG00000004653:ENSGALT00000007414:exon24:c.C3138T:p.N1046N,	6	12981658	C	T
synonymous SNV	ENSGALG00000004653:ENSGALT00000007414:exon27:c.G3483A:p.R1161R,	6	12984707	G	A
synonymous SNV	ENSGALG00000004653:ENSGALT00000007414:exon34:c.T4599C:p.G1533G,	6	12988965	T	C
synonymous SNV	ENSGALG00000005035:ENSGALT00000008074:exon13:c.A2049G:p.P683P,	6	16073265	T	C
synonymous SNV	ENSGALG00000005299:ENSGALT00000008499:exon4:c.G324A:p.Q108Q,	6	17287872	C	T
synonymous SNV	ENSGALG00000005792:ENSGALT00000040097:exon5:c.G666A:p.T222T,ENSGALG00000005792:ENSGALT00000009304:exon5:c.G666A:p.T222T,	6	18632686	G	A
nonsynonymous SNV	ENSGALG00000005914:ENSGALT00000009511:exon12:c.C1034T:p.P345L,	6	18887514	G	A
synonymous SNV	ENSGALG00000005914:ENSGALT00000009511:exon2:c.G57A:p.S19S,	6	18894921	C	T
synonymous SNV	ENSGALG00000005923:ENSGALT00000009526:exon1:c.T280C:p.L94L,	6	18936220	T	C
synonymous SNV	ENSGALG00000006165:ENSGALT00000009953:exon9:c.G954A:p.T318T,	6	19611074	G	A
nonsynonymous SNV	ENSGALG00000006165:ENSGALT00000009953:exon16:c.G1870A:p.V624I,	6	19624903	G	A
synonymous SNV	ENSGALG00000006254:ENSGALT00000010107:exon3:c.A90G:p.E30E,	6	19861452	T	C
synonymous SNV	ENSGALG00000006705:ENSGALT00000010840:exon30:c.T3276C:p.D1092D,ENSGALG00000006705:ENSGALT00000039756:exon31:c.T3315C:p.D1105D,	6	21598822	T	C
synonymous SNV	ENSGALG00000006705:ENSGALT00000010840:exon48:c.T5427C:p.P1809P,ENSGALG00000006705:ENSGALT00000039756:exon49:c.T5466C:p.P1822P,	6	21619173	T	C
synonymous SNV	ENSGALG00000013090:ENSGALT00000021368:exon4:c.G636A:p.T212T,	6	23680890	G	A
synonymous SNV	ENSGALG00000007572:ENSGALT00000012245:exon4:c.T213C:p.S71S,	6	23756330	T	C
synonymous SNV	ENSGALG00000007572:ENSGALT00000012245:exon21:c.C1932T:p.L644L,	6	23762893	C	T
synonymous SNV	ENSGALG00000008039:ENSGALT00000013045:exon4:c.G441T:p.L147L,	6	24590468	G	T
nonsynonymous SNV	ENSGALG00000008265:ENSGALT00000013446:exon20:c.G3355A:p.V1119I,	6	25059397	G	A
synonymous SNV	ENSGALG00000008795:ENSGALT00000014299:exon12:c.A1374G:p.E458E,	6	28087005	T	C
synonymous SNV	ENSGALG00000008938:ENSGALT00000033097:exon2:c.A1323G:p.T441T,	6	29025150	T	C
synonymous SNV	ENSGALG00000008999:ENSGALT00000014639:exon6:c.G936A:p.T312T,	6	29217476	C	T
synonymous SNV	ENSGALG00000008999:ENSGALT00000014639:exon3:c.C459T:p.P153P,	6	29218701	G	A
synonymous SNV	ENSGALG00000009083:ENSGALT00000014779:exon8:c.A1044T:p.A348A,	6	29487170	A	T
synonymous SNV	ENSGALG00000009083:ENSGALT00000014779:exon11:c.T1449C:p.H483H,	6	29488655	T	C
synonymous SNV	ENSGALG00000009083:ENSGALT00000014779:exon11:c.T1497C:p.N499N,	6	29488703	T	C
synonymous SNV	ENSGALG00000009083:ENSGALT00000014779:exon11:c.A1506G:p.E502E,	6	29488712	A	G
synonymous SNV	ENSGALG00000009258:ENSGALT00000015069:exon15:c.A1440T:p.L480L,	6	30469855	T	A
synonymous SNV	ENSGALG00000009328:ENSGALT00000015192:exon4:c.G519T:p.L173L,	6	31481324	C	A
synonymous SNV	ENSGALG00000009466:ENSGALT00000015412:exon8:c.C1347G:p.V449V,	6	31864798	C	G
synonymous SNV	ENSGALG00000009495:ENSGALT00000015458:exon14:c.A1764G:p.E588E,ENSGALG00000009495:ENSGALT00000038732:exon12:c.A1782G:p.E594E,ENSGALG00000009495:ENSGALT00000015457:exon13:c.A1767G:p.E589E,	6	32380255	T	C
nonsynonymous SNV	ENSGALG00000002646:ENSGALT00000004172:exon8:c.A1399G:p.S467G,	7	1272214	T	C
nonsynonymous SNV	ENSGALG00000003484:ENSGALT00000005512:exon4:c.A1095T:p.K365N,	7	4211364	T	A
synonymous SNV	ENSGALG00000003923:ENSGALT00000006250:exon12:c.T5748C:p.F1916F,	7	4821164	T	C
synonymous SNV	ENSGALG00000004140:ENSGALT00000006583:exon1:c.C1272T:p.Y424Y,	7	5778079	C	T
synonymous SNV	ENSGALG00000004140:ENSGALT00000006583:exon1:c.C1863A:p.G621G,	7	5778670	C	A
nonsynonymous SNV	ENSGALG00000004338:ENSGALT00000039700:exon17:c.G2209C:p.V737L,	7	6643162	G	C
nonsynonymous SNV	ENSGALG00000007966:ENSGALT00000012935:exon9:c.C988T:p.H330Y,	7	11036252	G	A
synonymous SNV	ENSGALG00000008038:ENSGALT00000013044:exon4:c.C324T:p.P108P,	7	11193554	G	A
synonymous SNV	ENSGALG00000008118:ENSGALT00000004536:exon6:c.C894T:p.T298T,ENSGALG00000008118:ENSGALT00000013177:exon5:c.C885T:p.T295T,	7	11285893	G	A
synonymous SNV	ENSGALG00000008454:ENSGALT00000013776:exon10:c.G930A:p.A310A,	7	12851670	G	A
synonymous SNV	ENSGALG00000008466:ENSGALT00000013797:exon2:c.G243A:p.T81T,	7	13004295	G	A
synonymous SNV	ENSGALG00000008529:ENSGALT00000013901:exon1:c.C582T:p.G194G,	7	13458112	G	A
synonymous SNV	ENSGALG00000008582:ENSGALT00000013975:exon18:c.G1635T:p.T545T,	7	13539752	C	A
synonymous SNV	ENSGALG00000009001:ENSGALT00000014643:exon10:c.T774C:p.H258H,	7	15882295	T	C
synonymous SNV	ENSGALG00000009236:ENSGALT00000015032:exon12:c.C1203T:p.V401V,	7	16838672	G	A
synonymous SNV	ENSGALG00000009240:ENSGALT00000033290:exon6:c.T930C:p.N310N,ENSGALG00000009240:ENSGALT00000015037:exon5:c.T930C:p.N310N,	7	16921260	T	C
synonymous SNV	ENSGALG00000009325:ENSGALT00000015187:exon3:c.T180C:p.N60N,	7	18154656	T	C
synonymous SNV	ENSGALG00000009513:ENSGALT00000015487:exon1:c.T81G:p.S27S,	7	19267555	A	C
synonymous SNV	ENSGALG00000009525:ENSGALT00000015508:exon2:c.C57T:p.N19N,	7	19332908	G	A
synonymous SNV	ENSGALG00000011153:ENSGALT00000038329:exon2:c.G348A:p.A116A,ENSGALG00000011153:ENSGALT00000018187:exon2:c.G348A:p.A116A,	7	23472355	G	A
synonymous SNV	ENSGALG00000011324:ENSGALT00000038318:exon4:c.T918G:p.P306P,ENSGALG00000011324:ENSGALT00000018477:exon3:c.T918G:p.P306P,ENSGALG00000011324:ENSGALT00000038317:exon3:c.T804G:p.P268P,	7	23762969	T	G
synonymous SNV	ENSGALG00000011324:ENSGALT00000038318:exon4:c.G975A:p.K325K,ENSGALG00000011324:ENSGALT00000018477:exon3:c.G975A:p.K325K,ENSGALG00000011324:ENSGALT00000038317:exon3:c.G861A:p.K287K,	7	23763026	G	A
synonymous SNV	ENSGALG00000011324:ENSGALT00000038318:exon4:c.C1221T:p.Y407Y,ENSGALG00000011324:ENSGALT00000018477:exon3:c.C1221T:p.Y407Y,ENSGALG00000011324:ENSGALT00000038317:exon3:c.C1107T:p.Y369Y,	7	23763272	C	T
synonymous SNV	ENSGALG00000011337:ENSGALT00000018496:exon2:c.T120C:p.Y40Y,ENSGALG00000011337:ENSGALT00000038268:exon2:c.T120C:p.Y40Y,	7	23808139	T	C
synonymous SNV	ENSGALG00000011436:ENSGALT00000018650:exon1:c.A6G:p.A2A,	7	24106588	A	G
nonsynonymous SNV	ENSGALG00000011593:ENSGALT00000018926:exon1:c.C341T:p.T114I,	7	26848396	C	T
synonymous SNV	ENSGALG00000011630:ENSGALT00000032998:exon13:c.C2748T:p.T916T,	7	27525905	C	T
synonymous SNV	ENSGALG00000011655:ENSGALT00000019048:exon3:c.G291C:p.V97V,	7	27893349	C	G
synonymous SNV	ENSGALG00000011708:ENSGALT00000019136:exon27:c.C4983T:p.N1661N,	7	28768473	G	A
synonymous SNV	ENSGALG00000011708:ENSGALT00000019136:exon27:c.C4935T:p.S1645S,	7	28768521	G	A
synonymous SNV	ENSGALG00000011770:ENSGALT00000019216:exon3:c.T918C:p.I306I,	7	29454618	T	C
nonsynonymous SNV	ENSGALG00000012055:ENSGALT00000019692:exon7:c.A1678G:p.N560D,	7	29739070	A	G
synonymous SNV	ENSGALG00000012059:ENSGALT00000019698:exon9:c.G1614A:p.A538A,	7	29748521	C	T
synonymous SNV	ENSGALG00000012072:ENSGALT00000019721:exon14:c.C3873T:p.N1291N,	7	29834883	G	A
synonymous SNV	ENSGALG00000012072:ENSGALT00000019721:exon6:c.G2664A:p.P888P,	7	29840017	C	T
nonsynonymous SNV	ENSGALG00000012348:ENSGALT00000020174:exon18:c.A2629T:p.T877S,	7	32281571	T	A
nonsynonymous SNV	ENSGALG00000012377:ENSGALT00000020209:exon2:c.A89G:p.Q30R,	7	32865153	A	G
synonymous SNV	ENSGALG00000012453:ENSGALT00000020355:exon13:c.C2151T:p.S717S,	7	36390534	C	T
nonsynonymous SNV	ENSGALG00000012484:ENSGALT00000020396:exon16:c.A1775G:p.H592R,ENSGALG00000012484:ENSGALT00000037786:exon16:c.A1775G:p.H592R,	7	36783810	A	G
synonymous SNV	ENSGALG00000012484:ENSGALT00000020396:exon23:c.C2730G:p.L910L,ENSGALG00000012484:ENSGALT00000037786:exon23:c.C2730G:p.L910L,	7	36788172	C	G
nonsynonymous SNV	ENSGALG00000012484:ENSGALT00000020396:exon29:c.G3413T:p.S1138I,ENSGALG00000012484:ENSGALT00000037786:exon29:c.G3374T:p.S1125I,	7	36793609	G	T
nonsynonymous SNV	ENSGALG00000012513:ENSGALT00000020440:exon14:c.G1414A:p.A472T,	7	37032637	C	T
synonymous SNV	ENSGALG00000012526:ENSGALT00000037747:exon21:c.A2514G:p.A838A,ENSGALG00000012526:ENSGALT00000020462:exon18:c.A1944G:p.A648A,	7	37183406	T	C
synonymous SNV	ENSGALG00000012543:ENSGALT00000020486:exon15:c.T1992C:p.H664H,	7	37736065	T	C
nonsynonymous SNV	ENSGALG00000020575:ENSGALT00000032883:exon3:c.G502A:p.E168K,	7	37845556	C	T
synonymous SNV	ENSGALG00000012545:ENSGALT00000020489:exon8:c.G915A:p.K305K,	7	37852778	C	T
nonsynonymous SNV	ENSGALG00000002477:ENSGALT00000003906:exon1:c.G608A:p.R203H,	8	3458535	G	A
synonymous SNV	ENSGALG00000002643:ENSGALT00000004163:exon8:c.C1428T:p.S476S,	8	3735198	C	T
synonymous SNV	ENSGALG00000002749:ENSGALT00000004341:exon5:c.C348T:p.H116H,	8	3872338	G	A
nonsynonymous SNV	ENSGALG00000023803:ENSGALT00000039880:exon1:c.C88T:p.R30W,	8	4828103	G	A
synonymous SNV	ENSGALG00000003382:ENSGALT00000005345:exon3:c.T288C:p.H96H,	8	5286506	A	G
synonymous SNV	ENSGALG00000003495:ENSGALT00000005530:exon6:c.C981T:p.A327A,	8	5755242	G	A
synonymous SNV	ENSGALG00000004620:ENSGALT00000007355:exon5:c.T744C:p.I248I,ENSGALG00000004620:ENSGALT00000039414:exon1:c.T12C:p.I4I,	8	7817792	T	C
synonymous SNV	ENSGALG00000004667:ENSGALT00000007437:exon19:c.G2793C:p.S931S,	8	7925800	G	C
nonsynonymous SNV	ENSGALG00000004775:ENSGALT00000007621:exon5:c.C674T:p.T225M,ENSGALG00000004775:ENSGALT00000039353:exon5:c.C836T:p.T279M,	8	8056139	G	A
synonymous SNV	ENSGALG00000005850:ENSGALT00000009401:exon6:c.G489A:p.A163A,	8	14579099	C	T
synonymous SNV	ENSGALG00000005850:ENSGALT00000009401:exon3:c.A168G:p.K56K,	8	14582411	T	C
synonymous SNV	ENSGALG00000005959:ENSGALT00000009583:exon6:c.A453T:p.I151I,	8	14904578	A	T
synonymous SNV	ENSGALG00000008680:ENSGALT00000014128:exon2:c.C1149A:p.S383S,	8	17035485	C	A
synonymous SNV	ENSGALG00000008680:ENSGALT00000014128:exon2:c.C1158T:p.H386H,	8	17035494	C	T
synonymous SNV	ENSGALG00000008939:ENSGALT00000014526:exon7:c.T411C:p.S137S,ENSGALG00000008939:ENSGALT00000014525:exon7:c.T417C:p.S139S,	8	19595796	T	C
synonymous SNV	ENSGALG00000009032:ENSGALT00000014698:exon3:c.C732T:p.H244H,	8	20315103	G	A
nonsynonymous SNV	ENSGALG00000010106:ENSGALT00000016435:exon1:c.G218A:p.R73H,	8	21252084	C	T
nonsynonymous SNV	ENSGALG00000010110:ENSGALT00000016441:exon2:c.A118T:p.M40L,	8	21446291	T	A
synonymous SNV	ENSGALG00000010140:ENSGALT00000038466:exon4:c.C354G:p.L118L,ENSGALG00000010140:ENSGALT00000016488:exon3:c.C360G:p.L120L,	8	21601768	G	C
synonymous SNV	ENSGALG00000010221:ENSGALT00000016617:exon1:c.A273G:p.T91T,	8	21668645	T	C
synonymous SNV	ENSGALG00000010255:ENSGALT00000016679:exon2:c.G132A:p.V44V,ENSGALG00000010255:ENSGALT00000038399:exon2:c.G132A:p.V44V,	8	21890325	G	A
synonymous SNV	ENSGALG00000010565:ENSGALT00000017192:exon26:c.T2709C:p.R903R,	8	24921786	A	G
nonsynonymous SNV	ENSGALG00000010743:ENSGALT00000017480:exon6:c.A1012G:p.T338A,	8	25871196	A	G
synonymous SNV	ENSGALG00000010801:ENSGALT00000017563:exon1:c.C111T:p.S37S,	8	26028594	C	T
nonsynonymous SNV	ENSGALG00000010869:ENSGALT00000017668:exon7:c.T404A:p.F135Y,ENSGALG00000010869:ENSGALT00000038040:exon7:c.T410A:p.F137Y,	8	27116681	A	T
synonymous SNV	ENSGALG00000011394:ENSGALT00000017746:exon8:c.G1332A:p.P444P,	8	27457889	C	T
synonymous SNV	ENSGALG00000018634:ENSGALT00000017753:exon8:c.G1149C:p.L383L,	8	27464306	C	G
synonymous SNV	ENSGALG00000010911:ENSGALT00000017755:exon8:c.T1230C:p.H410H,ENSGALG00000010911:ENSGALT00000017750:exon9:c.T1245C:p.H415H,	8	27475482	A	G
synonymous SNV	ENSGALG00000010957:ENSGALT00000017833:exon9:c.C2185T:p.L729L,	8	28276988	C	T
synonymous SNV	ENSGALG00000011031:ENSGALT00000017969:exon13:c.C1821T:p.N607N,ENSGALG00000011031:ENSGALT00000032943:exon13:c.C1821T:p.N607N,	8	28999867	G	A
synonymous SNV	ENSGALG00000011031:ENSGALT00000017969:exon7:c.C885T:p.S295S,ENSGALG00000011031:ENSGALT00000032943:exon7:c.C885T:p.S295S,	8	29005896	G	A
synonymous SNV	ENSGALG00000001190:ENSGALT00000001805:exon8:c.A1059C:p.P353P,	9	1582457	T	G
synonymous SNV	ENSGALG00000001589:ENSGALT00000041298:exon27:c.C3490T:p.L1164L,ENSGALG00000001589:ENSGALT00000002412:exon26:c.C3472T:p.L1158L,	9	2111669	C	T
synonymous SNV	ENSGALG00000002263:ENSGALT00000003547:exon1:c.A231G:p.A77A,ENSGALG00000002263:ENSGALT00000003546:exon1:c.A243G:p.A81A,	9	3536700	T	C
synonymous SNV	ENSGALG00000002277:ENSGALT00000003568:exon2:c.T798A:p.V266V,ENSGALG00000002277:ENSGALT00000003570:exon1:c.T810A:p.V270V,	9	3553249	T	A
nonsynonymous SNV	ENSGALG00000006704:ENSGALT00000010839:exon9:c.G593C:p.C198S,	9	4494025	G	C
synonymous SNV	ENSGALG00000006704:ENSGALT00000010839:exon20:c.T1626C:p.L542L,	9	4503934	T	C
synonymous SNV	ENSGALG00000006704:ENSGALT00000010839:exon37:c.C3036T:p.L1012L,	9	4526765	C	T
synonymous SNV	ENSGALG00000006704:ENSGALT00000010839:exon44:c.A3741G:p.K1247K,	9	4543023	A	G
nonsynonymous SNV	ENSGALG00000006645:ENSGALT00000010738:exon5:c.G793A:p.E265K,	9	4677878	C	T
synonymous SNV	ENSGALG00000006402:ENSGALT00000033573:exon4:c.A1446G:p.T482T,	9	5726168	T	C
synonymous SNV	ENSGALG00000005823:ENSGALT00000041042:exon28:c.C3411T:p.R1137R,ENSGALG00000005823:ENSGALT00000009355:exon25:c.C3420T:p.R1140R,	9	5998932	G	A
synonymous SNV	ENSGALG00000005030:ENSGALT00000008057:exon20:c.T2169C:p.L723L,	9	9621279	A	G
synonymous SNV	ENSGALG00000005030:ENSGALT00000040748:exon6:c.A444G:p.G148G,ENSGALG00000005030:ENSGALT00000008057:exon6:c.A462G:p.G154G,	9	9646548	T	C
nonsynonymous SNV	ENSGALG00000003079:ENSGALT00000004870:exon2:c.A14G:p.N5S,	9	10511622	A	G
synonymous SNV	ENSGALG00000006908:ENSGALT00000011195:exon24:c.G2652A:p.E884E,	9	13578295	C	T
nonsynonymous SNV	ENSGALG00000006947:ENSGALT00000011255:exon3:c.C109G:p.L37V,	9	13743205	G	C
synonymous SNV	ENSGALG00000007150:ENSGALT00000011583:exon12:c.G1188A:p.T396T,	9	14162300	C	T
synonymous SNV	ENSGALG00000007474:ENSGALT00000012083:exon11:c.A885G:p.P295P,	9	16024837	A	G
synonymous SNV	ENSGALG00000007474:ENSGALT00000012083:exon11:c.C895T:p.L299L,	9	16024847	C	T
synonymous SNV	ENSGALG00000007536:ENSGALT00000012188:exon8:c.C1260T:p.F420F,	9	16101124	C	T
synonymous SNV	ENSGALG00000007595:ENSGALT00000012281:exon5:c.A699G:p.T233T,	9	16164858	A	G
synonymous SNV	ENSGALG00000007664:ENSGALT00000012419:exon7:c.G699A:p.L233L,ENSGALG00000007664:ENSGALT00000012418:exon7:c.G699A:p.L233L,	9	16237716	G	A
synonymous SNV	ENSGALG00000023866:ENSGALT00000040049:exon8:c.G1089A:p.T363T,	9	16668718	G	A
synonymous SNV	ENSGALG00000008376:ENSGALT00000013645:exon10:c.G1485A:p.R495R,	9	16889178	G	A
synonymous SNV	ENSGALG00000006294:ENSGALT00000010167:exon7:c.T942C:p.Y314Y,ENSGALG00000006294:ENSGALT00000039840:exon7:c.T942C:p.Y314Y,	9	16999504	T	C
synonymous SNV	ENSGALG00000008839:ENSGALT00000039637:exon27:c.T2994C:p.T998T,ENSGALG00000008839:ENSGALT00000014363:exon27:c.T3006C:p.T1002T,	9	17549902	A	G
nonsynonymous SNV	ENSGALG00000009309:ENSGALT00000039360:exon5:c.T404A:p.I135K,	9	21262933	T	A
synonymous SNV	ENSGALG00000009309:ENSGALT00000039360:exon5:c.A408C:p.S136S,	9	21262937	A	C
nonsynonymous SNV	ENSGALG00000023616:ENSGALT00000039303:exon9:c.G1361A:p.R454H,	9	21474918	G	A
synonymous SNV	ENSGALG00000020626:ENSGALT00000032981:exon4:c.T289C:p.L97L,	9	24250647	A	G
synonymous SNV	ENSGALG00000010256:ENSGALT00000016682:exon1:c.A42G:p.A14A,	9	24434208	T	C
synonymous SNV	ENSGALG00000010284:ENSGALT00000016730:exon10:c.C1242T:p.F414F,	9	24504772	G	A
stopgain SNV	ENSGALG00000010410:ENSGALT00000038920:exon1:c.T38A:p.L13X,	9	25329293	T	A

## Sheet: Sup. Table 8
Supplemental Table 8. Genes differentially expressed (P<0.05) following MDV infection in broilers.
id	baseMean	baseMeanA	baseMeanB	foldChange	log2FoldChange	pval
ENSGALG00000000011	253.844	215.464	292.225	1.35626	0.439631	0.014264
ENSGALG00000000081	55.6965	34.7975	76.5954	2.20117	1.13827	0.0312379
ENSGALG00000000098	156.387	187.522	125.251	0.667928	-0.582236	0.00256576
ENSGALG00000000180	52.5936	75.1952	29.992	0.398856	-1.32606	0.0115759
ENSGALG00000000234	8.47844	11.7374	5.21951	0.444691	-1.16913	0.0489568
ENSGALG00000000307	245.502	292.969	198.035	0.675958	-0.564994	0.0038116
ENSGALG00000000402	213.692	247.62	179.765	0.72597	-0.462018	0.0111825
ENSGALG00000000464	356.7	401.876	311.524	0.775175	-0.367406	0.0191568
ENSGALG00000000586	35.7391	42.9765	28.5017	0.663194	-0.592497	0.0465059
ENSGALG00000000599	287.621	322.287	252.956	0.784876	-0.349462	0.0490152
ENSGALG00000000793	988.118	1102.55	873.682	0.792416	-0.33567	0.035532
ENSGALG00000000860	1512.01	1353.55	1670.46	1.23413	0.303494	0.0495212
ENSGALG00000000874	461.732	525.769	397.696	0.756408	-0.402763	0.0278225
ENSGALG00000000906	57.6302	46.9363	68.3241	1.45568	0.541691	0.0433103
ENSGALG00000000930	1886.56	2115.72	1657.4	0.783376	-0.352224	0.023472
ENSGALG00000000939	81.6778	97.6045	65.7511	0.673648	-0.569933	0.0311479
ENSGALG00000000947	6454.75	7804.57	5104.92	0.654094	-0.612431	0.037234
ENSGALG00000001021	18.4646	24.3734	12.5557	0.515141	-0.956961	0.0155751
ENSGALG00000001026	274.404	313.593	235.215	0.750067	-0.414908	0.0182361
ENSGALG00000001028	15.7305	21.562	9.89909	0.4591	-1.12312	0.00683657
ENSGALG00000001069	3.5165	5.52718	1.50583	0.272441	-1.87598	0.0263246
ENSGALG00000001085	388.05	469.394	306.705	0.653405	-0.61395	0.000106037
ENSGALG00000001171	21.5647	28.1842	14.9453	0.530271	-0.915198	0.0201875
ENSGALG00000001177	106.085	123.749	88.422	0.714528	-0.484938	0.0163475
ENSGALG00000001346	89.7584	109.982	69.5347	0.632237	-0.661463	0.044728
ENSGALG00000001371	130.082	149.417	110.747	0.74119	-0.432084	0.0381937
ENSGALG00000001395	95.4822	117.715	73.2493	0.62226	-0.68441	0.0254485
ENSGALG00000001416	553.961	490.372	617.55	1.25935	0.332678	0.0258646
ENSGALG00000001513	794.02	697.293	890.747	1.27744	0.353251	0.0151371
ENSGALG00000001527	104.071	126.077	82.0641	0.650904	-0.619483	0.0102143
ENSGALG00000001545	39.856	32.4319	47.2801	1.45783	0.543818	0.03841
ENSGALG00000001609	241.07	269.535	212.606	0.788787	-0.342292	0.0470279
ENSGALG00000001617	371.71	426.334	317.085	0.743747	-0.427116	0.0423787
ENSGALG00000001633	63.0636	78.5866	47.5406	0.604946	-0.725122	0.00496794
ENSGALG00000001702	555.925	621.573	490.276	0.788767	-0.342329	0.0322535
ENSGALG00000001709	6.69891	9.79557	3.60224	0.367741	-1.44324	0.02839
ENSGALG00000001727	24.9735	34.5125	15.4344	0.447211	-1.16097	0.00100118
ENSGALG00000001728	238.524	277.542	199.506	0.718831	-0.476275	0.0201224
ENSGALG00000001756	24.0854	15.215	32.9558	2.16601	1.11504	0.0474938
ENSGALG00000001766	13.5307	18.0443	9.01715	0.499724	-1.0008	0.0219236
ENSGALG00000001802	984.75	765.604	1203.9	1.57248	0.65304	0.000416777
ENSGALG00000001945	194.241	217.439	171.044	0.786627	-0.346247	0.0391463
ENSGALG00000001995	1165.71	1292.09	1039.33	0.804375	-0.314061	0.0403551
ENSGALG00000002021	300.832	236.24	365.423	1.54683	0.629313	0.000123627
ENSGALG00000002040	985.017	1107.32	862.717	0.779105	-0.36011	0.0253749
ENSGALG00000002048	25.668	32.4284	18.9077	0.583058	-0.778288	0.0482336
ENSGALG00000002055	341.905	399.704	284.105	0.710787	-0.492511	0.00178023
ENSGALG00000002069	118.048	137.086	99.011	0.722255	-0.46942	0.0244957
ENSGALG00000002112	959.054	1172.96	745.149	0.635273	-0.654551	0.000467262
ENSGALG00000002193	31.4086	37.9822	24.8349	0.653856	-0.612955	0.0460348
ENSGALG00000002215	49.5622	59.7668	39.3577	0.658522	-0.602697	0.0457319
ENSGALG00000002298	22.8106	27.9393	17.6819	0.632867	-0.660027	0.042163
ENSGALG00000002329	27.9776	19.3919	36.5632	1.88549	0.914936	0.00897502
ENSGALG00000002334	3.69364	1.13878	6.24851	5.48701	2.45602	0.0201001
ENSGALG00000002348	542.707	479.655	605.759	1.26291	0.336747	0.0363408
ENSGALG00000002358	12.3732	19.6542	5.09224	0.259092	-1.94847	0.0358061
ENSGALG00000002371	145.284	174.108	116.461	0.668901	-0.580136	0.00289954
ENSGALG00000002375	1649.68	1919.05	1380.32	0.719271	-0.475394	0.0232817
ENSGALG00000002384	103.817	90.0017	117.632	1.30699	0.386253	0.049505
ENSGALG00000002389	251.25	287.742	214.758	0.746357	-0.422061	0.0144383
ENSGALG00000002470	27.4906	33.6817	21.2994	0.632372	-0.661154	0.0489366
ENSGALG00000002521	204.865	239.588	170.141	0.710138	-0.49383	0.0477707
ENSGALG00000002544	702.797	818.448	587.146	0.71739	-0.479171	0.0164842
ENSGALG00000002549	188.072	150.934	225.211	1.49212	0.577361	0.0192481
ENSGALG00000002556	29.8917	36.8091	22.9742	0.624144	-0.68005	0.0384907
ENSGALG00000002687	378.958	425.515	332.401	0.781173	-0.356286	0.0325406
ENSGALG00000002702	422.318	471.928	372.708	0.789756	-0.340521	0.0394126
ENSGALG00000002720	0.818119	1.63624	0	0	#NAME?	0.0445293
ENSGALG00000002740	13.424	18.8153	8.03275	0.426926	-1.22794	0.0104896
ENSGALG00000002742	9.06573	15.0256	3.10582	0.206702	-2.27438	0.001563
ENSGALG00000002763	1579.99	1300.45	1859.54	1.42991	0.515929	0.000631604
ENSGALG00000002771	2890.37	3189.05	2591.69	0.812684	-0.299233	0.0482884
ENSGALG00000002790	245.592	287.084	204.1	0.710943	-0.492194	0.0322937
ENSGALG00000002846	751.908	890.378	613.439	0.688964	-0.537499	0.000461584
ENSGALG00000002886	1310.9	1487.92	1133.89	0.76206	-0.392024	0.0294204
ENSGALG00000002893	205.329	249.65	161.007	0.64493	-0.632785	0.0287326
ENSGALG00000002921	1005.76	1136.41	875.11	0.770064	-0.37695	0.00937847
ENSGALG00000002930	2035.36	1756.28	2314.44	1.31781	0.398141	0.0172137
ENSGALG00000002991	497.729	569.719	425.74	0.74728	-0.420278	0.0109805
ENSGALG00000003083	259.334	311.449	207.219	0.665339	-0.587837	0.000274865
ENSGALG00000003135	160.663	193.022	128.304	0.66471	-0.589203	0.00299684
ENSGALG00000003148	11.9835	16.5451	7.42182	0.448581	-1.15656	0.00746557
ENSGALG00000003155	67.5851	78.1488	57.0214	0.729652	-0.45472	0.0496561
ENSGALG00000003194	1242.06	1099.04	1385.08	1.26026	0.333721	0.0299312
ENSGALG00000003247	1511.86	1324.52	1699.2	1.28288	0.359392	0.0214956
ENSGALG00000003251	1232.27	925.076	1539.46	1.66415	0.734785	0.00185524
ENSGALG00000003263	623.112	552.496	693.728	1.25563	0.328407	0.0472215
ENSGALG00000003325	249.981	222.721	277.24	1.24478	0.315896	0.0400347
ENSGALG00000003345	496.811	561.668	431.955	0.769056	-0.378839	0.0291525
ENSGALG00000003375	114.793	134.372	95.2137	0.708583	-0.496992	0.0155637
ENSGALG00000003391	496.906	439.182	554.631	1.26287	0.336709	0.039506
ENSGALG00000003454	3766.32	3330.12	4202.52	1.26197	0.335679	0.030691
ENSGALG00000003472	165.938	205.554	126.323	0.614549	-0.702401	0.0204725
ENSGALG00000003473	226.59	251.029	202.151	0.805286	-0.312426	0.0479051
ENSGALG00000003478	49.8901	65.1277	34.6526	0.532071	-0.910309	0.0117271
ENSGALG00000003482	41.4994	32.3638	50.635	1.56456	0.645755	0.0368869
ENSGALG00000003527	734.208	820.228	648.188	0.790254	-0.339612	0.0286452
ENSGALG00000003535	818.288	721.342	915.233	1.26879	0.343455	0.0246209
ENSGALG00000003539	130.593	161.055	100.13	0.621711	-0.685683	0.0186022
ENSGALG00000003578	1684.56	2091.14	1277.99	0.611146	-0.710411	0.000513834
ENSGALG00000003622	105.898	87.5781	124.219	1.41838	0.504241	0.0178718
ENSGALG00000003644	33.5517	23.5201	43.5833	1.85302	0.889882	0.0120436
[truncated: 446 more rows]

## Sheet: Sup. Table 9
Supplemental Table 9. Genes differentially expressed (P<0.05) following MDV infection in layers.
[truncated: 434 more rows]

[truncated: 8 more sheets: Sup. Table 10, Sup. Table 11, Sup. Table 12, Sup. Table 13, Sup. Table 14, Sup. Table 15, Sup. Table 16, Sup. Table 17]
